# Supplementary material for: Genomic Promoter Analysis Predicts Functional Transcription Factor Binding
Source: Adv Bioinformatics. 2008 Oct 30;2008:369830. doi: 10.1155/2008/369830 (PMC2768302; doi:10.1155/2008/369830)
Supplement: Supplementary file 1 — Supplementary Table S1 presents the complete dataset from the analysis given in Section 2 of the paper. Supplementary Tables S2–S8 show the complete data on conserved TFBS for each of the seven groups analyzed in Section 2.1 of the paper. Supplementary Tables S9–S16 demonstrate detailed results of the cross-validation summarized in Table 4 of the paper. [file 369830.f1.zip › 369830/SuppTableS12.xls]

## Sheet: Sheet1
Supplementary Table S12: TFBS Significantly associated with HNF4-Binding in Pancreatic islets
TFBS	num splits sig	hit-and-run	HNF4-Panc	% significant	% unique hit-and-run	% HNF4-Panc
V$VBP	10	5	-10	1	0.5	1
V$CDPCR3HD	10	6	-8	1	0.6	0.8
V$PBX	7	6	-7	0.7	0.86	1
V$TITF1	9	6	-6	0.9	0.67	0.67
V$E4BP4	7	5	-5	0.7	0.71	0.71
V$BACH2	7	6	-5	0.7	0.86	0.71
