# Supplementary material for: Genomic Promoter Analysis Predicts Functional Transcription Factor Binding
Source: Adv Bioinformatics. 2008 Oct 30;2008:369830. doi: 10.1155/2008/369830 (PMC2768302; doi:10.1155/2008/369830)
Supplement: Supplementary file 1 — Supplementary Table S1 presents the complete dataset from the analysis given in Section 2 of the paper. Supplementary Tables S2–S8 show the complete data on conserved TFBS for each of the seven groups analyzed in Section 2.1 of the paper. Supplementary Tables S9–S16 demonstrate detailed results of the cross-validation summarized in Table 4 of the paper. [file 369830.f1.zip › 369830/SuppTableS15.xls]

## Sheet: Sheet1
Supplementary Table S15: TFBS Significantly associated with HNF4-Binding
TFBS	num splits sig	HNF4 binding	% significant	%HNF4 binding
V$CHX10	10	-30	1	1
V$HFH8	10	-28	1	0.93
V$IRF	10	-26	1	0.87
V$FOXJ2	10	-24	1	0.8
V$OCT1	10	-23	1	0.77
V$LDSPOLYA	10	-22	1	0.73
V$HNF3ALPHA	10	-22	1	0.73
V$HFH3	10	-22	1	0.73
V$FOXD3	10	-22	1	0.73
V$XFD2	10	-22	1	0.73
V$MEF2	10	-21	1	0.7
V$GATA3	10	-20	1	0.67
V$TGIF	10	-20	1	0.67
V$XFD1	10	-20	1	0.67
V$S8	10	-20	1	0.67
V$IPF1	10	-20	1	0.67
V$FOX	10	-20	1	0.67
V$HNF3B	10	-19	1	0.63
V$POU1F1	10	-19	1	0.63
V$GATA4	10	-19	1	0.63
V$MTATA	10	-19	1	0.63
V$NKX25	9	-17	0.9	0.57
V$KROX	10	-18	1	0.6
V$TEF	10	-17	1	0.57
V$CEBPDELTA	9	-15	0.9	0.5
V$TAL1BETAITF2	10	-16	1	0.53
V$CART1	10	-16	1	0.53
V$EVI1	10	-15	1	0.5
V$PIT1	10	-15	1	0.5
V$E2F1DP1	10	5	1	0.17
V$E2F4DP2	10	4	1	0.13
