# Supplementary material for: Genomic Promoter Analysis Predicts Functional Transcription Factor Binding
Source: Adv Bioinformatics. 2008 Oct 30;2008:369830. doi: 10.1155/2008/369830 (PMC2768302; doi:10.1155/2008/369830)
Supplement: Supplementary file 1 — Supplementary Table S1 presents the complete dataset from the analysis given in Section 2 of the paper. Supplementary Tables S2–S8 show the complete data on conserved TFBS for each of the seven groups analyzed in Section 2.1 of the paper. Supplementary Tables S9–S16 demonstrate detailed results of the cross-validation summarized in Table 4 of the paper. [file 369830.f1.zip › 369830/SuppTableS16.xls]

## Sheet: Sheet1
Supplementary Table S16: TFBS Significantly associated with HNF1-Binding
TFBS	num splits sig	HNF1 binding	% significant	%HNF1 binding
V$NFKAPPAB65	10	-24	1	0.8
V$HAND1E47	10	-21	1	0.7
V$SMAD3	10	-20	1	0.67
V$WHN	10	-20	1	0.67
V$CREL	10	-20	1	0.67
V$NFKAPPAB	10	-20	1	0.67
V$SREBP	10	-19	1	0.63
V$NFKAPPAB50	10	-17	1	0.57
