# Supplementary material for: Genomic Promoter Analysis Predicts Functional Transcription Factor Binding
Source: Adv Bioinformatics. 2008 Oct 30;2008:369830. doi: 10.1155/2008/369830 (PMC2768302; doi:10.1155/2008/369830)
Supplement: Supplementary file 1 — Supplementary Table S1 presents the complete dataset from the analysis given in Section 2 of the paper. Supplementary Tables S2–S8 show the complete data on conserved TFBS for each of the seven groups analyzed in Section 2.1 of the paper. Supplementary Tables S9–S16 demonstrate detailed results of the cross-validation summarized in Table 4 of the paper. [file 369830.f1.zip › 369830/SuppTableS2.xls]

## Sheet: Sheet1
SYMBOL	REFSEQ	Bound	HNF1-hep	HNF1-panc	HNF4-hep	HNF4-panc	V$ACAAT	V$AFP1	V$AHR	V$AHRARNT	V$AIRE	V$ALPHACP1	V$ALX4	V$AMEF2	V$AML	V$AP1	V$AP4	V$APOLYA	V$AR	V$AREB6	V$ARNT	V$ARP1	V$ATATA	V$ATF	V$ATF1	V$ATF3	V$ATF4	V$ATF6	V$BACH1	V$BACH2	V$BARBIE	V$BRN2	V$CAAT	V$CACCCBINDINGFACTOR	V$CART1	V$CDC5	V$CDP	V$CDPCR1	V$CDPCR3	V$CDPCR3HD	V$CDX	V$CDX2	V$CEBP	V$CEBPDELTA	V$CEBPGAMMA	V$CETS168	V$CETS1P54	V$CHOP	V$CHX10
A2M	NM_000014	Unbound					0	0	0	0	0	0	0	0	2	2	0	0	0	0	0	0	0	0	0	0	0	0	0	0	2	1	1	0	0	1	1	2	0	2	0	1	0	1	0	1	1	2	1
NAT2	NM_000015	Unbound					0	0	0	0	0	0	0	0	0	0	0	0	0	0	0	0	0	0	0	0	0	0	0	0	0	1	0	0	0	0	0	0	0	0	0	0	0	1	0	0	0	0	0
ACADS	NM_000017	Unbound					0	0	0	0	1	0	0	0	0	0	0	0	0	0	0	0	0	0	0	0	1	0	0	0	0	0	0	0	0	0	0	0	0	0	0	0	0	0	0	0	1	0	0
ACAT1	NM_000019	Unbound					0	0	0	0	0	0	0	0	0	6	0	0	0	0	0	0	0	0	0	0	1	0	0	1	1	1	4	0	0	0	0	0	1	0	0	1	0	1	0	0	0	0	0
ACVRL1	NM_000020	Unbound					0	0	0	0	2	0	0	0	0	2	0	0	0	0	0	0	0	0	0	0	1	0	0	0	0	0	1	0	0	0	0	0	0	0	0	0	0	1	0	0	1	1	0
PSEN1	NM_000021	Unbound					0	0	0	0	3	0	0	0	1	3	1	0	0	2	0	0	0	0	0	0	0	0	0	1	3	3	7	0	0	0	1	0	0	0	2	0	0	0	0	1	0	0	0
ADA	NM_000022	Unbound					0	0	0	0	5	0	0	0	1	4	1	0	0	3	0	0	0	0	0	0	1	0	1	1	2	1	3	0	0	0	0	0	0	0	0	0	1	2	0	2	3	0	0
SGCA	NM_000023	Unbound					0	0	0	0	2	0	0	0	1	0	0	0	0	1	0	0	0	0	0	0	0	0	0	0	1	0	0	0	0	0	0	0	0	0	0	0	0	0	0	0	0	0	0
ADRB3	NM_000025	Unbound					0	0	0	0	0	0	0	0	0	0	0	0	0	0	0	0	0	0	0	0	0	0	0	0	0	0	0	0	0	0	0	0	0	0	0	0	0	0	1	0	0	0	0
ALAD	NM_000031	Unbound					1	0	0	0	8	0	0	0	3	4	1	0	0	0	0	0	0	0	0	1	1	0	0	0	4	2	4	2	0	1	0	0	0	1	1	0	1	1	0	7	4	0	0
ABCD1	NM_000033	Unbound					0	0	0	0	11	0	0	0	3	12	5	0	1	6	0	1	0	0	0	0	3	0	2	3	7	1	15	4	1	0	0	0	1	1	0	0	3	7	0	8	9	3	0
ALDOB	NM_000035	Unbound					0	1	0	0	3	1	0	3	0	11	0	0	0	3	0	0	0	0	0	0	1	0	1	1	6	8	6	0	1	1	0	0	0	2	2	2	2	1	0	3	4	0	1
APC	NM_000038	Unbound					0	0	0	0	1	0	0	1	1	2	0	0	0	0	0	0	1	0	0	1	1	0	0	0	3	4	1	0	0	0	0	0	0	0	0	0	2	1	1	0	1	1	0
APOE	NM_000041	Unbound					0	0	1	1	8	0	0	0	3	3	0	0	1	0	0	0	1	0	0	0	2	0	0	0	0	0	1	0	0	0	0	0	0	1	0	0	2	2	0	3	7	2	0
AR	NM_000044	Unbound					0	5	0	0	6	0	0	5	6	35	0	0	0	5	0	0	2	0	0	4	5	0	2	3	31	31	21	1	5	6	1	0	0	9	15	7	9	16	3	6	5	12	4
ARG1	NM_000045	Unbound					0	0	0	0	0	0	0	1	0	2	0	0	0	0	0	0	0	0	0	0	1	0	0	0	5	5	3	0	1	0	0	0	0	1	1	0	2	2	0	0	0	2	2
ARSB	NM_000046	Unbound					0	4	0	0	1	0	0	3	3	14	3	0	3	3	0	0	0	0	0	0	1	0	1	1	7	13	12	1	1	0	1	0	1	4	4	4	4	2	0	4	5	3	2
ASL	NM_000048	Unbound					0	0	0	0	0	0	0	0	0	1	0	0	0	0	0	0	0	0	0	0	0	0	0	0	0	0	0	0	0	0	0	0	0	0	0	0	0	0	0	1	0	0	0
ATP7A	NM_000052	Unbound					0	1	0	0	1	0	0	2	2	5	0	1	2	0	0	0	0	0	0	0	0	0	0	1	12	14	10	0	1	1	0	0	0	5	6	1	4	3	2	1	4	3	1
AVPR2	NM_000054	Unbound					0	0	1	1	1	0	0	0	0	0	0	0	0	1	0	0	0	0	0	0	0	0	0	0	0	0	0	0	0	0	0	0	0	0	0	0	0	0	0	0	0	0	0
BCHE	NM_000055	Unbound					0	0	0	0	0	0	0	0	0	0	0	0	0	0	0	0	0	0	0	0	0	0	0	0	2	2	1	0	0	0	0	0	0	0	0	0	1	1	1	0	0	2	0
BCKDHB	NM_000056	Unbound					0	0	0	0	0	0	0	0	0	0	0	0	0	0	0	0	1	0	0	0	0	0	0	0	0	1	0	0	0	0	0	0	0	0	0	1	2	1	1	0	0	0	0
BRCA2	NM_000059	Unbound					0	0	0	0	0	0	0	0	0	0	0	0	0	0	0	0	0	0	0	0	0	0	0	0	2	1	1	0	0	0	0	0	0	1	0	0	2	1	0	1	1	0	0
BTK	NM_000061	Unbound					0	0	0	0	5	0	0	1	8	19	2	0	1	5	2	0	3	0	0	3	4	0	2	4	15	12	16	1	1	0	1	0	0	3	5	1	6	5	0	11	4	4	1
C6	NM_000065	Unbound					0	0	0	0	0	0	0	0	0	0	0	0	0	0	0	0	0	0	0	0	0	0	0	0	1	6	0	0	0	0	0	0	0	0	2	0	1	3	1	0	0	1	0
CA2	NM_000067	Unbound					0	0	0	0	1	0	0	0	0	0	0	0	1	0	0	0	0	0	0	0	0	0	0	1	1	0	0	1	0	0	0	0	0	0	0	1	0	0	0	0	1	0	0
CACNA1A	NM_000068	Unbound					0	2	0	0	9	0	0	2	1	7	2	0	0	0	0	0	2	0	0	0	3	0	0	3	4	5	8	2	0	1	0	0	0	3	2	2	4	7	1	4	8	3	0
CAPN3	NM_000070	Unbound					0	1	0	0	13	0	0	2	2	19	2	0	0	6	0	1	0	0	0	1	3	0	0	0	12	5	12	1	1	0	0	0	1	0	2	0	2	6	1	7	9	0	0
CD36	NM_000072	Unbound					0	0	0	0	0	0	0	0	0	8	0	0	4	1	0	0	0	0	0	0	1	0	0	1	2	4	4	0	1	0	1	0	0	1	0	1	1	1	0	2	0	0	0
CD3G	NM_000073	Unbound					0	0	0	0	2	0	1	0	0	3	2	0	0	0	0	0	0	0	0	0	0	0	1	1	2	0	1	1	0	0	0	0	0	1	0	0	0	0	0	1	2	0	0
TNFSF5	NM_000074	Unbound					0	2	1	1	4	0	0	1	8	21	2	0	1	6	0	0	3	0	0	1	5	0	1	1	23	22	8	0	4	0	0	0	0	3	8	7	7	12	2	7	9	7	6
CDKN1C	NM_000076	Unbound					0	0	0	0	3	0	0	0	1	2	1	0	1	2	2	0	0	0	0	0	1	0	0	0	2	1	1	0	0	1	0	0	0	0	0	0	1	0	0	0	0	0	0
CHRNA1	NM_000079	Unbound					0	0	0	0	2	0	0	0	1	3	2	0	0	0	0	0	0	0	0	0	0	0	0	1	0	1	0	0	0	0	0	0	0	0	0	0	0	1	0	3	4	1	0
CHRNE	NM_000080	Unbound					0	0	0	0	2	0	0	0	0	3	0	0	0	1	0	0	0	0	0	0	0	0	0	1	2	0	1	0	0	0	0	0	0	0	0	1	0	0	0	3	2	0	0
CLCN1	NM_000083	Unbound					0	0	0	0	3	0	0	1	6	3	0	0	1	10	0	0	0	0	1	0	1	0	0	0	2	2	1	2	0	0	0	0	0	0	1	1	1	3	1	1	0	1	0
CLCN5	NM_000084	Unbound					0	3	0	0	5	0	0	3	1	19	1	0	1	10	0	2	3	0	0	4	4	0	0	0	16	14	12	0	0	4	3	2	1	8	7	3	11	9	1	5	5	5	3
CLCNKB	NM_000085	Unbound					0	0	0	0	0	0	0	0	0	0	0	0	0	3	0	0	0	0	0	0	0	0	0	0	0	0	1	0	0	0	0	0	0	1	0	0	1	0	0	0	1	0	0
CLN3	NM_000086	Unbound					0	0	0	0	11	0	0	0	4	4	0	0	1	4	0	0	0	0	0	0	1	0	1	2	5	1	7	2	0	0	0	0	1	0	0	0	3	1	0	5	4	0	0
COL1A1	NM_000088	Unbound					2	1	0	0	24	1	0	2	10	8	2	0	1	5	8	0	0	0	0	1	2	0	0	1	14	4	15	6	0	0	1	2	0	1	3	4	6	6	0	11	10	2	4
COL1A2	NM_000089	Unbound					0	2	0	0	5	0	0	1	3	7	1	0	1	2	0	0	0	0	0	0	1	0	1	2	7	5	6	1	0	0	0	0	0	2	2	2	9	6	2	3	7	2	3
COL4A4	NM_000092	Unbound					1	2	0	0	4	0	0	0	7	9	0	0	0	1	0	0	0	0	0	1	3	0	0	2	4	2	3	1	1	0	0	0	0	2	2	1	2	1	0	1	4	0	1
COL7A1	NM_000094	Unbound					0	0	0	0	2	0	0	0	1	7	0	0	0	2	0	0	0	0	0	0	1	0	1	1	0	0	0	1	0	0	0	0	0	1	0	0	0	1	0	3	4	0	0
COMP	NM_000095	Unbound					0	0	0	0	0	0	0	0	0	0	0	0	0	0	0	0	0	0	0	0	0	0	0	0	0	0	0	0	0	0	0	0	0	0	0	0	1	1	0	0	2	1	0
CP	NM_000096	Unbound					0	0	0	0	0	0	0	1	1	2	0	0	0	0	0	0	1	0	0	0	0	0	0	0	4	6	4	0	3	3	1	1	0	1	3	3	4	3	0	2	1	0	1
CPO	NM_000097	Unbound					0	0	0	0	0	0	0	1	1	0	0	0	0	0	0	0	1	0	0	0	0	0	0	0	0	2	0	0	0	0	0	0	0	0	0	0	0	2	2	0	1	0	0
CST3	NM_000099	Unbound					0	1	0	0	0	0	0	0	0	0	0	0	0	0	0	0	0	0	0	0	0	0	0	0	0	1	0	0	1	0	1	2	0	1	0	0	0	0	0	0	0	0	2
CYBA	NM_000101	Unbound					0	0	0	0	1	0	0	0	1	0	0	0	0	8	0	0	0	0	0	0	0	0	0	0	0	0	0	0	0	0	0	0	0	0	0	0	0	0	0	0	0	0	0
CYP17A1	NM_000102	Unbound					0	0	0	0	0	0	0	0	1	1	1	0	0	0	0	0	0	0	0	0	0	0	0	0	2	0	0	1	0	0	0	0	0	1	0	0	0	0	0	3	2	0	0
DLD	NM_000108	Unbound					0	0	0	0	0	0	0	0	0	2	0	0	0	0	0	0	0	2	0	0	1	1	0	0	0	0	2	0	0	0	0	0	0	0	1	0	1	1	0	1	0	1	0
SLC26A3	NM_000111	Unbound					1	0	0	0	1	1	0	2	0	12	1	0	1	4	0	2	2	0	0	0	2	0	2	2	11	10	5	0	2	2	1	1	1	5	7	2	5	4	1	3	2	3	4
SLC26A2	NM_000112	Unbound					0	0	0	0	1	0	0	0	0	1	0	0	0	0	0	0	0	0	0	0	1	0	0	0	1	0	3	0	0	0	0	0	0	0	0	0	0	1	0	3	2	0	0
EDN3	NM_000114	Unbound					0	0	0	0	0	0	0	0	0	0	0	0	0	0	0	0	0	0	0	0	0	0	0	0	1	0	0	0	0	0	0	0	0	0	0	0	0	0	0	0	1	0	0
EMD	NM_000117	Unbound					0	0	0	0	1	0	0	0	1	1	0	0	0	0	0	0	0	0	0	2	1	0	0	0	0	1	1	1	0	0	0	0	0	1	0	0	0	1	0	0	1	1	0
ENG	NM_000118	Unbound					0	0	0	0	14	0	0	0	2	6	1	0	1	1	0	0	1	4	1	1	3	0	0	1	3	6	9	1	0	0	0	0	0	1	1	1	2	6	1	12	7	3	0
EPB42	NM_000119	Unbound					0	0	0	0	0	0	0	0	0	0	0	0	0	0	0	0	0	0	0	0	0	0	0	0	0	1	0	0	1	0	0	0	0	0	0	0	0	0	0	0	0	0	0
EPHX1	NM_000120	Unbound					0	0	0	0	0	0	0	0	0	0	0	0	0	0	0	0	0	0	0	0	0	0	0	0	1	0	0	0	0	0	0	0	0	0	0	0	0	0	0	0	0	0	0
EPOR	NM_000121	Unbound					0	0	0	0	0	0	0	0	0	0	0	0	0	0	0	0	0	0	0	0	0	0	0	0	0	0	0	0	0	0	0	0	0	0	0	0	0	0	0	0	0	0	0
ERCC3	NM_000122	Unbound					0	0	0	0	0	0	0	0	0	0	0	0	0	0	0	0	0	0	0	0	0	0	0	0	0	0	0	0	0	0	0	0	0	0	0	0	0	0	0	0	1	0	0
ETFA	NM_000126	Unbound					2	4	0	0	0	2	0	2	0	18	0	1	0	1	0	0	0	0	0	1	3	0	0	1	6	13	4	0	2	2	1	2	1	1	7	2	7	6	3	1	2	4	1
F13A1	NM_000129	Unbound					0	0	0	0	2	0	0	1	0	6	0	0	3	3	0	0	1	0	0	0	0	0	0	1	1	1	6	1	0	0	0	0	0	0	0	0	0	0	2	4	0	1	0
F5	NM_000130	Unbound					1	1	0	0	0	0	0	1	0	1	0	0	1	0	0	0	0	0	0	0	0	0	0	0	6	8	3	0	0	1	0	0	0	1	5	3	4	5	3	0	2	3	1
F8	NM_000132	Unbound					0	0	0	0	2	0	0	1	0	12	2	0	0	0	0	0	0	0	0	1	3	0	0	0	3	7	6	0	3	1	0	0	0	2	5	3	2	3	1	3	5	2	0
FABP2	NM_000134	Unbound					0	0	0	0	0	0	0	0	1	1	0	0	0	0	0	0	0	0	0	0	0	0	0	0	2	5	1	0	3	1	0	0	0	1	2	0	0	2	1	1	1	2	1
FANCA	NM_000135	Unbound					1	0	0	0	0	1	0	0	0	0	0	0	0	0	0	0	0	0	0	0	0	0	0	0	0	0	1	0	0	0	0	0	0	0	0	0	0	0	0	1	0	0	0
FAH	NM_000137	Unbound					0	0	0	0	2	0	0	0	0	1	0	0	0	0	0	1	0	0	0	0	0	0	0	0	1	0	0	0	0	0	0	0	0	0	0	0	1	0	0	1	0	2	0
FBN1	NM_000138	Unbound					0	0	1	1	13	0	0	0	4	0	0	0	1	3	0	0	0	0	0	0	1	0	0	0	2	0	3	3	0	0	1	1	0	1	0	0	0	2	0	5	3	0	0
MS4A2	NM_000139	Unbound					0	0	0	0	0	0	0	0	0	0	0	0	0	1	0	0	0	0	0	0	0	0	0	0	0	0	0	0	0	1	0	0	0	0	0	0	0	0	0	0	0	0	0
FECH	NM_000140	Unbound					0	0	0	0	2	0	0	0	1	8	0	0	0	0	0	0	0	0	0	1	2	0	0	0	6	4	3	0	0	0	0	0	0	0	0	0	1	3	0	1	3	0	3
FSHR	NM_000145	Unbound					0	3	0	0	0	0	0	2	1	11	0	1	5	4	0	1	1	0	0	2	1	0	0	2	8	22	5	0	4	1	0	0	0	1	9	6	1	14	1	1	3	5	3
FUCA1	NM_000147	Unbound					0	0	0	0	1	0	0	0	0	0	0	0	2	0	0	0	0	0	0	0	0	0	0	0	0	0	3	0	0	0	0	1	0	0	0	0	0	0	0	3	0	0	0
FUT1	NM_000148	Unbound					0	0	0	0	0	0	0	0	0	0	0	0	0	1	0	0	0	0	0	0	0	0	0	0	1	0	0	0	0	0	0	0	0	0	0	0	2	1	0	0	0	1	0
GALC	NM_000153	Unbound					0	0	0	0	1	0	0	0	0	1	0	0	0	0	0	0	1	0	0	0	0	0	0	1	0	2	2	0	0	0	1	1	0	1	0	0	1	1	1	1	0	0	0
GALK1	NM_000154	Unbound					0	0	0	0	0	0	0	0	0	0	0	0	0	0	0	0	0	0	0	0	0	0	0	0	0	0	0	0	0	0	0	0	0	0	0	0	0	0	0	0	0	0	0
GCH1	NM_000161	Unbound					0	0	0	0	2	0	0	0	2	0	0	0	0	1	0	0	0	0	0	0	1	0	0	0	3	0	2	1	0	0	0	0	0	0	1	1	3	0	0	2	4	0	0
GHR	NM_000163	Unbound					1	3	2	2	5	0	0	4	6	25	0	1	3	3	0	0	2	2	0	1	2	0	2	4	24	35	23	1	2	2	3	2	0	9	12	5	17	16	2	7	6	7	4
GIPR	NM_000164	Unbound					0	0	0	0	10	0	0	0	0	8	1	0	0	2	0	0	0	0	0	0	0	0	0	0	0	0	1	1	0	0	0	0	0	0	0	0	1	0	0	2	2	0	0
GJA1	NM_000165	Unbound					0	0	0	0	4	0	0	3	3	26	0	0	3	6	2	0	1	0	0	1	4	0	4	6	14	5	8	0	4	2	0	0	0	3	8	5	8	1	0	7	4	5	4
GK	NM_000167	Unbound					1	0	0	0	8	0	0	2	4	35	0	0	2	12	2	1	1	2	2	1	5	1	1	5	19	19	20	2	2	2	0	0	0	4	3	4	12	12	0	7	8	6	4
GLI3	NM_000168	Unbound					0	0	0	0	0	0	0	1	0	1	0	0	0	0	0	1	1	0	0	0	0	0	0	0	3	6	2	0	0	0	0	0	0	0	1	1	2	3	1	0	0	3	1
GLDC	NM_000170	Unbound					0	0	0	0	0	0	0	0	0	0	0	0	0	2	0	0	0	0	0	0	0	0	0	0	1	0	2	0	0	0	0	0	0	0	0	0	0	2	0	1	2	1	0
GLRA1	NM_000171	Unbound					1	8	1	1	16	1	0	1	10	19	4	0	0	5	2	0	2	4	0	1	4	2	1	2	24	16	21	2	4	4	3	2	1	5	4	2	13	13	2	3	8	12	5
GNAT1	NM_000172	Unbound					2	1	0	0	4	1	0	0	3	3	1	0	0	8	0	0	0	0	0	0	0	0	1	1	3	3	9	0	1	0	1	0	0	0	0	1	0	2	0	1	1	0	1
GP1BA	NM_000173	Unbound					0	0	0	0	0	0	0	0	1	0	0	0	0	1	0	0	0	0	0	0	0	0	0	0	0	0	0	0	0	0	0	0	0	0	0	0	0	0	0	2	0	0	0
GP9	NM_000174	Unbound					0	0	0	0	0	0	0	0	0	0	0	0	0	0	0	0	0	0	0	0	0	0	0	0	0	0	0	0	0	0	0	0	0	0	0	0	2	0	0	2	0	0	0
GPI	NM_000175	Unbound					0	0	0	0	0	0	0	0	0	1	0	0	0	0	0	0	0	0	0	0	0	0	0	0	1	0	2	0	0	0	0	0	0	0	0	0	0	0	0	0	0	0	0
GSN	NM_000177	Unbound					0	0	0	0	6	0	0	0	2	1	1	0	0	3	0	0	1	0	0	1	0	0	0	0	2	0	3	0	0	0	0	0	0	0	2	0	1	1	0	4	3	1	1
HK2	NM_000189	Unbound					1	1	0	0	2	0	0	0	2	7	0	0	5	3	6	0	1	0	0	0	1	0	1	1	3	4	7	2	1	2	0	0	0	0	1	0	7	5	0	3	8	3	1
HMBS	NM_000190	Unbound					1	0	0	0	4	0	0	0	0	2	0	0	2	3	0	0	0	0	0	0	0	0	0	0	2	0	5	2	0	0	1	0	0	1	0	0	0	1	0	2	3	0	0
HMGCL	NM_000191	Unbound					0	0	0	0	0	0	0	0	0	0	0	0	0	0	0	0	0	0	0	0	0	0	0	0	0	0	0	0	0	1	0	0	0	0	0	0	0	0	0	0	0	0	0
HPRT1	NM_000194	Unbound					0	0	0	0	6	0	0	0	3	2	0	0	0	1	0	0	1	0	0	0	0	0	0	1	6	5	2	3	0	0	0	0	0	1	2	0	1	3	0	1	2	1	0
HPS1	NM_000195	Unbound					0	0	0	0	0	0	0	0	0	0	0	0	0	0	0	0	0	0	0	0	0	0	0	0	0	0	0	0	0	0	0	0	0	0	0	0	0	0	0	0	0	0	0
HSD11B2	NM_000196	Unbound					0	0	1	1	15	0	0	1	6	7	0	0	2	14	0	1	1	0	0	2	1	0	0	0	5	0	12	0	0	0	0	0	0	1	0	1	1	2	0	9	10	2	0
SGSH	NM_000199	Unbound					0	0	0	0	4	0	0	0	2	3	2	0	0	6	0	0	0	0	0	1	2	0	0	1	1	1	4	0	0	0	0	1	0	1	1	0	1	2	0	7	9	0	0
ICAM1	NM_000201	Unbound					0	0	0	0	9	0	0	0	0	0	0	0	0	0	0	0	0	0	0	0	0	0	0	0	2	2	2	0	0	0	0	0	0	0	0	0	2	10	0	6	13	2	0
IL2RG	NM_000206	Unbound					1	0	0	0	3	0	0	0	2	2	0	0	0	0	0	0	2	0	0	0	0	0	0	0	3	0	3	1	0	0	0	0	0	1	0	0	1	0	0	2	1	0	0
INS	NM_000207	Unbound					0	0	0	0	0	0	0	0	0	2	1	0	0	1	0	0	0	2	0	0	1	0	0	0	0	0	2	0	0	0	0	0	0	0	0	0	1	0	0	2	0	0	0
IPF1	NM_000209	Unbound					1	1	0	0	3	1	0	1	1	7	0	1	1	7	0	0	0	0	0	0	2	0	1	1	8	5	9	0	0	0	3	3	1	3	2	1	3	4	2	5	4	1	2
ITGB3	NM_000212	Unbound					0	0	0	0	8	0	0	1	5	24	1	0	3	2	0	3	1	0	0	0	5	0	1	5	8	6	16	1	0	0	0	0	0	0	1	0	2	2	0	5	9	2	3
JAG1	NM_000214	Unbound					0	0	4	4	14	0	0	0	3	5	3	0	1	10	0	0	0	4	0	0	2	2	0	2	5	5	4	2	1	0	0	1	0	2	1	1	6	1	0	9	6	0	2
JAK3	NM_000215	Unbound					0	0	0	0	2	0	0	0	0	2	0	0	0	0	0	0	0	0	0	0	0	0	0	0	2	0	0	0	0	0	0	0	0	0	0	0	3	0	0	1	2	0	0
KCNA1	NM_000217	Unbound					0	0	2	1	22	3	0	1	3	6	2	0	6	4	0	0	0	0	0	0	0	0	0	2	11	7	14	3	1	0	0	1	0	3	0	0	5	9	2	9	5	4	1
KCNQ1	NM_000218	Unbound					0	0	0	0	2	0	0	0	1	1	0	0	0	0	0	0	0	0	0	0	1	0	0	0	1	1	1	0	0	0	0	0	0	1	0	0	0	0	0	5	1	0	0
KCNE1	NM_000219	Unbound					0	0	0	0	0	0	0	0	0	0	0	0	0	0	0	0	0	0	0	0	0	0	0	0	2	0	2	0	0	0	0	0	0	0	0	0	0	0	0	1	0	0	0
KCNJ1	NM_000220	Unbound					0	4	1	1	1	0	0	1	2	2	1	0	2	6	0	0	1	0	0	0	0	0	0	2	4	12	10	1	1	1	3	3	0	3	7	1	2	2	2	4	1	2	0
KHK	NM_000221	Unbound					0	1	2	2	23	0	0	0	1	5	2	0	2	8	0	0	0	0	0	0	1	0	0	1	3	1	5	0	0	0	0	0	0	1	2	0	1	1	0	7	10	0	0
KIT	NM_000222	Unbound					1	1	4	4	13	0	0	5	9	38	2	0	2	25	0	1	1	0	0	1	4	0	3	6	23	31	19	0	5	5	4	2	0	3	10	2	13	17	2	4	13	7	7
KRT12	NM_000223	Unbound					0	0	0	0	0	0	0	0	0	2	0	0	0	0	0	0	0	0	0	0	0	0	0	0	1	3	2	1	1	0	1	0	0	2	4	1	1	3	1	0	0	0	0
KRT9	NM_000226	Unbound					0	0	0	0	3	0	0	0	1	8	2	0	0	1	0	0	0	0	0	1	2	0	0	0	1	1	4	0	0	0	0	0	0	0	0	0	0	0	0	2	0	0	1
LAMB3	NM_000228	Unbound					0	0	0	0	3	0	0	0	1	8	0	0	0	9	0	0	0	0	0	2	2	0	1	1	2	2	4	3	1	0	0	0	0	0	1	0	0	2	0	2	6	0	2
LCAT	NM_000229	Unbound					1	1	1	2	39	0	1	1	9	26	3	0	14	18	4	1	0	2	0	5	9	1	0	1	4	4	23	2	0	1	5	2	1	10	1	2	3	2	0	14	15	0	0
LEP	NM_000230	Unbound					0	3	0	0	5	0	0	2	0	2	2	0	0	5	0	0	0	0	0	0	0	0	0	0	9	14	11	0	4	2	1	2	0	2	5	5	5	5	1	5	4	2	1
SGCG	NM_000231	Unbound					0	0	0	0	0	0	0	0	0	0	1	0	0	0	0	0	2	0	0	0	0	0	0	0	1	0	0	0	0	1	0	0	0	0	0	0	0	0	0	0	0	0	2
SGCB	NM_000232	Unbound					1	0	0	0	2	0	0	1	0	5	0	0	0	0	0	0	0	0	0	0	2	0	0	1	0	2	4	0	0	0	0	0	0	0	0	0	0	1	0	1	2	2	0
LHCGR	NM_000233	Unbound					0	6	0	0	2	0	0	4	2	22	1	0	1	3	0	0	1	0	0	1	4	0	2	3	9	25	16	0	7	0	2	3	0	11	13	10	15	11	1	3	2	5	6
LIG1	NM_000234	Unbound					0	0	3	3	6	0	0	0	4	2	1	0	0	5	7	0	0	0	1	0	0	0	0	1	0	0	3	0	0	0	0	0	1	1	0	0	0	0	0	7	5	1	0
LIPC	NM_000236	Unbound					0	0	0	0	2	0	0	0	2	2	2	0	0	0	0	0	0	0	0	0	0	0	0	1	4	6	7	1	0	1	1	2	2	4	0	2	0	2	0	1	0	2	1
LPL	NM_000237	Unbound					0	0	0	0	0	1	0	0	2	4	1	0	0	2	0	0	1	0	0	0	0	0	0	0	2	5	3	1	1	0	2	0	0	3	1	2	4	2	1	0	1	3	1
MBL2	NM_000242	Unbound					0	0	0	0	1	0	0	0	1	2	0	1	0	1	0	0	0	0	0	0	0	0	0	0	0	1	0	1	0	0	0	0	0	0	1	1	0	0	0	1	1	0	0
MEFV	NM_000243	Unbound					0	0	0	0	0	0	0	0	0	0	0	0	0	0	0	0	0	0	0	0	0	0	0	0	0	0	0	0	0	0	0	0	0	0	0	0	0	0	0	0	0	0	0
MPO	NM_000250	Unbound					0	1	0	0	1	0	0	0	1	0	1	0	0	0	0	0	0	0	0	0	0	0	0	0	0	2	2	0	0	0	0	0	0	0	1	0	0	1	0	0	0	0	0
MSH2	NM_000251	Unbound					0	0	0	0	2	1	0	0	0	0	0	0	0	0	0	0	0	0	0	0	0	0	0	0	0	0	2	1	0	0	0	0	0	0	0	0	0	0	0	1	1	0	0
MTM1	NM_000252	Unbound					3	2	0	0	5	1	0	3	4	22	0	0	2	5	0	0	1	0	0	4	5	0	0	1	27	20	23	0	3	3	0	0	0	6	9	4	9	14	4	8	6	8	3
MYBPC3	NM_000256	Unbound					0	0	0	0	10	0	0	1	5	4	1	0	0	4	0	0	0	0	1	0	3	0	0	1	0	2	7	2	0	0	1	0	0	2	0	0	1	1	0	4	7	1	0
MYH7	NM_000257	Unbound					1	0	0	0	21	0	0	1	7	11	1	0	0	6	0	1	0	2	1	1	2	0	0	0	4	8	14	1	1	0	0	0	0	2	0	0	2	6	1	9	4	2	1
MYL3	NM_000258	Unbound					0	0	0	0	2	0	0	1	0	5	0	0	0	2	0	0	0	0	0	0	2	0	0	0	1	0	1	0	0	0	0	0	0	0	0	1	0	0	0	2	2	0	0
MYOC	NM_000261	Unbound					0	0	0	0	0	0	0	0	0	2	0	0	0	1	0	0	0	0	0	0	1	0	0	0	1	0	0	0	0	0	0	0	0	0	0	0	0	1	0	0	1	0	0
PTCH	NM_000264	Unbound					2	2	1	1	17	0	0	0	10	14	2	0	2	11	6	2	3	2	2	2	3	1	1	1	22	10	21	5	2	2	2	1	0	4	3	2	9	14	2	11	19	6	1
NDP	NM_000266	Unbound					0	5	0	0	20	1	0	8	13	67	3	0	11	12	2	2	1	2	0	2	9	0	0	5	75	70	70	3	6	6	5	2	2	8	22	14	26	50	4	23	25	18	5
NF1	NM_000267	Unbound					0	8	0	0	10	0	0	4	10	18	1	0	1	9	0	0	2	3	3	1	4	1	1	3	18	19	13	7	4	1	2	2	0	2	10	7	2	3	2	15	5	6	4
NP	NM_000270	Unbound					0	0	0	0	0	0	0	0	0	2	0	0	0	0	0	0	0	0	0	0	1	0	0	1	0	0	0	0	0	0	0	0	0	0	0	0	0	0	0	0	0	0	0
OCRL	NM_000276	Unbound					0	0	0	0	1	0	0	0	2	0	0	0	0	4	0	0	0	0	0	0	0	0	0	0	0	0	0	0	0	0	0	0	0	0	0	0	0	1	0	0	1	0	0
PAH	NM_000277	Unbound					0	2	0	0	0	0	0	0	0	3	0	0	0	0	0	0	1	0	0	2	1	0	1	2	1	3	1	0	1	0	2	2	0	2	0	0	1	1	0	0	0	0	2
PAX6	NM_000280	Unbound					2	1	2	2	15	1	0	0	5	9	4	1	0	5	2	0	0	0	0	0	3	0	0	3	15	4	16	0	0	1	1	0	1	1	0	2	7	3	0	11	12	4	0
PCCA	NM_000282	Unbound					0	1	0	0	1	0	0	0	0	3	0	0	0	0	0	0	0	0	0	0	0	0	0	0	0	2	2	0	0	1	0	0	0	0	0	2	2	2	0	1	0	0	1
PDE6B	NM_000283	Unbound					0	0	0	0	1	0	0	1	0	5	0	0	0	0	0	0	0	0	0	0	1	0	1	1	2	1	0	0	1	0	0	0	0	0	0	0	0	0	0	0	0	0	0
PDHA1	NM_000284	Unbound					0	0	1	1	2	0	0	0	1	1	0	0	0	4	0	0	0	0	0	0	0	0	0	0	6	6	4	0	0	0	0	0	0	1	1	0	4	2	1	1	0	1	2
PEX7	NM_000288	Unbound					0	0	0	0	0	0	0	0	0	0	0	0	0	0	0	0	0	0	0	0	0	0	0	0	0	1	0	0	1	0	0	0	0	1	1	1	0	0	0	0	0	1	0
PFKM	NM_000289	Unbound					0	0	0	0	6	0	0	1	2	3	0	0	0	1	0	0	0	0	0	0	1	0	0	0	2	2	1	0	0	0	0	0	0	0	0	0	2	0	0	0	2	1	0
PGAM2	NM_000290	Unbound					1	0	0	0	0	1	0	0	0	0	0	0	0	0	0	0	0	0	0	0	0	0	0	0	0	0	1	0	0	0	0	0	0	0	0	0	0	1	0	0	1	1	0
PGK1	NM_000291	Unbound					0	0	0	0	1	0	0	0	0	5	1	0	0	0	4	0	2	0	0	0	1	0	0	0	4	1	5	0	0	1	0	0	0	0	0	0	3	3	2	4	7	2	0
PHKA2	NM_000292	Unbound					0	2	0	0	3	0	0	4	2	5	0	0	1	0	0	0	0	0	0	0	0	0	0	1	9	10	4	0	1	1	0	0	0	0	4	1	2	5	0	2	3	2	1
PHKG2	NM_000294	Unbound					0	0	0	0	3	0	0	0	1	0	1	0	0	0	0	1	0	0	0	0	1	0	0	0	0	0	0	0	0	0	0	0	0	0	0	0	0	0	0	1	1	0	0
PKD2	NM_000297	Unbound					0	0	0	0	1	0	0	0	1	6	0	0	4	1	0	0	0	0	0	2	1	0	1	1	4	8	4	0	2	0	0	0	0	1	0	1	7	6	1	2	1	0	3
PKP1	NM_000299	Unbound					1	1	0	0	13	0	0	2	8	15	3	2	3	7	0	2	0	0	0	0	2	0	0	3	16	18	14	1	7	1	0	1	0	2	10	7	5	6	1	5	10	1	5
PLOD	NM_000302	Unbound					0	0	0	0	1	0	0	0	0	0	0	0	0	1	0	0	0	0	0	1	0	0	0	0	1	0	2	0	0	0	0	0	0	0	0	0	0	1	0	0	1	1	0
PMM2	NM_000303	Unbound					0	0	0	0	4	0	0	0	1	7	0	0	1	2	0	0	0	0	0	0	2	0	0	0	1	0	9	1	0	0	0	0	1	3	0	0	0	2	0	2	7	0	0
PON2	NM_000305	Unbound					0	0	0	0	0	0	0	0	0	4	1	0	0	0	0	0	0	0	0	0	2	0	0	0	2	4	4	0	0	1	0	0	0	1	0	0	1	1	0	0	0	2	0
POU1F1	NM_000306	Unbound					0	1	0	0	0	0	0	1	0	3	0	0	0	0	0	0	0	0	0	0	0	0	0	1	2	8	3	1	1	0	1	2	0	4	3	2	4	3	3	1	1	0	1
POU3F4	NM_000307	Unbound					4	2	0	0	4	2	0	2	0	10	3	0	0	2	0	1	4	0	0	1	0	0	0	2	15	20	18	2	2	1	5	4	1	7	10	3	6	12	5	5	3	10	6
PPOX	NM_000309	Unbound					0	4	0	0	22	0	0	1	15	26	2	0	12	20	2	3	1	0	1	2	2	0	1	4	15	6	16	1	0	0	0	3	0	5	1	5	3	4	0	11	11	4	0
PPT1	NM_000310	Unbound					0	0	0	0	0	0	0	0	0	0	0	0	0	0	0	0	0	0	0	0	0	0	0	0	0	0	1	0	0	0	0	0	0	0	0	0	0	0	0	1	0	0	0
PRNP	NM_000311	Unbound					0	0	0	0	0	0	0	2	0	2	0	0	0	0	0	0	1	2	0	0	1	1	0	0	2	3	1	0	0	0	1	2	0	1	1	1	1	0	1	0	0	0	0
PROC	NM_000312	Unbound					0	0	0	0	1	0	0	0	2	0	0	0	0	0	0	0	0	0	0	0	0	0	0	0	0	1	1	0	0	0	0	1	0	1	0	0	0	0	0	1	0	0	0
PTEN	NM_000314	Unbound					0	0	1	2	9	0	0	9	6	44	1	0	2	16	10	0	3	0	0	3	7	0	2	4	19	27	24	1	7	2	4	2	0	14	15	4	18	14	4	10	9	13	8
PTH	NM_000315	Unbound					0	0	0	0	0	0	0	1	0	2	0	0	0	0	0	0	0	0	0	2	1	0	0	0	1	4	3	1	0	0	0	0	0	1	0	1	1	0	1	0	1	0	0
PTHR1	NM_000316	Unbound					1	0	0	0	15	1	0	1	8	8	2	0	1	3	0	0	0	0	0	0	1	0	1	4	6	7	17	2	3	0	0	0	0	1	1	1	1	4	0	6	12	3	2
PTS	NM_000317	Unbound					0	0	0	0	0	0	0	0	0	0	0	0	0	0	0	0	0	0	0	0	0	0	0	0	1	0	0	0	0	0	0	0	0	0	0	0	0	1	0	0	0	1	0
PXMP3	NM_000318	Unbound					1	2	0	0	2	1	0	10	4	34	1	0	1	0	0	0	2	0	0	1	7	0	0	1	23	37	6	0	5	4	14	14	4	8	26	11	11	10	5	2	4	3	5
QDPR	NM_000320	Unbound					0	0	0	0	1	0	0	0	0	0	0	0	0	0	0	0	0	0	0	0	0	0	0	0	1	0	2	0	0	0	0	0	0	0	1	0	0	0	0	0	0	0	0
RB1	NM_000321	Unbound					0	4	0	0	2	0	0	0	2	8	0	1	5	7	0	0	1	0	0	0	0	0	0	0	8	3	1	1	0	0	0	0	0	3	6	2	6	6	1	0	2	6	0
RDS	NM_000322	Unbound					0	0	0	0	0	0	0	1	3	1	0	0	0	0	0	0	0	0	0	0	0	0	0	0	4	3	5	0	0	0	0	0	0	1	0	0	0	2	0	2	0	1	0
RHAG	NM_000324	Unbound					0	0	0	0	0	0	0	0	0	0	0	0	0	0	0	0	0	0	0	0	0	0	0	0	0	0	0	0	0	0	0	0	0	1	0	0	0	1	0	0	0	1	0
RLBP1	NM_000326	Unbound					0	0	0	0	0	0	0	0	1	0	0	0	0	0	0	0	0	0	0	0	0	0	0	0	2	0	0	0	0	0	0	0	0	0	0	0	0	0	0	1	1	0	0
ROM1	NM_000327	Unbound					0	1	1	2	23	0	0	0	6	6	5	0	1	10	4	1	0	0	2	0	1	0	0	1	3	3	5	4	0	0	1	0	0	0	0	0	2	2	0	18	13	0	1
RPGR	NM_000328	Unbound					0	0	0	0	1	0	0	0	0	8	0	0	1	1	0	0	1	0	0	1	1	0	1	1	1	4	0	0	1	1	2	2	0	2	1	1	1	3	2	1	0	0	1
RPE65	NM_000329	Unbound					1	0	0	0	0	0	0	0	1	0	0	0	1	0	0	0	0	0	0	0	0	0	0	0	1	0	1	0	0	0	0	0	0	0	0	0	0	0	0	0	0	0	0
RS1	NM_000330	Unbound					0	1	0	0	3	0	0	3	2	13	0	0	1	2	0	0	0	0	0	0	0	0	0	2	12	13	3	0	0	0	0	0	0	2	10	6	3	6	3	2	2	4	0
SCA1	NM_000332	Unbound					1	5	0	0	8	0	0	3	4	7	1	0	2	18	0	0	2	0	0	0	0	0	0	1	10	15	13	1	8	3	3	0	0	1	10	4	10	7	3	8	8	9	5
SCN4A	NM_000334	Unbound					0	0	0	0	2	0	0	0	1	2	1	0	0	1	0	0	0	0	0	0	1	0	0	0	0	0	4	1	0	0	0	0	0	0	0	0	0	0	0	2	3	0	0
SCNN1B	NM_000336	Unbound					0	1	0	0	1	0	0	0	0	4	0	0	0	2	0	0	0	0	0	0	0	0	0	0	2	1	3	0	0	0	0	0	0	1	1	0	2	0	1	1	2	0	0
SLC12A1	NM_000338	Unbound					1	1	0	0	2	1	0	0	2	16	0	1	1	0	0	0	1	0	0	0	0	0	1	2	12	13	10	0	0	1	1	1	1	4	3	0	4	4	2	3	4	2	1
SLC12A3	NM_000339	Unbound					0	0	0	0	3	0	0	0	0	1	0	0	0	0	0	0	0	0	0	0	0	0	1	2	0	0	2	0	0	0	0	0	0	0	0	0	0	0	0	2	2	0	0
SLC2A2	NM_000340	Unbound					0	0	0	0	0	0	0	1	0	1	0	0	0	0	0	0	1	0	0	0	0	0	0	0	1	3	1	0	2	2	0	0	0	0	0	1	1	1	1	0	1	0	0
SLC3A1	NM_000341	Unbound					0	0	0	0	0	0	0	1	0	0	0	0	0	0	0	0	0	0	0	0	0	0	0	0	3	2	1	0	1	0	0	0	0	0	1	0	0	0	1	1	4	0	0
SLC4A1	NM_000342	Unbound					0	0	0	0	4	0	0	0	3	13	0	0	0	4	0	0	0	0	0	0	3	0	1	2	1	0	2	1	0	0	0	0	0	0	0	1	0	0	0	3	3	0	0
SLC5A1	NM_000343	Unbound					0	0	0	0	1	0	0	1	0	4	0	0	5	1	0	0	0	0	0	1	1	0	0	1	4	5	2	1	0	1	1	0	0	0	1	0	1	0	0	1	2	1	0
SPTB	NM_000347	Unbound					1	5	0	0	32	1	1	7	10	52	1	0	9	23	0	0	4	0	0	2	10	0	1	2	36	52	34	5	5	2	6	5	1	10	21	11	13	24	7	26	24	14	17
SRD5A2	NM_000348	Unbound					1	0	0	0	0	0	0	1	0	6	0	0	1	1	0	0	1	0	0	0	0	0	1	1	2	4	9	0	2	0	1	0	0	0	5	1	2	4	1	2	1	3	1
STAR	NM_000349	Unbound					0	0	0	0	0	0	0	0	1	0	0	0	0	0	0	0	0	0	0	0	0	0	0	0	0	0	0	0	0	0	0	0	0	0	0	0	0	0	0	0	0	0	1
ABCA4	NM_000350	Unbound					0	2	0	0	3	0	0	0	2	3	0	1	0	0	0	0	1	0	0	0	0	0	1	3	4	4	2	0	2	2	1	0	0	0	0	2	0	2	1	5	3	1	2
SERPINA7	NM_000354	Unbound					0	0	0	0	0	0	0	1	0	0	0	0	0	2	0	0	0	0	0	0	0	0	0	0	2	3	4	0	0	0	0	0	0	0	2	1	1	1	0	1	1	3	1
TCN2	NM_000355	Unbound					0	0	0	0	0	0	0	0	1	1	0	0	1	0	0	0	0	0	0	0	0	0	0	0	1	1	2	0	0	0	0	0	0	0	0	0	0	1	0	3	1	0	0
TGFBI	NM_000358	Unbound					0	1	0	0	2	0	0	0	2	1	0	0	1	3	0	0	0	0	0	0	0	0	0	0	5	2	4	0	0	1	1	1	0	2	1	0	1	3	0	1	5	0	0
TGM1	NM_000359	Unbound					0	0	0	0	3	0	0	0	0	5	0	0	0	3	0	0	0	0	0	2	1	0	0	0	0	1	4	0	0	0	0	0	0	1	0	0	0	1	0	1	3	1	0
THBD	NM_000361	Unbound					0	1	0	0	3	0	0	1	0	0	0	0	0	1	0	1	0	0	0	0	0	0	0	0	1	0	0	0	0	0	0	0	0	0	0	0	2	1	0	4	2	0	0
TIMP3	NM_000362	Unbound					0	5	0	0	12	0	0	3	4	23	4	0	0	12	0	1	0	0	0	1	1	0	1	6	22	10	24	2	1	0	1	1	1	2	5	3	9	8	1	7	7	4	2
TNNI3	NM_000363	Unbound					0	1	0	0	1	0	0	1	3	0	0	0	0	0	0	0	0	0	0	0	0	0	0	1	1	1	1	0	0	0	0	1	0	1	0	0	1	1	0	1	2	1	1
TNNT2	NM_000364	Unbound					0	0	2	1	3	0	0	0	5	0	2	0	2	3	0	0	1	0	0	0	0	0	0	0	3	0	2	0	0	0	1	1	1	1	1	0	0	1	1	4	2	0	0
TPI1	NM_000365	Unbound					0	1	0	0	13	0	0	1	5	14	6	0	3	5	2	0	0	0	0	1	1	0	3	4	11	5	11	2	1	0	0	0	0	4	1	1	1	4	0	14	10	0	0
TPM1	NM_000366	Unbound					1	0	0	0	11	0	0	0	1	4	1	0	2	1	0	0	0	2	0	0	2	1	0	0	3	3	8	1	0	0	1	0	1	1	0	1	4	3	0	5	2	0	1
TPMT	NM_000367	Unbound					0	1	1	1	4	0	0	0	1	4	1	0	0	0	0	0	0	0	1	0	1	0	0	0	3	1	0	0	0	0	0	0	0	0	0	0	2	0	0	1	1	0	0
TSC1	NM_000368	Unbound					0	1	0	0	4	0	0	2	2	16	1	0	1	8	0	0	1	0	0	1	3	0	0	0	10	13	5	1	1	0	1	0	0	4	11	4	8	3	1	4	2	1	1
TSHR	NM_000369	Unbound					0	0	0	0	5	0	0	0	1	9	0	0	0	1	0	0	2	0	0	2	2	0	0	1	3	3	6	0	0	0	0	0	0	1	1	1	3	3	2	3	3	4	0
TTPA	NM_000370	Unbound					0	0	0	0	0	0	0	1	0	2	0	0	2	0	0	0	0	0	0	0	1	0	0	0	1	7	2	0	1	0	0	0	0	0	1	1	2	2	0	2	1	0	1
TTR	NM_000371	Unbound					0	0	0	0	0	0	0	1	0	9	0	0	0	1	0	0	1	0	0	0	3	0	0	0	3	6	3	0	2	0	1	0	0	1	2	1	1	1	0	0	1	0	1
TYR	NM_000372	Unbound					0	2	0	0	1	0	0	0	3	25	0	0	5	3	0	0	3	0	0	1	4	0	2	4	23	25	7	1	5	1	0	0	0	4	5	4	10	12	2	3	5	9	5
VDR	NM_000376	Unbound					1	1	0	0	14	0	0	0	6	34	1	0	10	22	2	1	0	0	1	2	6	0	1	3	12	6	22	7	0	0	0	1	0	2	2	0	10	10	0	10	18	6	1
WAS	NM_000377	Unbound					0	0	0	0	1	0	0	0	1	2	0	0	1	0	0	0	0	0	0	0	0	0	0	0	1	2	0	0	0	0	0	0	0	0	0	0	0	1	0	2	1	0	1
WT1	NM_000378	Unbound					0	2	0	0	11	0	0	0	1	6	0	0	1	3	0	1	0	0	0	0	2	0	0	0	4	2	5	2	1	0	0	0	0	0	2	1	0	5	0	5	6	0	6
AIRE	NM_000383	Unbound					0	0	0	0	0	0	0	0	0	0	0	0	0	0	0	0	0	0	0	0	0	0	0	0	0	0	0	0	0	0	0	0	0	0	0	0	0	0	0	0	0	0	0
AQP1	NM_000385	Unbound					0	0	0	0	11	0	0	2	11	22	5	0	1	10	0	0	0	0	0	0	6	0	2	2	13	6	11	1	2	0	2	1	0	2	1	2	5	5	2	11	14	3	1
BLMH	NM_000386	Unbound					1	1	0	0	7	0	0	1	0	3	0	0	0	2	0	0	1	0	0	0	0	0	0	0	5	6	5	4	1	0	1	0	0	0	3	2	2	2	0	3	5	1	2
CASR	NM_000388	Unbound					1	2	0	0	5	1	0	1	1	6	0	0	0	6	0	0	1	0	0	1	1	0	0	2	4	8	2	0	1	1	0	0	0	0	3	2	1	3	1	4	1	1	1
CLN2	NM_000391	Unbound					1	2	0	0	19	0	0	1	12	18	4	1	3	11	0	1	0	2	0	0	4	0	0	1	3	1	16	3	0	1	1	0	2	3	0	1	0	1	0	10	6	1	0
COL5A2	NM_000393	Unbound					0	2	0	0	3	0	0	0	2	12	1	0	1	0	0	0	3	0	0	0	3	0	0	1	19	14	10	2	1	2	1	2	0	6	9	4	8	7	3	7	7	4	2
CRYAA	NM_000394	Unbound					0	0	0	0	1	0	0	0	0	0	0	0	0	0	0	0	0	0	0	0	0	0	0	0	0	0	1	1	0	1	0	0	0	0	0	0	0	1	0	0	0	0	0
CTSK	NM_000396	Unbound					1	2	0	0	1	0	0	2	1	9	0	1	0	4	0	0	0	0	0	0	1	0	0	1	6	9	10	1	0	1	0	0	1	4	12	6	7	3	0	3	3	0	2
CYBB	NM_000397	Unbound					0	1	0	0	1	1	0	0	1	4	0	0	0	0	0	0	0	0	0	0	1	0	0	0	4	7	5	0	1	1	0	0	0	1	3	4	3	5	2	1	2	1	0
EXT2	NM_000401	Unbound					0	0	0	0	0	0	0	0	0	0	0	0	0	0	0	0	0	0	0	0	0	0	0	0	0	0	1	0	0	0	0	0	0	1	0	0	0	0	0	1	1	0	0
GALE	NM_000403	Unbound					0	0	1	2	7	0	0	0	3	3	1	0	0	2	0	0	1	0	0	0	1	0	0	0	4	2	1	1	0	0	0	0	0	0	1	1	3	1	1	3	1	2	2
GM2A	NM_000405	Unbound					0	0	0	0	0	0	0	0	0	3	0	0	0	0	0	0	0	0	0	0	1	0	0	0	2	0	0	0	0	0	0	0	0	0	0	0	0	0	0	0	0	0	0
GNRHR	NM_000406	Unbound					0	0	0	0	1	0	0	0	1	2	0	0	4	0	0	0	1	0	0	0	0	0	0	2	0	2	2	0	1	0	0	0	0	1	1	0	1	2	1	1	0	1	0
GP1BB	NM_000407	Unbound					0	0	0	0	10	0	0	0	7	11	4	0	4	4	4	0	0	2	0	3	2	1	0	1	1	0	8	0	0	0	1	0	0	3	0	1	1	0	0	9	12	0	1
GPD2	NM_000408	Unbound					0	0	0	0	6	0	0	0	3	3	0	0	0	3	0	0	0	0	0	0	0	0	0	0	4	5	11	1	0	0	0	0	0	2	0	0	3	5	1	7	3	2	1
HFE	NM_000410	Unbound					0	0	0	0	0	0	0	0	0	0	0	0	0	0	0	0	0	0	0	0	0	0	0	0	0	0	0	0	0	0	0	0	0	0	0	0	0	0	0	0	0	0	0
HRG	NM_000412	Unbound					0	0	0	0	0	0	0	0	0	0	0	0	0	0	0	0	0	0	0	0	0	0	0	0	1	0	0	0	0	0	0	0	0	0	0	0	0	0	0	0	0	0	0
IL2RA	NM_000417	Unbound					1	1	0	0	8	0	0	3	11	28	0	0	1	5	0	0	0	3	2	2	3	1	3	3	15	16	11	0	1	2	1	1	1	3	7	3	7	12	5	5	3	1	1
IL4R	NM_000418	Unbound					0	0	0	0	1	0	0	0	0	0	0	0	0	0	0	0	0	0	0	0	0	0	0	0	0	0	0	0	0	0	0	0	0	0	0	0	0	0	0	0	0	0	0
ITGA2B	NM_000419	Unbound					0	0	0	0	1	0	0	0	0	1	0	0	0	0	0	0	0	0	0	0	0	0	0	1	0	0	1	0	0	1	0	0	0	0	0	0	0	0	0	1	0	0	0
KEL	NM_000420	Unbound					0	0	0	0	2	0	0	0	0	6	0	0	0	0	0	0	1	0	0	1	1	0	1	1	2	1	2	0	0	0	0	0	0	0	0	0	1	2	1	0	0	0	0
KRT17	NM_000422	Unbound					0	0	0	0	14	0	0	0	2	11	1	0	2	16	0	0	1	0	0	2	2	0	0	0	4	2	11	3	0	0	0	1	0	0	1	1	6	4	0	6	4	3	0
KRT2A	NM_000423	Unbound					1	0	0	0	4	0	0	2	2	11	0	0	2	4	0	0	1	0	0	0	4	0	1	3	11	16	11	1	3	0	1	0	0	6	6	4	8	4	0	1	3	3	2
KRT5	NM_000424	Unbound					0	0	0	0	4	0	0	0	4	5	1	0	0	7	0	0	0	0	0	0	1	0	1	1	1	0	6	1	0	0	0	0	0	1	0	1	3	3	0	2	4	1	0
L1CAM	NM_000425	Unbound					0	0	0	0	13	1	0	0	0	2	1	0	0	1	0	0	0	0	0	0	1	0	1	2	6	1	8	1	1	0	0	0	1	2	0	0	2	2	0	6	4	1	2
LAMA2	NM_000426	Unbound					0	1	0	0	0	1	0	2	1	9	0	1	2	2	0	0	1	0	0	0	2	0	0	2	10	21	4	0	2	4	2	1	0	2	9	6	7	9	6	0	0	5	3
LOR	NM_000427	Unbound					0	0	0	0	4	0	0	0	2	5	0	0	0	4	0	0	1	0	0	0	0	0	0	1	1	1	6	0	1	0	0	0	0	2	0	0	2	0	0	1	2	0	2
LTBP2	NM_000428	Unbound					0	0	0	0	13	0	0	0	4	3	0	0	0	2	0	0	0	0	0	0	0	0	0	0	7	3	10	2	0	0	0	0	0	1	0	0	2	2	1	3	6	2	0
PAFAH1B1	NM_000430	Unbound					0	3	1	1	7	0	0	0	7	25	0	0	0	2	0	2	1	2	1	2	5	1	1	1	20	14	14	3	2	0	0	0	0	4	5	2	9	9	3	6	3	5	2
MVK	NM_000431	Unbound					0	0	0	0	4	0	0	0	1	3	0	0	0	3	0	0	0	0	0	0	1	0	0	0	0	1	0	2	0	0	0	0	0	0	0	1	1	0	0	2	2	0	0
MYL2	NM_000432	Unbound					0	1	0	0	2	0	0	1	1	2	0	0	2	3	2	1	0	0	0	1	0	0	0	1	3	3	2	0	0	0	0	0	0	0	1	1	1	1	1	0	0	1	0
NEU1	NM_000434	Unbound					0	0	0	0	6	1	0	0	3	7	1	0	2	3	0	0	0	0	1	0	2	0	1	2	5	0	5	1	0	0	0	0	0	1	0	0	3	0	0	7	5	0	0
NOTCH3	NM_000435	Unbound					0	0	0	0	13	0	0	0	2	0	4	0	0	2	2	0	0	0	0	0	0	0	0	0	3	0	3	3	0	0	0	0	0	0	0	0	1	0	0	5	9	0	0
OXCT	NM_000436	Unbound					0	0	0	0	0	0	0	0	0	3	0	0	0	0	0	0	0	0	0	0	0	0	0	0	2	4	5	0	0	0	0	0	0	0	1	1	2	2	2	2	1	0	1
PCSK1	NM_000439	Unbound					0	1	0	0	5	0	0	2	2	9	0	0	0	2	2	0	0	6	2	4	2	3	1	1	11	8	9	0	0	0	1	0	0	2	0	0	5	4	0	3	4	1	0
PDE6A	NM_000440	Unbound					0	0	0	0	0	0	0	0	1	1	0	0	3	0	0	0	0	0	0	0	0	0	0	0	1	0	0	0	0	1	0	0	0	0	0	1	0	1	0	0	1	1	0
SLC26A4	NM_000441	Unbound					0	0	0	0	0	0	0	0	0	4	0	0	0	0	0	0	0	0	0	0	1	0	1	2	3	0	1	0	0	0	0	0	0	0	1	0	3	1	0	1	0	1	0
PHEX	NM_000444	Unbound					0	2	0	0	1	0	0	2	3	15	1	1	1	2	0	0	1	0	0	0	1	0	0	1	19	12	13	0	4	1	0	0	0	1	8	4	7	5	2	4	7	3	3
RAG1	NM_000448	Unbound					0	0	0	0	4	1	0	0	3	12	5	0	0	10	0	1	2	0	0	0	0	0	0	2	19	22	13	0	11	2	1	1	0	4	11	5	6	8	3	7	10	4	7
RFX5	NM_000449	Unbound					2	0	0	0	12	1	0	0	3	5	2	0	2	1	2	0	0	2	0	0	3	1	1	1	8	5	9	0	1	1	0	0	0	2	0	0	2	1	1	5	4	0	0
SELE	NM_000450	Unbound					0	0	0	0	0	0	0	0	0	1	1	0	1	0	0	0	0	0	0	0	0	0	0	0	2	2	2	0	0	0	0	0	0	3	0	0	0	1	0	2	1	0	0
SLC10A2	NM_000452	Unbound					0	2	0	0	0	0	0	1	0	6	0	0	4	0	0	2	1	0	0	1	1	0	1	2	5	2	0	0	1	0	1	1	0	2	2	1	1	1	0	0	0	0	2
SLC5A5	NM_000453	Unbound					0	0	0	0	6	0	0	0	2	1	0	0	0	0	0	0	0	0	0	0	1	0	0	0	2	0	2	1	0	0	0	0	0	0	0	0	1	0	0	4	4	0	0
STK11	NM_000455	Unbound					0	0	0	0	2	0	0	0	1	4	0	0	0	0	0	1	0	0	0	0	0	0	0	0	3	0	1	0	0	0	0	0	0	0	0	0	0	0	0	2	4	0	0
TEK	NM_000459	Unbound					0	0	0	0	9	0	0	0	3	22	2	0	0	5	0	0	0	2	0	2	4	0	1	3	9	11	11	1	2	1	1	0	0	1	3	2	4	9	2	7	12	3	1
TWIST1	NM_000474	Unbound					0	1	0	0	9	1	0	0	2	10	1	0	1	5	6	0	1	2	0	3	3	1	0	1	6	1	7	1	1	0	0	0	0	0	0	1	0	2	0	4	1	0	1
NR0B1	NM_000475	Unbound					0	0	1	1	2	0	0	2	1	0	1	0	0	0	0	0	0	0	0	0	0	0	0	0	1	0	2	0	0	0	0	0	0	0	0	0	1	0	0	1	0	0	0
AK1	NM_000476	Unbound					0	0	0	0	0	0	0	0	1	3	0	0	0	0	0	0	0	0	0	0	1	0	1	1	0	0	1	1	0	0	0	0	0	0	0	0	0	0	0	0	0	0	0
ALPL	NM_000478	Unbound					0	0	0	0	4	0	0	1	4	4	0	0	2	1	2	0	0	0	0	0	2	0	0	0	5	6	2	0	0	1	1	2	0	1	2	0	2	5	0	3	7	3	0
AMH	NM_000479	Unbound					0	0	0	0	110	0	0	0	62	2	28	0	14	12	0	3	0	0	0	0	0	0	0	1	1	0	10	45	0	0	2	0	0	1	0	0	1	1	0	33	51	1	0
AMPD3	NM_000480	Unbound					0	0	0	0	1	0	0	0	1	3	0	0	0	0	0	0	1	0	0	0	1	0	0	1	1	3	1	0	0	0	0	0	0	1	0	0	2	2	1	0	1	1	1
APOA4	NM_000482	Unbound					0	0	0	0	1	0	0	0	0	6	1	0	0	1	2	0	0	0	0	0	3	0	0	1	1	0	2	0	0	0	0	0	0	0	0	0	0	0	0	3	1	0	0
APP	NM_000484	Unbound					0	6	0	0	18	0	0	2	8	21	0	0	2	11	2	1	1	0	0	3	3	0	0	5	14	26	11	3	2	3	0	0	0	7	5	6	9	8	4	12	13	2	2
APRT	NM_000485	Unbound					0	1	0	0	1	0	0	0	0	3	0	0	1	1	0	0	0	0	0	0	0	0	0	0	1	2	3	0	0	0	0	0	0	0	1	0	3	1	2	2	3	1	0
AQP2	NM_000486	Unbound					0	0	0	0	7	0	0	1	7	9	0	0	0	4	2	0	0	2	1	1	3	1	0	1	2	3	5	3	0	0	0	0	0	0	1	1	2	3	1	4	3	2	0
ATRX	NM_000489	Unbound					1	1	0	0	2	1	0	0	1	12	1	0	0	3	0	0	0	4	1	2	4	1	0	0	4	3	11	0	1	0	0	1	1	1	3	2	5	3	0	2	3	2	0
AVP	NM_000490	Unbound					0	0	0	0	8	0	0	0	1	6	0	0	1	7	2	0	0	0	0	0	0	0	0	1	0	0	2	2	0	0	0	0	0	0	1	1	0	0	0	1	1	0	0
CFTR	NM_000492	Unbound					0	0	0	0	0	0	0	5	0	14	0	0	3	7	0	0	4	0	0	0	2	0	1	1	13	24	4	1	4	2	3	3	0	4	12	4	7	14	5	2	2	9	5
COL10A1	NM_000493	Unbound					0	0	0	0	0	0	0	0	0	2	0	0	0	0	0	0	0	0	0	0	1	0	0	0	3	12	1	0	1	3	0	0	0	1	1	2	4	3	2	0	0	3	2
COL4A5	NM_000495	Unbound					1	6	0	0	16	1	0	7	7	34	4	0	1	10	0	0	2	2	0	0	5	0	1	6	39	49	29	3	10	1	2	3	0	12	22	10	13	18	7	7	9	13	9
CRYBB2	NM_000496	Unbound					0	2	0	0	0	0	0	1	1	6	1	0	1	1	0	0	0	0	0	1	3	0	0	1	4	1	2	0	0	0	0	0	0	0	0	0	0	0	0	2	0	1	0
CYP11B2	NM_000498	Unbound					0	0	0	0	0	0	0	0	0	1	0	0	0	0	0	0	0	0	0	0	0	1	0	0	0	0	0	0	0	0	0	0	0	0	0	0	0	0	0	0	1	0	0
CYP1A1	NM_000499	Unbound					0	0	4	4	5	0	0	0	2	3	0	0	1	3	0	0	0	0	0	1	0	0	1	2	2	0	2	0	0	0	0	0	1	0	0	1	2	0	0	4	5	0	0
ELN	NM_000501	Unbound					0	0	0	0	9	0	0	0	2	1	0	0	0	0	0	0	0	0	0	0	1	0	0	0	5	3	3	3	0	0	0	0	0	0	0	1	2	1	0	3	6	0	0
EPX	NM_000502	Unbound					0	0	0	0	0	0	0	0	0	2	0	0	0	2	0	0	0	0	0	0	0	0	0	0	1	0	0	0	0	0	0	0	0	0	0	0	3	0	0	0	1	1	0
FBP1	NM_000507	Unbound					0	0	0	0	1	0	0	0	2	1	0	0	0	1	0	0	1	0	0	0	0	0	0	0	0	1	2	0	0	0	0	0	0	0	1	0	0	2	0	0	0	2	0
FSHB	NM_000510	Unbound					1	1	0	0	1	0	0	0	1	6	0	0	1	0	0	0	0	0	0	0	1	0	0	0	2	5	4	1	1	2	1	1	0	4	1	0	1	0	0	0	0	0	1
GALNS	NM_000512	Unbound					0	0	0	0	4	0	0	0	2	4	0	0	1	4	2	0	0	0	0	0	1	0	0	0	0	2	3	0	0	0	0	0	0	2	0	0	4	3	0	3	3	0	1
OPN1MW	NM_000513	Unbound					0	0	0	0	0	0	0	0	0	0	1	0	0	1	0	0	0	0	0	0	0	0	0	0	1	0	1	0	0	0	0	0	0	0	0	0	0	0	0	1	0	0	1
HBB	NM_000518	Unbound					0	0	0	0	0	0	0	0	0	0	0	0	0	0	0	0	0	0	0	0	0	0	0	0	0	0	0	0	0	0	0	0	0	0	0	0	0	0	0	0	1	0	0
HBD	NM_000519	Unbound					0	0	0	0	0	0	0	0	0	0	0	0	0	0	0	0	0	0	0	0	0	0	0	0	0	0	0	0	0	0	0	0	0	0	0	0	0	0	0	0	1	0	0
HEXB	NM_000521	Unbound					0	0	0	0	0	0	0	0	0	0	0	0	0	0	0	0	0	0	0	0	0	0	0	0	0	1	0	0	0	0	0	0	0	0	0	0	0	1	0	0	0	1	1
HOXA13	NM_000522	Unbound					2	0	0	0	10	0	0	1	2	12	3	0	1	2	0	0	1	0	0	0	2	0	0	1	10	2	17	1	0	0	2	2	0	2	1	1	1	1	0	3	6	2	0
HOXD13	NM_000523	Unbound					1	2	0	0	10	1	0	2	0	2	0	0	1	6	4	0	0	0	0	0	0	0	0	2	5	5	6	3	0	0	3	1	0	2	5	3	3	1	0	3	5	3	3
HTR1A	NM_000524	Unbound					0	0	0	0	3	0	0	0	0	0	0	0	0	1	0	0	0	0	0	0	1	0	0	1	5	3	3	2	0	0	0	0	0	1	0	0	1	2	1	1	1	2	0
KCNJ11	NM_000525	Unbound					0	0	0	0	6	0	0	0	0	0	0	0	0	3	0	0	0	0	0	0	0	0	0	0	0	0	2	0	0	0	0	0	0	0	0	0	0	0	0	2	4	0	0
KRT14	NM_000526	Unbound					0	2	0	0	17	0	0	1	7	13	2	0	0	3	0	0	1	0	0	0	3	0	2	2	7	3	13	3	0	0	0	0	0	2	1	1	4	3	0	5	5	0	0
LDLR	NM_000527	Unbound					0	0	0	0	0	0	0	0	2	2	0	0	0	1	0	1	0	0	0	2	1	0	0	0	1	2	3	1	0	0	0	0	0	0	0	0	0	0	1	0	0	2	0
MAN2B1	NM_000528	Unbound					0	1	0	0	9	0	0	0	2	6	3	0	1	3	2	1	0	4	1	2	2	1	0	1	5	1	7	2	0	0	0	0	0	0	2	0	1	0	0	4	5	0	0
PCCB	NM_000532	Unbound					0	0	0	0	2	0	0	0	0	4	0	0	1	1	0	0	0	0	0	0	1	0	0	2	0	0	1	0	0	0	0	0	0	0	0	0	0	0	0	0	0	0	0
PLP1	NM_000533	Unbound					2	0	0	0	25	0	0	0	7	31	3	0	6	4	0	3	1	0	0	0	3	0	1	5	33	16	32	3	0	2	2	1	0	17	4	3	14	13	0	12	10	5	0
REN	NM_000537	Unbound					0	0	0	0	1	0	0	0	1	0	1	0	0	1	0	0	0	0	0	0	0	0	0	0	0	0	0	0	0	0	0	0	0	0	0	0	0	0	0	1	0	0	0
RFXAP	NM_000538	Unbound					0	1	0	0	0	0	0	0	0	0	0	0	0	0	0	0	0	0	0	0	0	0	0	0	1	0	1	0	0	0	0	0	0	0	0	0	0	0	0	0	0	0	0
RHO	NM_000539	Unbound					0	0	0	0	1	1	0	0	0	4	1	0	0	1	0	1	1	0	0	0	0	0	0	0	1	0	2	0	0	0	0	0	0	0	0	0	0	0	0	0	0	0	1
RYR1	NM_000540	Unbound					0	0	0	0	9	0	0	2	4	3	2	0	1	3	0	0	0	0	0	0	1	0	0	1	1	1	2	0	0	0	0	0	0	0	0	0	2	2	0	5	4	0	1
SAG	NM_000541	Unbound					0	0	0	0	0	0	0	0	0	3	0	0	0	0	0	0	0	0	0	0	0	0	0	0	2	0	0	0	0	0	0	0	0	0	0	0	1	1	0	0	1	0	0
SFTPB	NM_000542	Unbound					0	0	0	0	0	0	0	0	0	0	0	0	0	2	0	0	0	0	0	0	0	0	0	1	0	0	0	0	0	0	0	0	0	0	0	0	1	0	0	3	3	0	0
TP53	NM_000546	Unbound					1	0	0	0	6	0	0	0	2	5	0	0	1	5	2	0	0	2	0	0	2	0	1	2	5	4	6	3	0	0	1	0	0	2	1	1	4	4	0	6	17	3	0
TPO	NM_000547	Unbound					0	0	0	0	0	0	0	0	0	2	0	0	0	0	0	0	0	0	0	0	0	0	0	1	2	1	1	0	0	0	1	0	0	0	1	1	0	1	0	0	1	0	0
TSC2	NM_000548	Unbound					0	0	0	0	2	0	0	0	3	0	1	0	0	3	0	1	0	0	0	0	0	0	0	0	3	1	2	0	0	0	0	0	0	0	0	0	1	0	0	6	5	1	0
TSHB	NM_000549	Unbound					0	1	0	0	0	0	0	0	0	2	0	0	0	1	0	0	0	0	0	1	1	0	0	0	2	6	1	0	0	0	2	1	1	1	4	1	0	1	0	0	1	1	0
TYRP1	NM_000550	Unbound					0	0	0	0	0	0	0	0	0	1	0	0	1	0	0	0	0	0	0	0	0	0	0	0	3	1	0	0	0	1	0	0	0	0	0	0	1	0	0	0	0	0	0
VHL	NM_000551	Unbound					0	0	0	0	0	0	0	0	0	0	0	0	0	0	0	0	0	0	0	0	0	0	0	0	0	4	0	0	0	0	0	0	0	1	2	1	0	2	0	0	0	0	0
VWF	NM_000552	Unbound					0	0	0	0	1	0	0	0	0	0	0	0	0	0	0	0	0	0	0	0	0	0	0	0	1	0	1	0	0	0	0	0	0	0	0	0	1	1	0	1	0	0	0
WRN	NM_000553	Unbound					1	2	0	0	18	1	0	6	9	25	3	0	7	6	2	1	2	0	1	3	2	0	0	1	24	41	26	3	2	2	6	3	3	11	21	7	14	21	6	11	10	10	4
CRX	NM_000554	Unbound					1	1	0	0	6	1	0	0	0	6	1	0	0	2	0	0	0	0	0	3	2	0	0	0	0	2	4	1	1	0	0	0	0	0	0	0	1	2	0	2	5	0	1
DCX	NM_000555	Unbound					0	5	0	0	5	0	0	1	3	18	3	0	2	11	0	2	0	0	0	2	2	0	1	2	20	19	12	0	3	1	2	2	2	3	4	3	6	11	1	4	4	5	3
GDF5	NM_000557	Unbound					1	1	0	0	15	0	0	1	1	8	0	0	2	12	0	1	2	0	0	2	2	0	1	2	5	6	8	4	1	1	0	0	1	0	5	6	2	5	0	5	3	1	4
CD53	NM_000560	Unbound					0	0	0	0	0	0	0	0	1	4	0	0	0	0	0	0	0	2	1	1	1	0	0	2	2	0	3	0	0	0	0	0	0	0	0	0	0	0	0	1	2	0	0
IL5RA	NM_000564	Unbound					0	0	0	0	3	0	0	0	0	0	0	0	1	0	0	0	0	0	0	0	0	0	0	0	2	0	1	0	0	0	0	0	0	0	0	0	0	0	0	1	0	0	0
FCGR1A	NM_000566	Unbound					0	0	0	0	0	0	0	0	0	0	0	0	0	0	0	0	0	0	0	0	0	0	0	1	1	1	1	0	0	0	0	0	0	0	0	0	0	1	0	1	1	0	0
IL10	NM_000572	Unbound					0	0	1	1	0	0	0	1	1	3	2	0	1	0	2	0	0	2	0	0	1	1	0	0	0	4	2	0	0	0	0	0	0	0	0	1	2	3	0	0	2	2	0
IL1A	NM_000575	Unbound					1	1	0	0	1	0	0	1	1	7	0	0	0	0	0	0	0	0	0	0	2	0	0	0	2	5	6	0	1	0	0	0	0	0	3	0	2	2	1	1	0	2	0
IL1B	NM_000576	Unbound					0	0	0	0	0	0	0	0	0	0	0	0	0	1	0	0	0	0	0	0	0	0	0	0	0	0	0	0	0	0	0	0	0	0	0	0	0	0	0	2	1	0	0
IL1RN	NM_000577	Unbound					0	1	0	0	4	0	0	1	1	16	0	0	0	5	0	0	1	0	0	1	2	0	1	2	5	4	7	0	0	1	0	0	0	0	2	0	7	12	1	7	5	1	1
SLC11A1	NM_000578	Unbound					0	0	0	0	3	0	0	0	1	0	0	0	0	0	0	0	0	0	0	0	1	0	0	1	1	1	2	0	0	0	0	0	0	0	0	0	2	1	0	4	2	0	0
SPP1	NM_000582	Unbound					0	0	0	0	3	0	0	0	3	4	0	0	0	4	0	0	1	0	0	0	1	0	0	1	0	0	1	0	0	0	0	0	0	0	0	0	0	2	0	1	1	1	0
GC	NM_000583	Unbound					0	0	0	0	0	0	0	0	0	0	0	0	0	0	0	0	0	0	0	0	0	0	0	0	0	0	0	0	1	0	0	0	0	0	0	0	1	1	0	0	1	0	0
IL2	NM_000586	Unbound					1	0	0	0	0	0	0	0	6	4	0	0	2	0	0	0	0	0	0	0	0	0	1	1	5	3	2	1	0	1	1	1	0	4	5	2	0	2	0	3	3	1	1
IL3	NM_000588	Unbound					0	0	0	0	1	0	0	0	3	3	0	0	0	2	0	0	0	0	0	0	0	0	0	1	4	0	1	0	0	0	0	0	0	0	1	0	0	0	1	2	1	1	0
IL4	NM_000589	Unbound					0	0	0	0	0	0	0	0	0	0	0	0	0	0	0	0	0	0	0	0	0	0	0	0	2	0	0	0	0	0	0	0	0	2	0	0	1	1	0	1	2	0	0
IL9	NM_000590	Unbound					0	0	0	0	1	0	0	0	1	7	0	0	0	2	0	0	1	0	0	2	3	0	1	1	7	2	3	0	0	0	0	0	0	2	0	1	1	3	0	0	1	1	0
CD14	NM_000591	Unbound					0	0	0	0	2	0	0	0	1	3	0	0	0	0	0	0	0	0	0	1	0	0	0	0	0	3	0	0	1	0	0	0	0	0	0	0	1	1	0	5	1	2	0
TAP1	NM_000593	Unbound					0	0	0	0	0	0	0	0	2	5	0	0	0	1	0	0	0	2	0	0	1	1	0	1	4	0	2	1	0	0	0	0	0	0	0	0	1	2	0	2	5	0	0
TNF	NM_000594	Unbound					0	0	0	0	13	1	0	0	4	3	4	1	5	12	0	0	0	0	0	0	1	0	0	0	4	1	13	1	0	0	1	1	1	1	0	1	5	0	0	6	6	0	0
LTA	NM_000595	Unbound					0	0	0	0	8	0	0	0	4	2	1	0	1	0	0	0	0	0	0	0	1	0	0	0	3	0	1	1	0	0	0	0	0	0	0	0	1	0	0	4	2	0	0
IGFBP2	NM_000597	Unbound					0	0	0	0	15	0	0	6	3	18	4	0	1	5	0	1	1	0	0	0	3	0	0	0	21	7	14	1	1	0	0	0	0	5	6	2	8	10	1	13	13	6	1
IGFBP3	NM_000598	Unbound					0	0	2	2	2	1	0	0	0	10	0	0	2	3	0	1	0	0	0	0	1	0	1	1	1	9	6	1	0	0	1	2	0	3	4	0	4	3	2	2	2	3	4
IGFBP5	NM_000599	Unbound					0	1	1	2	14	0	0	1	2	10	2	0	3	1	0	0	1	0	0	1	0	0	0	1	9	9	20	5	1	1	5	3	0	5	1	2	5	3	1	6	8	4	0
IL6	NM_000600	Unbound					0	0	0	0	3	1	0	1	3	7	0	0	0	0	0	0	1	2	1	2	3	1	1	1	4	3	5	3	2	0	0	0	0	1	2	2	1	1	0	2	1	1	0
NOS3	NM_000603	Unbound					0	0	0	0	12	0	0	0	2	6	1	0	1	3	0	0	0	0	0	0	1	0	1	2	2	3	7	4	0	0	0	0	0	0	0	0	1	0	0	6	4	2	0
CXCL12	NM_000609	Unbound					1	0	0	0	2	0	0	1	2	6	1	0	0	5	0	0	0	2	0	0	1	1	0	0	5	5	5	1	3	0	0	0	0	0	1	0	2	0	0	1	1	3	2
CD59	NM_000611	Unbound					0	1	0	0	1	0	0	0	0	2	0	0	0	1	0	0	0	0	0	0	0	0	1	1	0	0	2	0	0	0	0	0	0	0	2	0	0	0	0	1	1	1	0
IGF2	NM_000612	Unbound					0	0	2	1	12	0	0	1	9	10	2	0	1	2	0	0	1	0	1	0	2	0	0	3	3	1	7	4	1	0	0	1	1	1	0	1	2	0	0	9	9	1	1
CNTF	NM_000614	Unbound					0	0	0	0	0	0	0	2	0	10	0	0	1	2	0	0	1	0	0	0	3	0	1	2	12	11	7	0	2	0	1	0	0	1	1	2	4	3	0	6	2	1	0
CD4	NM_000616	Unbound					0	0	0	0	9	0	0	1	5	3	0	0	0	0	0	0	0	0	0	0	0	0	0	0	1	1	7	0	0	0	0	0	0	1	0	0	1	1	0	4	1	1	0
SLC11A2	NM_000617	Unbound					1	0	2	1	4	0	0	0	2	5	3	0	1	0	0	0	1	0	0	0	1	0	1	1	4	9	7	0	4	0	0	0	0	1	1	1	3	5	0	3	5	2	1
IFNG	NM_000619	Unbound					0	0	0	0	3	0	0	0	2	3	0	0	0	2	0	1	0	2	0	1	1	1	0	0	9	2	5	0	0	0	0	0	0	0	0	1	3	3	1	1	1	3	0
HTR2A	NM_000621	Unbound					0	2	0	0	1	0	0	2	0	3	0	0	3	1	0	0	1	0	0	0	0	0	0	0	1	6	7	1	2	2	0	0	0	1	1	2	0	2	0	4	2	2	3
BDKRB2	NM_000623	Unbound					0	0	0	0	0	0	0	0	1	8	1	0	0	1	0	0	0	0	0	2	2	0	1	2	1	1	2	0	0	0	0	0	0	0	0	0	0	1	0	1	3	1	0
NOS2A	NM_000625	Unbound					0	0	0	0	0	0	0	0	1	1	0	0	0	0	0	0	0	0	0	0	0	0	0	0	0	1	0	0	0	0	0	0	0	0	0	0	1	1	0	0	0	2	0
CD79B	NM_000626	Unbound					0	0	0	0	3	0	0	0	0	6	0	0	3	2	0	0	0	0	0	0	0	0	0	0	3	2	4	0	0	1	0	0	0	0	0	0	0	0	0	4	3	0	0
IL10RB	NM_000628	Unbound					0	0	0	0	1	0	0	0	0	5	0	0	0	2	0	0	0	0	0	0	1	0	0	1	0	0	0	0	0	0	1	0	0	0	0	0	0	0	0	0	0	0	0
ITGAM	NM_000632	Unbound					0	0	0	0	1	0	0	0	0	4	0	0	0	0	0	0	0	0	0	0	0	0	0	0	3	1	0	0	0	0	0	0	0	0	0	0	1	1	0	4	0	0	0
BCL2	NM_000633	Unbound					0	0	0	0	0	0	0	1	0	0	0	0	0	3	0	0	0	0	0	0	0	0	0	0	2	2	0	0	1	1	0	0	0	0	1	1	1	2	0	0	2	0	0
RFX2	NM_000635	Unbound					0	0	0	0	3	0	0	0	0	0	0	0	0	0	0	0	0	0	0	0	1	0	0	0	0	0	1	0	0	0	0	0	0	0	0	0	0	0	0	2	1	0	0
GSR	NM_000637	Unbound					0	0	0	0	0	0	0	0	0	1	0	0	0	0	0	0	0	0	0	0	0	0	0	0	1	4	1	0	1	0	0	0	0	0	2	0	2	1	0	0	0	1	0
TNFSF6	NM_000639	Unbound					0	0	0	0	0	0	0	0	1	0	0	0	0	0	0	0	0	0	0	0	0	0	0	0	1	0	0	0	0	0	0	0	0	0	0	0	0	1	0	1	1	0	0
AGL	NM_000642	Unbound					1	0	0	0	0	0	0	1	0	2	0	0	1	0	0	0	1	0	0	0	0	0	0	0	2	1	3	1	0	0	1	1	0	1	0	0	1	4	0	2	4	1	0
SELL	NM_000655	Unbound					0	0	0	0	1	0	0	0	1	0	0	0	0	2	0	0	0	0	0	0	0	0	0	0	2	0	0	0	0	0	0	0	0	0	0	0	1	1	0	0	0	0	0
TGFB1	NM_000660	Unbound					0	0	3	3	25	0	0	0	7	2	5	0	0	7	2	0	0	0	0	0	0	0	1	1	4	0	7	6	0	0	0	0	0	1	0	0	2	0	0	11	10	0	0
RPL9	NM_000661	Unbound					0	1	0	0	1	0	0	1	0	3	0	0	0	0	0	0	0	0	0	0	0	0	0	1	4	8	3	0	1	2	1	0	0	0	0	0	2	3	2	1	0	1	3
ACHE	NM_000665	Unbound					0	0	0	0	11	1	0	1	3	11	3	0	0	12	6	0	0	2	1	4	5	1	0	0	2	2	5	4	1	0	0	0	0	1	1	0	1	1	0	4	11	0	2
ADH5	NM_000671	Unbound					0	0	0	0	1	0	0	0	0	0	0	0	0	0	0	0	0	0	0	0	0	0	0	0	2	1	2	0	0	0	0	0	0	0	0	0	2	1	1	0	1	1	0
ADH7	NM_000673	Unbound					0	0	0	0	0	0	0	1	0	2	0	0	0	2	0	0	0	0	0	0	0	0	0	0	2	7	4	0	2	0	0	0	0	1	1	1	1	3	0	0	3	2	1
ADORA2A	NM_000675	Unbound					0	0	0	0	0	0	0	0	2	0	0	0	0	0	0	0	0	0	0	1	0	0	0	0	3	0	2	0	0	0	0	0	0	1	0	0	1	1	0	2	1	1	0
ADORA2B	NM_000676	Unbound					0	0	0	0	1	0	0	1	2	3	1	0	1	2	0	0	0	0	0	0	0	0	0	0	2	1	2	1	0	0	0	0	0	0	0	1	1	1	0	2	2	1	0
ADORA3	NM_000677	Unbound					0	0	0	0	1	0	0	0	0	0	0	0	2	0	0	0	0	0	0	0	0	0	0	0	1	0	1	0	0	0	0	0	0	2	0	0	0	1	0	0	0	0	0
ADRA1D	NM_000678	Unbound					0	0	0	0	4	0	0	0	1	8	0	0	3	0	0	0	0	0	0	0	1	0	0	0	2	3	2	0	0	0	1	0	0	0	0	1	1	2	0	4	6	0	0
ADRA2A	NM_000681	Unbound					0	0	0	0	7	0	0	0	2	5	4	0	0	7	2	0	0	2	0	0	2	1	0	0	2	1	2	1	0	0	0	0	0	0	0	1	0	1	0	3	4	0	0
ADRA2B	NM_000682	Unbound					0	0	0	0	1	0	0	0	0	0	1	0	0	1	0	0	0	0	0	0	0	0	0	0	0	0	0	0	0	0	0	0	0	0	0	0	0	0	0	0	1	0	0
ADRB1	NM_000684	Unbound					1	0	1	2	8	0	0	1	2	10	1	0	1	1	0	0	0	4	1	2	4	2	0	0	3	4	5	0	0	0	0	0	0	3	2	1	2	5	1	6	4	2	0
AGTR2	NM_000686	Unbound					1	0	0	0	3	0	0	1	2	19	1	0	0	0	0	1	3	0	0	2	3	0	0	1	17	21	11	0	4	1	1	2	1	1	4	3	9	3	4	2	6	2	3
ALDH1A3	NM_000693	Unbound					1	2	1	1	8	1	0	2	2	9	0	0	0	5	0	0	1	0	0	0	2	0	0	0	8	15	5	3	2	1	0	0	0	5	5	4	4	9	0	12	6	4	5
ALDH9A1	NM_000696	Unbound					0	0	0	0	0	0	0	0	0	0	0	0	0	0	0	0	0	0	0	0	0	0	0	0	0	0	2	0	0	0	0	0	0	0	0	0	0	0	0	0	0	0	0
ALOX12	NM_000697	Unbound					0	0	0	0	0	0	0	0	0	0	0	0	0	1	0	0	0	0	0	0	0	0	0	0	0	0	0	1	0	0	0	0	0	0	0	0	0	0	0	0	0	0	0
ALOX5	NM_000698	Unbound					0	0	0	0	1	0	0	0	1	9	0	0	0	1	0	0	0	0	0	1	2	0	1	3	10	3	4	0	0	0	0	0	0	1	0	1	6	2	1	3	2	3	1
ANXA1	NM_000700	Unbound					0	1	0	0	0	0	0	0	1	8	0	0	0	2	0	0	0	0	0	0	2	0	0	1	2	5	6	0	0	0	1	2	0	1	4	1	3	2	2	1	0	3	1
ATP1A1	NM_000701	Unbound					0	2	3	4	12	1	0	2	8	41	1	0	3	7	0	0	1	2	0	3	11	1	2	3	21	19	19	4	2	5	0	0	0	4	9	4	5	9	2	11	14	6	6
ATP1A2	NM_000702	Unbound					0	0	1	1	25	0	0	2	7	3	2	0	7	3	0	0	0	0	0	0	1	0	0	1	14	1	10	3	0	1	1	1	0	2	2	2	8	6	0	7	13	3	0
ATP4A	NM_000704	Unbound					0	0	0	0	2	0	0	0	1	0	2	0	0	0	0	0	0	0	0	1	0	0	0	0	0	0	1	1	0	0	0	0	0	0	0	0	0	1	0	0	1	1	0
BDKRB1	NM_000710	Unbound					0	0	0	0	0	0	0	0	0	5	0	0	0	0	0	0	0	0	0	0	1	0	3	3	2	1	2	0	0	0	1	1	0	1	0	0	3	1	0	0	0	0	0
BLVRA	NM_000712	Unbound					0	0	0	0	0	0	0	0	0	0	0	0	0	0	0	0	0	0	0	0	0	0	0	0	1	0	0	0	0	0	0	0	0	0	0	0	0	0	0	0	0	0	0
BLVRB	NM_000713	Unbound					0	0	1	2	3	0	0	0	2	1	0	0	0	0	0	0	0	0	0	0	0	0	0	1	2	1	2	2	0	1	1	0	0	0	0	0	0	0	0	3	2	0	0
CA4	NM_000717	Unbound					1	0	0	0	3	0	0	0	1	7	0	0	0	3	0	1	1	0	0	0	0	0	0	0	5	5	3	0	0	0	0	0	0	4	0	1	1	1	0	5	3	0	2
CACNA1B	NM_000718	Unbound					0	0	4	4	5	1	0	0	3	1	1	0	1	10	0	0	0	0	0	0	1	0	0	0	0	0	1	1	0	0	0	0	0	0	0	0	0	0	0	4	2	0	0
CACNA1E	NM_000721	Unbound					1	2	0	0	21	0	0	4	13	48	6	0	9	19	2	1	2	0	0	7	8	0	2	3	45	39	33	3	6	6	1	2	3	15	7	7	24	22	5	26	17	18	4
CACNA2D1	NM_000722	Unbound					3	8	3	4	19	1	0	15	7	50	1	0	4	12	0	0	9	2	1	0	6	0	3	6	43	68	32	2	8	12	7	4	1	14	33	17	23	22	9	8	12	10	21
CACNB3	NM_000725	Unbound					0	0	0	0	13	0	0	0	3	3	1	0	1	13	0	1	0	0	0	0	1	0	0	1	5	0	10	0	0	0	0	0	0	1	0	0	0	2	0	8	8	1	0
CACNG1	NM_000727	Unbound					0	2	1	1	4	0	0	1	3	12	0	0	0	2	0	0	0	0	0	3	3	0	0	0	9	5	6	0	1	1	1	2	0	4	3	2	0	4	1	3	2	2	0
CALCB	NM_000728	Unbound					0	0	0	0	0	0	0	0	0	0	0	0	0	0	0	0	0	0	0	0	0	0	0	0	0	0	1	0	0	0	0	0	0	1	0	0	0	0	0	0	0	0	0
CCK	NM_000729	Unbound					0	0	0	0	1	0	0	0	0	1	0	0	0	0	0	0	0	0	0	2	1	0	0	0	1	2	0	1	0	0	0	0	0	0	0	0	2	2	1	1	0	1	0
CCKAR	NM_000730	Unbound					0	0	0	0	0	0	0	0	0	2	0	0	0	0	0	0	0	0	0	0	0	0	0	0	2	0	1	0	0	0	0	0	1	0	1	0	0	0	1	0	0	0	0
CD3D	NM_000732	Unbound					0	0	0	0	3	0	1	0	0	2	1	0	0	0	0	0	0	0	0	0	0	0	0	0	2	0	1	0	0	0	0	0	0	1	0	0	0	0	0	2	2	0	0
CD3E	NM_000733	Unbound					0	0	0	0	1	0	0	0	2	0	0	0	0	0	0	0	0	0	0	1	0	0	0	0	0	0	2	0	0	0	0	0	0	0	0	0	1	0	0	3	1	0	0
CD3Z	NM_000734	Unbound					0	4	1	1	8	0	0	1	3	30	1	1	3	13	0	0	1	0	0	1	1	0	1	2	24	22	14	1	3	1	2	1	0	3	4	4	6	13	3	7	8	6	5
CGA	NM_000735	Unbound					1	1	0	0	1	2	0	0	1	12	0	0	0	3	0	0	2	0	0	4	3	0	0	0	6	7	4	0	4	0	0	0	0	3	2	2	4	5	1	2	2	1	6
CHRM1	NM_000738	Unbound					1	2	3	2	36	0	0	3	22	23	3	0	1	23	12	1	1	0	0	3	4	0	0	5	15	8	26	7	1	2	1	1	0	2	1	1	4	6	2	23	18	0	1
CHRM2	NM_000739	Unbound					0	2	0	0	0	0	0	3	0	0	0	0	0	1	0	0	0	0	0	0	0	0	0	1	1	4	2	0	0	0	1	1	0	1	7	2	0	1	0	0	0	0	0
CHRM4	NM_000741	Unbound					0	0	2	2	3	0	0	0	0	0	0	0	0	0	0	0	0	0	0	0	0	0	0	0	0	0	0	0	0	0	0	0	0	0	0	0	0	0	0	2	0	0	0
CHRNA3	NM_000743	Unbound					0	0	0	0	1	0	0	0	0	1	0	0	0	0	0	0	0	0	0	0	0	0	0	0	0	0	0	0	0	0	0	0	0	0	0	0	1	1	0	2	0	0	0
CHRNA4	NM_000744	Unbound					0	0	0	0	1	0	0	0	2	0	0	0	0	0	0	0	0	0	0	0	0	0	0	0	1	0	0	0	0	0	0	0	0	0	0	0	0	0	0	1	1	0	0
CHRNA5	NM_000745	Unbound					0	3	0	0	1	0	0	3	1	4	0	1	0	1	0	0	1	0	0	0	1	0	0	0	9	8	5	0	1	1	1	2	2	1	5	3	3	2	0	1	2	2	2
CHRNA7	NM_000746	Unbound					0	0	0	0	1	0	0	0	0	0	0	0	0	0	0	0	0	0	0	0	0	0	0	0	0	0	0	0	0	0	0	0	0	0	0	0	0	0	0	0	0	0	0
CHRNB1	NM_000747	Unbound					1	0	0	0	20	0	0	4	10	17	1	0	2	8	0	1	2	0	0	0	4	0	0	2	16	11	18	3	0	0	0	0	0	2	4	1	8	6	1	16	20	3	3
CHRNB3	NM_000749	Unbound					0	0	0	0	0	0	0	0	0	2	0	0	0	0	0	0	0	0	0	0	1	0	0	0	0	3	0	0	0	0	1	0	0	1	2	0	0	2	0	0	1	0	0
CHRNB4	NM_000750	Unbound					0	0	0	0	1	0	0	1	2	3	0	0	0	5	0	0	0	0	0	0	0	0	0	2	8	3	5	0	0	0	0	0	0	5	0	0	1	1	1	2	2	1	0
CHRND	NM_000751	Unbound					0	1	0	0	8	0	0	1	2	1	0	1	0	1	0	0	0	0	0	0	0	0	0	0	3	3	3	1	1	1	0	0	0	1	2	1	0	0	0	3	3	0	0
CSF2	NM_000758	Unbound					0	1	0	0	5	0	0	0	6	12	0	0	1	2	0	0	1	0	0	2	5	0	1	1	3	5	10	0	0	0	0	0	0	2	1	1	6	5	0	0	3	3	0
CSF3R	NM_000760	Unbound					0	0	0	0	4	0	0	0	1	0	0	0	0	0	0	0	0	0	0	0	0	0	0	0	1	0	0	0	0	0	0	0	0	0	0	0	3	1	0	4	5	0	0
CYP2A6	NM_000762	Unbound					0	0	0	0	2	0	0	0	1	0	0	0	0	1	0	0	0	0	0	0	0	0	0	1	2	1	1	1	0	0	0	0	0	1	0	0	0	0	0	1	0	0	0
CYP2A13	NM_000766	Unbound					0	0	0	0	1	0	0	0	1	0	0	0	0	0	0	0	0	0	0	0	0	0	0	1	1	1	0	1	0	0	0	0	0	1	0	0	0	0	0	1	0	0	0
CYP2C19	NM_000769	Unbound					0	0	0	0	0	0	0	1	0	0	0	0	0	0	0	0	0	0	0	0	0	0	0	0	0	0	0	0	0	0	0	0	0	0	1	1	0	0	0	0	0	0	0
CYP2C9	NM_000771	Unbound					0	0	0	0	0	0	0	1	0	0	0	0	0	0	0	0	0	0	0	0	0	0	0	0	0	0	0	0	0	0	0	0	0	0	1	1	0	0	0	0	0	0	0
CYP2F1	NM_000774	Unbound					0	0	0	0	2	0	0	0	0	0	1	0	0	0	0	0	0	0	0	0	0	0	0	0	0	0	0	0	0	0	0	0	0	0	0	0	0	0	0	0	2	0	0
CYP4B1	NM_000779	Unbound					0	0	0	0	0	0	0	0	0	1	1	0	0	0	0	0	0	0	0	0	0	0	0	0	0	0	3	0	0	0	0	0	0	0	0	1	0	0	0	1	2	0	0
CYP7A1	NM_000780	Unbound					0	1	0	0	0	0	0	1	1	2	0	0	0	0	0	0	1	0	0	0	1	0	0	0	0	4	0	0	0	1	1	0	0	1	1	1	0	2	0	0	0	2	0
CYP11A1	NM_000781	Unbound					0	0	0	0	0	0	0	0	0	0	1	0	0	0	0	0	0	0	0	0	0	0	0	0	0	0	0	0	0	0	0	0	0	0	0	0	0	0	0	0	0	0	0
CYP24A1	NM_000782	Unbound					0	0	1	1	6	1	0	0	0	4	0	0	1	1	0	0	0	0	0	1	1	0	0	0	0	1	1	2	0	0	0	0	0	0	0	0	0	0	0	2	2	0	0
CYP27B1	NM_000785	Unbound					1	0	0	0	4	0	0	0	3	4	0	0	0	3	0	0	0	0	0	0	0	0	0	0	3	2	7	1	0	0	0	0	0	1	0	0	0	3	0	5	2	0	0
DBH	NM_000787	Unbound					0	0	0	0	4	0	0	0	0	0	2	0	0	0	0	0	0	0	0	0	0	0	0	0	1	1	2	0	0	0	0	0	0	0	0	1	1	0	0	1	2	0	0
DIO1	NM_000792	Unbound					0	0	0	0	1	0	0	0	0	4	0	0	0	0	0	0	0	0	0	0	1	0	0	0	0	0	3	0	0	0	0	0	0	0	0	0	0	0	0	1	0	0	0
DIO2	NM_000793	Unbound					0	0	0	0	0	0	0	1	0	6	1	0	0	1	0	0	0	4	2	1	2	1	1	1	11	6	3	0	2	0	1	2	0	1	1	2	4	5	0	2	2	1	1
DRD1	NM_000794	Unbound					0	0	0	0	6	0	0	0	1	1	0	0	0	1	2	0	0	0	0	0	0	0	0	0	0	0	0	2	0	0	0	0	0	0	0	0	0	0	0	1	1	0	0
DRD2	NM_000795	Unbound					0	2	0	0	20	0	0	1	8	27	4	0	6	16	2	0	2	0	0	0	4	0	1	5	15	12	13	1	2	0	4	3	0	7	1	2	5	9	2	10	11	6	4
DRD5	NM_000798	Unbound					0	0	0	0	0	0	0	0	0	0	2	0	0	0	0	0	0	0	0	0	0	0	0	1	0	0	0	0	0	0	0	0	0	0	0	0	0	0	0	3	3	0	0
EPO	NM_000799	Unbound					0	0	2	3	7	0	0	0	3	2	0	0	0	0	0	0	0	0	0	0	1	0	0	1	0	0	2	4	0	0	0	0	0	1	0	0	0	0	0	3	2	1	0
FGF1	NM_000800	Unbound					1	1	2	1	10	0	0	2	8	19	2	0	4	9	0	1	0	0	0	2	3	0	1	2	8	6	14	0	0	0	2	3	0	7	0	1	8	7	0	15	10	4	1
GABRA1	NM_000806	Unbound					0	0	0	0	2	0	0	1	0	4	0	0	0	0	0	0	0	0	0	3	2	0	0	0	5	5	4	1	0	0	0	0	0	2	0	0	3	3	2	0	2	2	0
GABRA2	NM_000807	Unbound					1	3	4	8	6	1	0	3	5	8	1	0	0	1	4	0	1	0	1	0	1	0	0	1	20	15	9	1	4	1	1	1	1	10	7	2	3	9	2	9	12	6	2
GABRA3	NM_000808	Unbound					0	0	1	1	2	0	0	1	1	5	0	1	0	0	0	0	0	0	0	0	0	0	0	1	7	1	2	0	0	0	0	0	1	1	4	2	2	1	0	2	0	2	0
GABRA6	NM_000811	Unbound					1	0	0	0	0	0	0	1	0	2	0	0	0	0	0	0	0	0	0	0	0	0	0	0	2	2	5	0	2	0	0	0	0	1	1	2	2	3	0	1	1	0	0
GABRB1	NM_000812	Unbound					0	0	0	0	0	0	0	0	2	2	1	0	6	2	0	1	0	0	0	0	0	0	0	0	4	2	3	0	0	0	0	0	1	1	2	1	2	2	0	1	3	3	0
GABRD	NM_000815	Unbound					0	0	0	0	0	0	0	0	1	0	0	0	1	0	0	0	0	0	0	0	0	0	0	0	0	0	1	0	0	0	0	0	0	0	0	0	0	1	0	1	2	0	0
GABRG2	NM_000816	Unbound					0	2	2	2	6	0	0	2	4	13	0	0	0	4	0	0	3	0	0	2	1	0	0	2	5	20	11	3	2	3	1	1	0	3	6	5	3	5	1	2	4	1	5
GAD1	NM_000817	Unbound					0	0	2	2	10	1	0	0	3	3	1	0	0	7	0	0	0	0	0	0	0	0	0	1	6	3	5	1	0	0	0	0	0	2	0	0	0	3	0	0	6	2	0
GAD2	NM_000818	Unbound					0	1	2	2	3	0	0	0	3	9	1	0	0	0	0	0	0	2	0	2	2	0	0	1	5	2	3	0	2	0	4	4	1	5	0	2	3	4	0	5	4	4	3
GART	NM_000819	Unbound					0	0	0	0	8	1	0	1	0	8	1	1	1	2	0	0	0	4	2	1	3	2	0	1	5	3	6	1	0	1	3	1	0	3	1	0	4	4	1	7	9	2	0
GNRH1	NM_000825	Unbound					0	0	0	0	0	0	0	1	0	0	0	0	0	0	0	0	1	0	0	0	0	0	0	0	1	3	2	0	0	0	0	0	0	0	0	1	1	2	0	0	0	2	1
GRIA2	NM_000826	Unbound					0	0	2	1	2	0	0	0	2	19	1	0	5	0	0	1	1	0	0	2	5	0	0	1	5	6	4	3	2	1	0	0	0	0	1	1	3	5	2	1	6	2	3
GRIA1	NM_000827	Unbound					0	1	1	1	11	0	0	1	3	19	2	0	1	8	0	1	0	0	0	0	3	0	2	3	8	4	7	1	4	2	0	0	0	4	2	1	6	8	0	6	6	3	5
GRIA4	NM_000829	Unbound					1	0	1	2	2	0	0	0	2	1	0	0	0	0	0	0	0	0	0	0	0	0	0	0	1	2	2	1	0	1	1	1	1	1	0	0	2	1	0	4	2	1	0
GRIN2A	NM_000833	Unbound					0	0	1	1	22	0	0	0	3	1	3	0	1	4	0	0	0	0	0	0	1	0	0	0	1	0	6	4	0	0	0	0	0	0	0	0	0	0	0	10	11	0	0
GRIN2C	NM_000835	Unbound					0	0	0	0	3	0	0	0	0	0	1	0	0	0	0	0	0	0	0	0	0	0	0	0	0	0	2	0	0	0	0	0	0	1	0	0	0	0	0	2	2	0	0
GRM1	NM_000838	Unbound					0	0	0	0	3	0	0	2	2	4	1	0	0	5	0	0	1	0	0	1	2	0	0	1	7	3	3	1	1	1	1	0	0	3	4	0	6	0	1	2	2	0	0
GRM2	NM_000839	Unbound					0	0	1	2	18	0	0	0	6	10	2	0	1	7	0	0	1	0	0	1	1	0	0	0	8	0	8	1	0	0	0	0	0	2	1	0	4	1	0	15	20	0	0
GUCY1A3	NM_000856	Unbound					0	0	0	0	1	0	0	0	0	0	0	0	1	2	0	0	0	0	0	0	0	0	0	0	0	0	1	0	0	0	0	0	0	0	0	0	0	0	0	0	0	0	0
HPGD	NM_000860	Unbound					0	0	0	0	0	0	0	0	0	5	1	0	0	0	0	0	0	0	0	0	0	0	1	2	0	2	4	1	0	0	0	0	0	1	0	0	0	0	0	0	0	0	0
HTR1B	NM_000863	Unbound					0	0	0	0	12	0	0	0	4	3	1	0	0	8	0	1	0	0	0	1	0	0	0	0	2	3	3	1	0	1	0	0	0	0	1	1	2	2	2	9	11	1	1
HTR1D	NM_000864	Unbound					0	0	0	0	4	0	0	0	2	2	0	0	0	0	0	1	0	0	0	0	0	0	0	0	3	1	2	1	0	0	0	0	0	0	0	0	1	1	0	1	0	0	0
HTR2C	NM_000868	Unbound					0	6	0	0	12	1	0	7	3	40	1	0	3	12	2	0	2	2	0	2	8	0	1	3	25	50	20	1	5	1	1	1	0	9	16	7	18	20	6	7	14	13	10
HTR3A	NM_000869	Unbound					0	0	0	0	2	0	0	0	0	0	0	0	0	0	0	0	0	0	0	0	0	0	0	0	0	0	1	0	0	0	0	0	0	1	0	0	1	0	0	1	2	0	0
HTR6	NM_000871	Unbound					0	0	0	0	0	0	0	0	1	0	0	0	0	0	0	0	0	0	0	0	0	0	0	0	0	0	1	0	0	0	0	0	0	0	0	0	1	0	0	2	0	0	0
ICAM2	NM_000873	Unbound					0	0	0	0	1	0	0	0	0	0	0	0	0	0	0	0	0	0	0	0	0	0	0	0	4	0	1	0	0	0	0	0	0	1	0	0	0	0	0	3	2	0	0
IFNAR2	NM_000874	Unbound					0	0	0	0	0	0	0	2	1	0	0	0	0	0	0	0	0	0	0	0	0	0	0	0	1	0	0	0	0	0	0	0	0	0	0	0	1	2	0	1	0	0	0
IGF2R	NM_000876	Unbound					0	0	0	0	2	0	0	0	5	9	1	0	1	5	0	0	1	0	0	2	3	0	0	2	6	6	7	1	2	0	1	0	0	2	2	1	1	2	1	5	6	1	3
IL5	NM_000879	Unbound					0	0	0	0	0	0	0	0	0	1	0	0	0	0	0	0	0	0	0	0	0	0	0	0	0	2	2	0	1	0	0	0	0	0	2	2	2	3	0	0	0	0	1
IL7	NM_000880	Unbound					0	1	1	2	4	0	0	1	2	5	0	0	0	4	0	0	4	0	0	0	1	0	0	0	5	5	10	1	3	1	0	0	0	0	1	0	4	3	0	2	3	1	0
ITGA4	NM_000885	Unbound					0	0	0	0	0	0	0	0	0	1	0	0	0	0	2	0	1	0	0	0	0	0	0	0	2	0	0	0	0	0	0	0	0	0	0	0	0	1	0	0	0	0	0
ITGAX	NM_000887	Unbound					0	0	0	0	0	0	0	0	0	0	0	0	0	0	0	0	0	0	0	0	0	0	0	0	0	0	0	0	0	0	0	0	0	0	0	0	0	0	0	0	0	0	0
ITGB6	NM_000888	Unbound					0	1	0	0	2	0	0	2	0	7	0	0	0	8	0	0	0	0	0	0	1	0	0	0	6	3	1	0	2	0	1	2	0	2	2	0	2	2	0	2	1	1	0
ITGB7	NM_000889	Unbound					0	0	0	0	6	0	0	0	5	11	0	0	0	3	0	1	0	0	0	2	3	0	1	1	4	0	1	3	0	0	0	0	0	0	0	0	2	0	0	4	3	0	0
KCNJ5	NM_000890	Unbound					0	1	0	0	0	0	0	0	0	2	0	0	0	0	0	0	1	0	0	0	0	0	0	0	1	0	1	0	0	0	0	0	0	0	0	0	0	0	0	0	0	0	0
KCNJ2	NM_000891	Unbound					1	3	0	0	15	0	0	6	6	22	7	0	3	12	0	1	2	2	1	1	4	0	0	5	17	19	15	0	2	2	1	1	0	5	10	6	12	19	4	18	6	9	1
LHB	NM_000894	Unbound					0	0	0	0	9	0	0	0	3	0	0	0	0	3	0	0	0	0	0	0	0	0	0	1	2	0	2	2	0	0	0	0	0	1	0	0	1	1	0	2	3	1	0
MAOB	NM_000898	Unbound					0	0	0	0	0	0	0	2	1	6	1	0	3	1	0	0	1	0	0	1	0	0	0	1	12	12	6	0	1	1	0	0	0	5	4	4	5	5	0	2	1	1	4
MGP	NM_000900	Unbound					1	0	0	0	8	0	0	0	2	1	0	0	1	1	0	0	1	0	0	0	1	0	0	0	2	1	7	1	0	1	1	1	0	2	0	0	0	1	1	2	3	0	0
NR3C2	NM_000901	Unbound					0	0	0	0	0	0	0	1	0	2	0	0	0	0	0	0	0	0	0	0	0	0	0	0	2	3	2	0	1	0	0	0	0	0	1	1	1	1	0	1	0	1	1
MME	NM_000902	Unbound					1	5	1	1	10	1	0	8	2	16	1	0	0	9	0	0	2	0	0	3	4	0	1	3	11	21	13	0	2	3	2	3	0	4	7	7	8	13	1	6	4	8	2
NQO1	NM_000903	Unbound					0	0	0	0	1	0	0	0	0	0	0	0	0	0	0	0	0	0	0	0	0	0	0	0	0	0	0	0	0	0	0	0	0	0	0	0	0	0	0	1	0	0	0
NPY	NM_000905	Unbound					1	0	1	2	3	0	0	0	2	8	0	0	1	0	0	0	0	0	0	0	2	0	0	0	3	1	3	1	0	1	0	0	0	0	0	1	0	0	0	3	3	0	0
NPR3	NM_000908	Unbound					0	3	2	1	12	0	0	2	3	10	0	0	0	7	0	0	1	2	1	1	1	1	0	4	13	9	15	1	3	4	2	3	0	5	6	3	6	5	0	1	6	3	8
NPY1R	NM_000909	Unbound					0	0	0	0	0	0	0	0	1	0	0	0	0	0	0	0	0	0	0	0	0	0	0	0	1	1	0	0	0	0	0	0	0	0	0	0	0	1	0	0	0	0	0
OPRD1	NM_000911	Unbound					0	1	0	0	8	0	0	0	3	0	2	0	1	1	2	0	1	0	0	0	0	0	0	0	2	3	5	1	0	1	0	0	0	1	1	1	2	3	2	3	4	1	0
OPRL1	NM_000913	Unbound					0	0	0	0	1	0	0	0	0	0	0	0	0	4	0	0	0	0	0	0	0	0	0	1	0	0	0	0	0	0	0	0	0	0	0	0	0	0	0	1	1	0	0
OPRM1	NM_000914	Unbound					0	3	0	0	6	0	0	2	4	18	0	1	7	7	0	0	1	0	0	0	1	0	1	1	14	19	8	1	4	0	1	1	0	4	6	7	8	9	1	4	4	4	6
OXT	NM_000915	Unbound					0	0	0	0	2	0	0	0	0	6	0	0	0	0	0	0	0	0	0	0	1	0	0	1	0	1	2	0	0	0	1	0	0	0	0	0	0	0	0	0	0	0	0
OXTR	NM_000916	Unbound					0	0	0	0	1	0	0	1	1	2	0	0	0	0	0	0	0	0	0	0	1	0	0	0	0	1	2	0	0	1	0	0	0	0	0	0	1	2	0	0	1	1	0
P4HA1	NM_000917	Unbound					0	2	0	0	8	0	0	5	6	7	0	0	2	2	6	0	2	0	0	0	0	0	0	0	16	9	11	0	3	2	0	0	1	4	3	5	12	5	0	6	4	3	1
P4HB	NM_000918	Unbound					0	0	0	0	2	1	0	0	0	1	0	0	0	0	2	0	0	0	0	0	1	0	0	0	2	3	6	1	0	1	0	0	0	0	0	1	1	2	0	2	5	2	0
PDE3A	NM_000921	Unbound					0	11	1	1	6	0	0	7	5	43	1	1	4	9	0	1	4	0	0	2	9	0	1	4	20	26	21	2	6	4	5	6	2	5	15	6	10	12	2	4	6	6	10
PDE3B	NM_000922	Unbound					1	1	0	0	0	0	0	2	5	12	0	0	0	0	0	0	3	0	0	2	1	0	0	0	9	13	5	0	0	2	0	0	0	1	4	3	8	7	1	1	2	3	4
PDE1B	NM_000924	Unbound					0	0	0	0	10	0	0	0	7	11	2	0	4	9	0	1	0	2	0	1	2	0	0	0	7	0	8	0	0	0	1	1	0	4	0	1	4	2	2	15	7	3	0
PLA2G5	NM_000929	Unbound					0	0	0	0	2	0	0	0	2	3	0	0	1	2	0	0	0	0	0	0	0	0	0	0	0	1	4	0	0	0	0	0	0	1	0	0	0	3	1	1	6	0	0
PLAT	NM_000930	Unbound					0	0	0	0	2	0	0	0	0	8	0	0	0	0	0	0	0	0	0	0	3	0	1	1	8	1	4	1	0	0	0	0	0	1	0	0	4	2	0	1	2	0	0
PLCB3	NM_000932	Unbound					0	0	1	1	37	0	0	0	9	3	2	0	0	11	0	1	0	0	0	0	1	0	0	1	12	3	10	6	1	2	0	0	0	3	0	1	3	4	0	13	13	1	0
SERPINF2	NM_000934	Unbound					0	0	0	0	2	0	0	0	0	1	0	0	0	0	0	0	0	0	0	0	0	0	0	0	2	1	1	0	0	0	1	2	0	1	0	0	0	0	0	1	2	0	0
POLR2B	NM_000938	Unbound					0	1	2	1	11	0	0	0	3	1	2	0	2	12	2	0	0	0	0	0	1	0	0	0	2	0	6	0	0	0	0	1	1	1	0	0	2	1	0	7	16	0	0
POMC	NM_000939	Unbound					0	1	0	0	1	0	0	1	0	0	0	0	0	1	0	0	1	0	0	0	0	0	0	0	2	2	8	0	0	0	0	0	0	0	0	0	0	0	1	5	4	1	2
PPIB	NM_000942	Unbound					0	0	0	0	1	0	0	0	0	1	0	0	0	0	0	0	0	0	0	0	0	0	0	1	0	0	0	1	0	0	0	0	0	0	0	0	0	0	0	0	0	0	0
PPIC	NM_000943	Unbound					2	0	0	0	2	0	0	4	1	9	0	0	0	2	0	0	2	0	0	1	1	0	0	1	10	5	4	0	0	1	0	0	0	1	5	0	1	2	0	1	1	1	2
PPP3CA	NM_000944	Unbound					1	1	1	1	20	0	0	6	4	12	4	0	2	6	0	0	0	0	0	1	4	0	0	3	6	14	12	3	0	0	0	1	0	0	5	5	8	9	0	5	8	3	1
PRIM1	NM_000946	Unbound					0	0	0	0	0	0	0	0	0	0	0	0	0	0	0	0	0	0	0	0	0	0	0	0	0	1	0	0	0	0	1	2	0	1	0	0	0	0	0	0	0	0	0
PRIM2A	NM_000947	Unbound					0	0	0	0	0	0	0	0	0	0	0	0	0	0	0	0	0	0	0	0	0	0	0	0	2	0	0	0	0	0	0	0	0	0	0	0	1	1	0	0	0	0	0
PRL	NM_000948	Unbound					0	1	0	0	0	0	0	1	0	10	1	0	0	0	0	0	0	0	0	0	0	0	0	0	3	6	1	0	0	0	0	0	0	0	1	2	2	1	2	0	0	0	0
PTGDS	NM_000954	Unbound					0	0	0	0	1	0	0	0	0	0	0	0	0	0	0	0	0	0	0	0	0	0	0	0	0	0	2	1	0	0	0	0	0	0	0	0	0	0	0	1	0	0	0
PTGER1	NM_000955	Unbound					0	0	0	0	11	0	0	0	2	1	2	0	0	1	0	0	0	0	0	0	0	0	0	0	3	5	2	0	1	0	1	1	0	2	1	0	0	1	0	3	2	1	1
PTGER2	NM_000956	Unbound					0	2	0	0	0	0	0	4	2	11	0	0	0	4	0	0	1	0	0	0	2	0	1	2	15	19	22	0	6	3	0	0	0	2	7	4	13	10	3	2	10	4	2
PTGER4	NM_000958	Unbound					1	0	0	0	3	1	0	0	0	2	0	0	0	0	0	0	0	0	0	0	1	0	0	0	4	1	3	0	0	0	1	1	0	2	0	1	0	1	0	5	1	0	0
PTGFR	NM_000959	Unbound					0	2	0	0	1	0	0	0	0	1	0	0	0	0	0	0	0	0	0	1	0	0	0	0	4	4	3	0	2	0	0	0	0	1	0	0	4	5	0	4	3	1	1
PTGIR	NM_000960	Unbound					0	1	0	0	2	0	0	0	2	1	0	0	0	0	0	0	0	0	0	0	0	0	0	1	1	3	0	0	0	0	1	0	0	0	0	1	3	4	1	5	5	0	0
PTGIS	NM_000961	Unbound					0	0	0	0	3	0	0	0	2	5	0	0	0	0	0	0	0	0	0	0	1	0	0	0	0	0	2	0	0	0	0	0	0	0	0	0	1	1	0	3	2	1	0
PTGS1	NM_000962	Unbound					0	1	0	0	3	0	0	0	0	0	1	0	0	0	0	0	0	0	0	0	0	0	0	0	2	2	2	0	1	0	0	0	0	0	1	1	0	1	0	1	2	1	2
PTGS2	NM_000963	Unbound					0	0	0	0	1	0	0	1	0	6	1	0	0	0	0	0	0	0	0	0	0	0	0	1	2	5	0	0	0	1	0	0	0	0	3	1	1	0	0	1	1	0	2
RARA	NM_000964	Unbound					0	0	0	0	5	0	0	0	6	4	1	0	1	7	0	1	0	0	0	2	2	0	0	1	2	1	7	2	0	0	0	0	0	0	0	0	4	1	0	3	3	0	0
RARG	NM_000966	Unbound					0	1	0	0	27	0	0	0	7	14	3	0	0	7	0	0	0	0	0	3	2	0	1	6	13	4	11	5	0	1	0	0	0	1	0	0	2	4	0	13	10	2	1
RPL6	NM_000970	Unbound					0	0	0	0	1	0	0	0	1	0	0	0	0	0	2	0	1	0	0	0	0	0	0	0	1	2	0	0	0	0	0	0	0	0	0	0	1	2	0	4	4	1	0
RPL7A	NM_000972	Unbound					0	1	0	0	2	0	0	0	3	0	0	0	0	4	0	0	0	0	0	0	0	0	0	1	1	2	1	0	0	1	0	0	0	1	0	0	0	1	0	1	1	0	0
RPL23	NM_000978	Unbound					0	0	0	0	0	0	0	0	0	0	0	0	0	0	0	0	0	0	0	0	0	0	0	0	0	0	1	0	0	0	0	0	0	0	0	0	0	0	0	0	0	0	0
RPL19	NM_000981	Unbound					0	0	0	0	0	0	0	0	0	0	0	0	0	0	0	0	0	0	0	0	0	0	0	0	0	0	2	1	0	0	0	0	0	0	0	0	0	0	0	0	0	0	0
RPL22	NM_000983	Unbound					0	0	2	3	4	0	0	0	2	0	0	0	0	2	6	0	0	0	0	0	0	0	0	0	3	1	4	1	0	0	0	0	0	0	1	0	0	1	0	4	1	0	0
RPL30	NM_000989	Unbound					0	0	0	0	0	0	0	0	0	0	0	0	0	0	0	0	0	0	0	0	0	0	0	0	1	0	0	0	0	0	0	0	0	0	0	0	0	0	0	1	1	1	0
RPL27A	NM_000990	Unbound					0	0	0	0	0	0	0	0	0	0	0	0	0	0	0	0	0	0	0	0	0	0	0	0	0	0	0	0	0	0	0	0	0	0	0	0	1	0	0	0	1	0	0
RPL28	NM_000991	Unbound					0	0	0	0	0	0	0	0	0	0	0	0	0	0	0	0	0	0	0	0	0	0	0	0	0	1	0	0	0	0	0	0	0	0	0	0	0	1	0	1	0	0	0
RPS4X	NM_001007	Unbound					0	0	0	0	0	0	0	0	0	1	1	0	0	1	0	0	0	0	0	1	0	0	0	0	0	0	0	0	0	0	0	0	0	0	0	0	0	0	0	3	0	0	0
RPS8	NM_001012	Unbound					0	0	1	1	0	0	0	0	0	1	0	0	0	1	0	0	0	0	0	0	0	0	0	0	0	0	1	0	0	0	0	0	0	0	0	0	0	0	0	1	1	0	0
RPS9	NM_001013	Unbound					0	0	1	1	0	1	0	0	0	4	0	0	0	0	0	0	0	4	1	2	2	2	0	1	0	0	1	0	0	0	0	0	0	0	0	0	0	0	0	0	0	0	0
RPS10	NM_001014	Unbound					0	0	0	0	3	0	0	0	1	0	0	0	0	0	0	0	0	0	0	0	0	0	0	0	0	0	0	0	0	0	0	0	0	0	0	0	0	0	0	1	2	0	0
RPS15A	NM_001019	Unbound					0	0	0	0	0	0	0	1	0	1	0	0	0	0	0	0	1	0	0	0	0	0	0	0	1	3	0	0	0	0	0	0	1	0	0	0	0	0	1	2	1	0	0
RPS17	NM_001021	Unbound					0	0	0	0	2	0	0	0	4	1	1	0	1	1	2	0	0	0	0	1	0	0	0	2	3	0	4	1	0	0	0	0	0	0	1	1	2	0	1	3	1	3	0
RPS23	NM_001025	Unbound					1	0	0	0	0	0	0	0	0	0	0	0	0	0	0	0	0	0	0	0	0	0	0	0	0	0	1	0	0	0	0	0	0	0	0	0	0	0	0	0	0	0	0
RPS29	NM_001032	Unbound					0	0	0	0	0	0	0	0	0	5	0	0	0	1	0	0	0	0	0	0	0	0	1	1	2	2	1	0	0	0	0	0	0	0	2	1	0	3	0	0	0	3	1
RYR2	NM_001035	Unbound					0	3	1	2	10	0	0	3	5	8	4	0	4	6	0	0	2	0	0	0	1	0	0	1	6	11	9	1	1	1	0	0	0	4	4	2	4	4	2	6	4	2	1
SCN1B	NM_001037	Unbound					0	0	0	0	6	0	0	0	5	6	1	0	0	2	0	0	0	0	0	0	2	0	0	0	2	0	0	0	0	0	0	0	0	0	0	0	2	1	0	1	4	1	0
SCNN1A	NM_001038	Unbound					0	0	0	0	7	0	0	0	4	2	0	0	6	7	0	1	0	0	0	0	1	0	0	1	3	3	6	0	1	1	0	0	0	0	0	0	1	3	1	5	10	2	0
SCNN1G	NM_001039	Unbound					0	0	0	0	3	0	0	0	2	1	0	0	0	1	0	1	0	0	0	0	0	0	0	2	3	3	2	0	0	0	0	0	0	0	0	0	1	2	0	1	3	3	0
SHBG	NM_001040	Unbound					0	0	0	0	4	0	0	1	0	3	0	0	0	0	0	0	0	0	0	0	0	0	0	0	3	0	0	0	0	0	0	0	0	0	0	0	0	0	1	1	0	0	0
SI	NM_001041	Unbound					0	0	0	0	0	0	0	0	0	1	0	0	0	0	0	0	0	0	0	0	0	0	0	0	2	3	0	0	0	0	0	0	1	0	4	4	0	1	0	0	0	1	2
SLC2A4	NM_001042	Unbound					0	0	2	2	16	1	0	2	5	6	2	0	2	4	2	0	0	0	0	1	3	0	0	1	3	3	15	5	0	0	0	0	0	1	1	0	0	3	0	5	5	2	0
SLC6A2	NM_001043	Unbound					0	0	0	0	3	0	0	0	3	15	2	0	0	4	2	0	0	0	0	0	1	0	0	1	2	9	3	0	2	1	1	1	0	1	1	0	2	5	1	2	6	2	1
SLC6A3	NM_001044	Unbound					0	0	0	0	0	0	0	0	0	0	0	0	0	0	0	0	0	0	0	0	0	0	0	0	1	0	1	0	0	0	0	0	0	0	0	0	0	0	0	0	0	0	0
SLC6A4	NM_001045	Unbound					0	0	0	0	6	0	0	3	0	10	1	0	1	5	1	0	1	2	0	1	1	0	0	1	10	12	10	0	1	1	3	3	0	5	2	3	7	6	0	3	8	2	2
SLC12A2	NM_001046	Unbound					1	2	1	1	7	0	0	1	7	16	1	1	4	3	0	0	0	0	0	1	4	0	0	1	18	8	10	0	1	3	2	2	1	5	4	3	9	8	1	4	7	6	1
SRD5A1	NM_001047	Unbound					0	0	0	0	4	0	0	0	1	0	0	0	6	2	0	0	0	0	0	0	0	0	0	0	6	2	6	0	0	0	0	0	0	0	0	0	1	1	0	4	2	0	0
SST	NM_001048	Unbound					0	1	0	0	0	0	0	0	0	9	0	0	0	3	0	0	0	3	2	1	2	1	0	1	2	1	2	0	0	0	1	2	0	2	0	0	0	0	0	2	0	0	0
SSTR3	NM_001051	Unbound					0	1	0	0	0	0	0	0	0	2	0	0	0	2	0	0	0	0	0	0	1	0	0	0	4	0	2	2	0	1	0	0	0	1	0	0	1	2	0	2	1	1	0
SSTR5	NM_001053	Unbound					0	0	0	0	0	0	0	0	0	3	0	0	0	0	0	0	0	0	0	0	1	0	0	0	0	1	2	0	0	0	0	0	0	0	0	0	2	1	0	1	1	0	0
TBXAS1	NM_001061	Unbound					0	3	0	0	4	1	0	0	3	15	1	0	1	6	0	0	1	2	0	1	3	1	0	0	11	20	13	0	4	2	6	6	1	9	8	5	11	7	1	3	2	5	3
TKT	NM_001064	Unbound					0	0	1	1	4	0	0	0	3	6	1	0	0	5	0	0	1	0	0	0	1	0	0	0	4	0	4	0	0	0	0	0	0	0	0	0	2	1	0	0	1	0	0
TNFRSF1A	NM_001065	Unbound					0	0	0	0	14	0	0	0	7	24	0	0	2	3	0	0	0	2	0	3	7	0	1	1	7	2	11	0	0	3	0	0	0	0	0	0	4	3	0	11	9	0	0
TNFRSF1B	NM_001066	Unbound					0	0	0	0	2	0	0	0	3	17	0	0	7	7	0	0	0	0	0	2	3	0	0	0	3	2	4	1	0	0	0	0	0	1	0	0	0	2	4	4	4	1	0
TOP2A	NM_001067	Unbound					2	0	0	0	0	0	0	0	0	0	0	0	0	0	0	0	0	0	0	0	0	0	0	0	1	0	2	0	0	0	0	0	0	0	0	0	0	0	0	0	0	0	0
TOP2B	NM_001068	Unbound					1	1	0	0	4	0	0	2	1	3	0	0	0	0	0	0	1	2	0	1	1	1	0	1	9	10	4	0	1	0	2	2	0	3	6	1	1	6	1	0	2	2	3
TUBG1	NM_001070	Unbound					1	0	1	1	10	0	0	0	3	4	3	0	1	3	0	0	0	0	0	0	0	0	0	1	1	0	1	2	0	0	0	0	0	0	0	0	0	0	0	2	4	0	0
VCAM1	NM_001078	Unbound					0	0	0	0	1	0	0	0	1	1	0	0	0	1	0	0	0	0	0	0	0	0	1	1	2	4	3	0	1	0	0	0	0	1	0	0	2	2	0	1	2	2	1
PLOD3	NM_001084	Unbound					0	0	1	1	0	0	0	0	0	0	0	0	0	0	0	0	0	0	0	0	0	0	0	0	0	0	2	0	0	0	0	0	0	0	0	0	1	0	0	0	0	0	0
SERPINA3	NM_001085	Unbound					0	0	0	0	0	0	0	0	0	0	0	0	0	0	0	0	0	0	0	0	0	0	0	0	0	2	1	0	0	0	0	0	0	0	0	0	0	2	0	0	1	0	0
AANAT	NM_001088	Unbound					0	0	0	0	0	0	0	1	1	0	0	0	0	0	0	0	0	0	0	0	0	0	0	0	1	0	0	1	0	0	0	0	0	0	0	0	0	0	0	0	0	0	0
ABCA3	NM_001089	Unbound					0	0	1	1	0	0	0	1	0	2	0	0	0	3	0	0	0	0	0	0	0	0	0	0	2	1	1	1	0	0	1	1	0	1	0	0	2	0	0	2	0	0	0
ACR	NM_001097	Unbound					0	0	0	0	4	1	0	0	3	2	0	0	0	0	0	0	0	0	0	2	1	0	0	1	2	0	2	0	0	0	0	0	0	0	0	0	1	0	0	1	0	0	0
ACTA1	NM_001100	Unbound					0	1	0	0	3	0	0	3	1	1	0	0	0	10	0	0	0	0	0	0	1	0	0	1	2	0	8	1	0	0	0	0	1	0	1	0	0	1	0	2	0	0	0
ACTB	NM_001101	Unbound					0	0	2	2	10	1	0	1	2	2	1	0	0	4	0	0	0	0	0	1	0	0	1	1	5	1	7	1	1	0	0	0	0	0	1	3	3	1	0	6	5	0	0
ACTN3	NM_001104	Unbound					2	1	1	1	17	0	0	0	1	1	4	0	0	3	4	0	0	0	1	0	0	0	1	1	2	1	4	2	0	0	0	0	0	0	1	0	1	0	0	4	3	3	0
ACVR2B	NM_001106	Unbound					1	0	2	2	19	1	0	1	8	9	5	0	0	7	2	0	0	0	1	0	1	0	0	3	6	5	18	8	0	0	0	0	1	1	0	0	2	3	1	15	15	1	1
ADAM10	NM_001110	Unbound					1	1	0	0	4	0	1	2	4	13	1	1	2	0	0	0	0	0	0	0	2	0	0	0	6	13	13	0	2	1	0	0	0	3	6	2	9	11	1	3	3	4	5
ADAR	NM_001111	Unbound					0	0	0	0	1	0	0	0	0	0	0	0	0	0	0	0	0	0	0	0	0	0	0	0	2	0	2	0	0	0	0	0	0	0	0	0	0	0	0	2	0	0	0
ADCY8	NM_001115	Unbound					1	5	0	0	4	1	0	9	4	56	3	1	1	9	0	0	8	3	2	2	8	1	1	2	22	57	28	1	3	2	3	3	0	13	15	4	13	17	2	8	9	9	11
ADCYAP1R1	NM_001118	Unbound					0	0	0	0	1	1	0	0	5	11	2	1	1	3	0	0	0	2	1	1	3	0	0	3	0	2	2	2	1	1	1	1	1	3	1	0	0	0	0	2	3	0	1
ADD1	NM_001119	Unbound					0	1	0	0	0	0	0	0	1	5	0	0	0	1	0	0	0	0	0	0	1	0	1	1	4	7	3	1	0	1	0	0	0	3	2	2	2	1	1	1	0	0	0
ADFP	NM_001122	Unbound					0	0	0	0	0	0	0	0	1	0	0	0	0	1	0	0	0	0	0	0	0	0	0	0	0	1	0	0	0	0	0	0	0	0	0	0	1	0	0	0	0	0	0
ADM	NM_001124	Unbound					0	0	0	0	3	0	0	0	1	6	0	0	0	9	2	0	2	0	0	0	2	0	0	0	3	8	8	1	1	0	1	1	0	1	0	3	1	7	0	1	1	1	1
AP1B1	NM_001127	Unbound					0	1	0	0	7	0	0	2	3	15	0	1	3	7	0	0	1	0	0	1	3	0	0	3	10	6	13	0	0	1	1	1	0	3	1	1	5	2	1	8	3	2	0
AP1G1	NM_001128	Unbound					0	1	2	2	7	0	0	0	3	34	2	0	0	3	2	1	1	2	0	0	6	0	1	2	20	16	10	2	3	4	0	0	0	5	8	3	7	9	3	6	6	8	3
AEBP1	NM_001129	Unbound					0	0	0	0	1	0	0	0	0	6	1	0	0	0	0	0	0	0	0	2	1	0	0	1	1	2	4	0	0	0	0	0	0	2	0	0	1	2	0	1	4	0	0
CRISP1	NM_001131	Unbound					0	3	0	0	0	0	0	1	1	5	0	1	5	0	0	0	0	0	0	1	1	0	0	1	13	10	6	0	0	0	0	0	1	4	7	4	6	3	1	1	2	1	0
AFM	NM_001133	Unbound					0	0	0	0	0	0	0	0	0	1	0	0	0	0	0	0	0	0	0	0	0	0	0	0	1	3	0	0	0	0	1	1	0	1	0	0	2	2	2	0	0	1	0
AFP	NM_001134	Unbound					0	0	0	0	1	0	0	1	0	0	0	0	2	0	0	0	0	0	0	0	0	0	0	0	2	2	3	0	0	1	2	0	0	1	0	2	0	1	0	0	0	0	3
AGC1	NM_001135	Unbound					0	1	0	0	19	0	0	1	7	5	2	0	1	2	0	1	0	2	0	2	1	1	0	2	20	2	15	0	0	2	1	1	0	4	1	0	6	9	1	13	16	5	2
AGER	NM_001136	Unbound					1	0	0	0	16	0	0	1	8	20	0	0	2	8	0	1	0	0	0	1	0	0	0	1	6	3	10	3	0	2	0	1	0	2	2	0	2	6	1	9	7	3	0
ALOX12B	NM_001139	Unbound					0	0	0	0	6	1	0	0	0	5	0	0	0	0	0	0	0	0	0	0	1	0	0	1	1	2	3	2	0	0	0	0	0	2	0	1	1	0	0	3	1	1	0
ANGPT1	NM_001146	Unbound					1	6	0	0	4	2	0	8	12	47	1	0	4	13	0	1	4	0	0	3	6	0	3	5	34	49	38	0	6	3	4	3	1	13	14	10	16	17	4	8	8	12	12
ANGPT2	NM_001147	Unbound					1	3	0	0	6	0	0	7	6	22	0	1	4	5	0	0	1	0	0	1	2	0	2	2	23	26	17	1	5	1	4	4	0	8	10	7	18	15	1	10	9	6	5
SLC25A4	NM_001151	Unbound					1	2	0	0	7	1	0	0	1	2	1	0	3	3	0	0	1	2	0	0	2	1	0	0	1	2	2	2	0	0	1	0	0	1	1	1	3	2	0	3	6	0	0
ANXA4	NM_001153	Unbound					0	0	0	0	0	0	0	0	0	1	0	0	0	0	0	0	0	0	0	0	0	0	0	0	2	0	1	0	0	0	0	0	0	0	0	0	0	0	0	0	1	0	0
ANXA7	NM_001156	Unbound					0	0	0	0	1	0	0	0	0	10	0	0	0	0	0	0	0	0	0	0	3	0	2	3	4	3	4	1	0	1	0	0	0	0	1	0	1	1	1	0	0	0	0
ANXA11	NM_001157	Unbound					0	1	0	0	0	0	0	2	1	4	0	0	0	2	0	0	0	0	0	0	1	0	0	0	3	2	1	1	1	0	0	0	0	0	2	0	1	0	1	0	1	0	1
AOC2	NM_001158	Unbound					2	1	0	0	5	0	0	2	1	9	0	0	1	6	0	0	0	0	0	1	1	0	0	0	6	9	8	1	2	0	0	0	0	3	5	1	4	5	0	12	7	1	2
APAF1	NM_001160	Unbound					0	0	0	0	2	0	0	0	0	0	0	0	1	0	0	0	0	0	0	0	0	0	0	0	1	4	2	0	0	1	0	0	0	0	0	0	0	1	1	3	5	0	0
APBB1	NM_001164	Unbound					0	0	0	0	5	0	0	0	1	6	0	0	1	0	0	0	0	0	0	1	1	0	0	0	0	0	3	1	0	0	0	0	0	0	1	1	0	1	0	2	1	1	0
AQP7	NM_001170	Unbound					0	0	0	0	5	0	0	0	1	4	0	0	2	1	0	1	0	0	0	3	1	0	0	0	1	0	5	0	0	0	0	0	0	0	0	0	0	0	0	0	1	0	0
ARHGDIB	NM_001175	Unbound					0	1	0	0	2	0	0	0	4	8	1	0	1	2	0	0	0	0	0	0	1	0	0	0	7	2	0	0	1	1	0	0	0	2	2	1	3	5	0	4	4	2	1
ARHGDIG	NM_001176	Unbound					0	0	0	0	3	0	0	0	1	0	0	0	0	0	0	0	0	0	0	0	0	0	0	0	1	0	0	1	0	0	0	0	0	0	0	0	0	0	0	0	0	0	0
ARNTL	NM_001178	Unbound					7	3	1	1	16	2	0	6	4	25	1	0	8	12	2	0	2	2	3	1	5	1	0	0	22	31	44	4	4	3	3	5	1	16	11	8	12	7	5	14	17	10	4
ATP6AP1	NM_001183	Unbound					0	0	1	1	0	0	0	0	0	0	0	0	0	0	2	0	0	0	0	0	0	0	0	0	2	0	7	0	0	0	0	0	0	0	0	0	1	0	0	0	2	0	0
AZGP1	NM_001185	Unbound					0	0	0	0	1	0	0	0	2	0	0	0	0	0	0	0	0	0	0	0	0	0	0	0	0	0	1	0	0	0	0	0	0	0	0	0	0	0	0	0	0	0	0
BACH1	NM_001186	Unbound					0	0	0	0	5	0	0	1	2	14	2	0	0	3	0	0	0	0	0	0	3	0	2	2	6	5	11	0	1	0	0	0	0	1	2	2	4	2	1	2	5	2	2
BAK1	NM_001188	Unbound					0	0	0	0	0	0	0	0	0	0	0	0	0	0	0	0	0	0	0	0	0	0	0	0	0	0	0	0	0	0	0	0	0	0	0	0	1	0	0	2	1	1	0
BAPX1	NM_001189	Unbound					1	1	0	0	7	0	0	0	0	10	1	0	2	0	0	0	0	0	0	0	3	0	1	1	6	0	5	1	2	1	0	0	0	0	0	0	3	2	0	5	8	0	2
TNFRSF17	NM_001192	Unbound					0	0	0	0	0	0	0	1	1	0	0	0	0	3	0	0	0	0	0	0	0	0	0	0	1	3	0	0	0	0	0	0	0	1	1	0	0	1	1	0	0	2	0
BFSP1	NM_001195	Unbound					0	0	0	0	3	0	0	0	2	4	1	0	0	0	0	0	0	0	1	0	2	0	0	2	7	17	3	0	7	0	1	1	1	4	6	2	4	4	1	2	2	1	9
BIK	NM_001197	Unbound					0	0	0	0	1	0	0	1	1	4	0	0	0	3	0	0	0	0	0	0	1	0	0	0	1	2	4	0	1	0	0	0	0	1	0	0	0	0	0	4	4	0	1
PRDM1	NM_001198	Unbound					0	3	1	1	8	0	0	3	4	24	0	0	3	9	0	0	0	0	0	1	7	0	2	3	17	13	12	0	2	1	0	0	0	2	7	2	14	13	1	11	11	8	6
BMP2	NM_001200	Unbound					0	0	0	0	16	0	0	1	7	16	2	0	0	2	4	0	0	0	1	3	5	0	1	1	6	7	5	4	1	0	2	1	0	2	2	3	8	4	3	9	10	1	1
BMP3	NM_001201	Unbound					1	5	2	2	2	0	0	4	2	26	0	1	6	5	0	0	1	0	0	0	4	0	0	3	20	26	11	0	2	3	1	1	1	5	13	5	12	10	4	7	4	11	5
BTEB1	NM_001206	Unbound					1	3	3	3	15	0	0	6	8	19	2	0	2	7	0	0	2	0	0	0	4	0	2	3	13	11	16	4	3	2	1	0	2	1	2	1	9	4	1	7	9	4	3
C1QBP	NM_001212	Unbound					0	1	0	0	0	0	0	1	4	4	1	0	0	0	0	0	1	0	0	0	1	0	0	0	2	8	1	0	0	0	2	1	0	2	2	3	2	3	0	1	2	1	0
CA6	NM_001215	Unbound					0	0	0	0	0	0	0	0	1	0	1	0	0	0	0	0	0	0	0	0	0	0	0	0	1	3	2	0	0	0	0	0	0	0	0	2	0	0	0	0	0	0	0
CA9	NM_001216	Unbound					0	0	0	0	4	0	0	0	0	4	1	0	1	8	0	2	0	0	0	0	1	0	1	1	3	0	3	2	0	0	0	0	0	1	0	1	0	0	0	0	0	0	0
CA11	NM_001217	Unbound					0	0	0	0	5	0	0	0	0	0	0	0	0	2	0	0	0	0	0	0	0	0	0	0	0	0	0	1	0	0	0	0	0	0	0	0	0	0	0	3	1	0	0
CALU	NM_001219	Unbound					4	0	2	1	4	0	0	0	2	3	1	0	0	3	2	0	0	0	0	0	0	0	0	1	3	0	13	2	0	0	1	0	0	1	1	0	3	5	0	6	8	1	0
CAMK2B	NM_001220	Unbound					0	1	2	2	23	0	0	4	8	19	4	0	0	12	4	0	2	2	1	2	4	0	0	2	8	5	8	5	1	1	0	0	1	5	3	2	5	6	0	8	7	1	0
CASP9	NM_001229	Unbound					0	0	0	0	2	0	0	0	1	5	0	0	2	1	4	0	0	0	0	0	1	0	0	1	2	0	1	0	0	0	0	0	0	0	0	0	3	0	0	5	4	0	0
CASQ1	NM_001231	Unbound					0	1	0	0	25	0	0	4	5	14	1	0	1	9	0	2	0	0	0	0	1	0	2	3	11	7	10	2	0	1	0	0	0	3	1	3	5	3	0	8	16	1	1
CASQ2	NM_001232	Unbound					1	2	0	0	7	0	0	3	1	8	1	0	0	10	0	0	1	0	0	1	1	0	0	1	7	11	16	0	1	1	0	0	0	4	4	4	6	5	1	3	10	2	1
CAV3	NM_001234	Unbound					0	0	0	0	0	0	0	0	0	2	0	0	0	0	0	0	0	0	0	0	0	0	0	0	0	1	1	0	0	0	1	1	0	1	0	0	0	0	0	1	0	0	0
SERPINH1	NM_001235	Unbound					0	0	0	0	8	0	0	0	6	2	0	0	0	2	2	0	0	0	0	0	0	0	0	0	6	3	5	2	0	0	0	0	0	0	1	0	2	3	0	4	4	1	0
CBR3	NM_001236	Unbound					0	0	0	0	4	0	0	0	0	0	0	0	1	0	0	0	0	0	0	0	0	0	0	0	3	2	3	1	0	0	1	1	0	1	1	0	3	2	0	3	1	1	1
CCNA2	NM_001237	Unbound					1	0	0	0	3	1	0	1	0	2	2	0	0	0	0	0	1	0	0	0	1	0	0	0	6	1	4	1	0	0	2	1	0	2	3	1	4	4	0	0	1	1	0
CCNT2	NM_001241	Unbound					1	0	0	0	4	1	0	0	1	2	0	0	0	0	0	0	0	0	0	0	1	0	0	0	5	1	1	0	0	1	1	2	0	1	0	0	1	0	0	0	1	0	0
TNFRSF8	NM_001243	Unbound					0	0	0	0	0	0	0	0	0	3	0	0	0	1	2	0	0	0	0	0	1	0	1	1	0	0	2	0	0	0	0	0	0	0	0	0	0	0	0	1	0	0	0
TNFSF8	NM_001244	Unbound					0	0	0	0	7	0	0	0	4	9	2	0	4	5	0	1	0	0	0	1	1	0	0	1	8	6	11	1	0	1	0	1	1	4	0	1	4	3	0	7	7	4	0
ENTPD2	NM_001246	Unbound					0	0	0	0	1	0	0	0	1	0	1	0	0	0	0	0	0	0	0	0	0	0	0	0	2	1	0	0	0	0	0	0	0	0	0	0	0	2	0	1	2	0	0
ENTPD6	NM_001247	Unbound					0	0	0	0	0	0	0	0	0	2	0	0	0	0	0	0	0	0	0	0	0	0	0	0	0	0	0	0	0	0	0	0	0	0	0	0	0	0	0	0	0	0	0
ENTPD5	NM_001249	Unbound					0	1	0	0	0	0	0	0	0	1	1	0	1	0	0	0	0	0	0	0	0	0	0	0	3	0	2	0	0	0	0	0	0	0	1	0	1	1	0	1	0	1	0
TNFRSF5	NM_001250	Unbound					1	1	0	0	3	0	0	0	2	2	0	0	0	3	0	0	1	0	0	0	0	0	0	0	2	1	4	1	0	1	0	0	0	0	0	0	2	2	0	1	7	0	0
TNFSF7	NM_001252	Unbound					0	0	0	0	0	0	0	0	0	0	0	0	0	0	0	0	0	0	0	0	0	0	0	0	0	0	0	0	0	0	0	0	0	0	0	0	0	0	0	1	0	0	0
CDH13	NM_001257	Unbound					3	4	1	1	9	1	0	0	3	27	4	0	1	7	2	0	1	0	0	0	1	0	1	3	20	23	23	1	5	3	5	7	2	10	9	5	14	15	2	9	12	9	5
CDK3	NM_001258	Unbound					0	0	0	0	0	0	0	0	1	0	0	0	0	3	0	0	0	0	0	0	0	0	0	0	0	0	0	0	0	0	0	0	0	0	0	0	1	0	0	1	0	0	0
CDK6	NM_001259	Unbound					0	0	4	3	22	0	0	1	9	11	4	0	2	8	0	0	1	2	1	1	5	1	0	1	10	2	7	5	0	2	0	0	1	0	2	1	2	7	1	11	8	1	0
CDK9	NM_001261	Unbound					0	0	2	1	14	0	0	0	4	4	2	0	1	3	0	0	0	0	0	0	1	0	0	0	0	0	0	2	0	0	0	0	0	0	0	0	0	1	0	8	8	0	0
CDKN2C	NM_001262	Unbound					0	1	0	0	2	0	0	0	0	5	0	0	0	0	2	0	0	0	0	0	0	0	0	0	2	2	1	0	1	1	0	0	0	0	1	2	0	2	0	2	2	0	1
CDS1	NM_001263	Unbound					0	0	0	0	0	0	0	0	0	2	0	0	2	1	0	0	0	0	0	0	0	0	0	0	1	0	1	0	0	1	0	0	0	0	0	0	1	1	0	2	2	0	0
CDX2	NM_001265	Unbound					2	1	0	0	4	0	0	0	1	3	3	0	0	4	0	2	0	0	1	0	1	0	0	2	6	8	5	0	0	0	0	0	0	1	2	3	2	3	1	6	3	2	1
CHAD	NM_001267	Unbound					0	3	2	1	22	0	0	0	11	4	2	0	4	6	0	0	0	0	0	0	1	0	0	2	6	4	16	4	1	0	0	0	0	2	1	0	5	3	0	8	14	2	1
CHC1L	NM_001268	Unbound					0	2	0	0	0	0	0	1	0	1	0	0	0	0	0	0	0	0	0	0	0	0	0	0	1	3	0	0	2	0	0	0	0	0	1	0	0	1	0	0	0	0	1
CHD1	NM_001270	Unbound					0	0	0	0	3	0	0	0	0	3	0	0	0	2	0	0	0	2	2	1	1	1	0	0	5	1	0	0	0	0	0	0	0	0	2	0	0	0	0	4	0	0	0
CHD4	NM_001273	Unbound					0	2	2	3	22	0	0	0	5	6	0	0	2	8	2	0	0	2	1	0	2	1	0	1	4	0	6	5	0	0	0	0	0	0	0	1	1	1	0	8	9	0	0
CHEK1	NM_001274	Unbound					1	0	0	0	0	0	0	0	0	0	0	0	0	0	0	0	0	0	0	0	0	0	0	0	0	1	1	1	0	0	0	0	0	0	0	0	0	1	0	1	0	0	0
CHGA	NM_001275	Unbound					0	0	0	0	0	0	0	0	1	5	0	0	0	3	0	0	0	0	0	0	0	0	0	0	0	0	3	0	0	0	0	0	0	0	0	0	0	0	0	1	0	0	0
CHK	NM_001277	Unbound					1	0	1	1	3	1	0	0	0	3	0	0	0	1	0	0	0	0	0	0	1	0	0	0	5	1	6	1	0	0	0	0	0	0	0	0	1	2	0	3	1	0	0
CIRBP	NM_001280	Unbound					0	0	2	1	0	0	0	0	0	4	1	0	0	0	0	0	0	2	0	0	1	1	0	3	0	0	2	2	0	0	0	0	0	0	0	1	0	1	0	1	2	0	0
AP1S1	NM_001283	Unbound					0	0	1	1	17	0	0	0	1	3	1	0	2	5	0	0	0	2	1	0	2	0	0	0	5	0	4	3	0	0	0	0	0	0	2	0	2	1	0	5	4	0	0
AP3S1	NM_001284	Unbound					0	0	0	0	2	0	0	0	1	4	1	1	0	2	0	0	0	0	0	0	1	0	0	0	2	9	4	0	0	0	0	0	0	2	0	1	0	2	0	3	3	0	0
CLCN7	NM_001287	Unbound					0	0	0	0	1	0	0	0	1	1	0	0	0	0	0	0	0	0	0	0	0	0	0	0	0	0	0	0	0	0	0	0	0	0	0	0	0	1	0	0	0	1	0
CLIC1	NM_001288	Unbound					0	0	0	0	6	0	0	1	5	5	1	0	0	6	0	0	0	0	0	2	1	0	0	3	0	3	10	3	0	0	0	0	0	0	0	0	1	1	0	10	4	0	0
CLK2	NM_001291	Unbound					0	0	0	0	1	0	0	0	0	0	0	0	0	1	0	0	0	0	0	0	0	0	0	1	0	0	0	0	0	0	0	0	0	0	0	0	0	0	0	2	1	0	0
CLK3	NM_001292	Unbound					0	0	5	4	14	0	0	0	7	13	3	0	3	5	0	0	0	2	0	2	4	1	0	2	7	2	9	5	0	0	0	0	0	1	1	1	2	3	1	13	16	1	1
CCR1	NM_001295	Unbound					0	0	0	0	0	0	0	0	0	0	0	0	0	0	0	0	0	0	0	0	0	0	0	0	1	1	0	0	0	0	0	0	0	1	0	0	0	0	0	0	0	0	0
CNGA3	NM_001298	Unbound					0	0	0	0	0	0	0	1	0	6	0	0	0	0	0	1	0	0	0	1	0	0	1	1	0	0	0	0	0	0	0	0	0	1	0	0	2	2	0	0	0	0	0
CNN1	NM_001299	Unbound					1	1	0	0	9	0	0	0	2	2	0	0	0	7	0	0	1	0	0	0	1	0	0	1	2	0	4	0	0	0	0	0	0	0	2	0	0	1	0	0	1	0	0
COPEB	NM_001300	Unbound					1	1	5	4	6	1	0	3	2	19	2	0	1	3	4	2	1	0	2	2	5	0	2	4	13	12	22	0	2	0	1	2	0	1	5	2	7	8	2	4	8	4	2
COX10	NM_001303	Unbound					0	1	0	0	0	0	0	0	1	3	0	0	0	0	0	0	0	0	0	0	0	0	0	0	2	1	0	0	0	0	0	0	0	2	1	0	0	0	0	1	0	1	1
CPD	NM_001304	Unbound					0	1	0	0	5	0	0	0	2	4	0	0	0	0	0	0	1	0	0	0	0	0	0	0	12	6	6	1	2	1	0	0	0	2	2	3	3	6	0	5	2	3	0
CLDN4	NM_001305	Unbound					0	0	0	0	3	0	0	0	1	6	0	0	0	0	0	0	0	0	0	2	2	0	1	1	0	0	1	0	0	0	0	0	0	0	0	0	0	0	0	0	1	0	0
CLDN7	NM_001307	Unbound					0	0	1	1	18	0	0	1	2	12	0	0	0	17	0	0	0	3	2	1	5	1	0	0	3	1	1	1	0	0	0	0	1	2	1	1	0	1	0	6	3	0	1
CPN1	NM_001308	Unbound					0	0	0	0	0	0	0	0	0	2	0	0	0	0	0	1	0	0	0	0	0	0	0	0	2	1	1	0	0	0	0	0	0	1	1	1	0	0	0	0	1	0	0
CRMP1	NM_001313	Unbound					1	1	2	2	14	0	0	0	4	0	0	0	0	0	0	0	0	0	0	0	0	0	0	2	6	2	6	6	0	1	0	0	0	0	0	0	0	1	0	9	8	0	0
CSE1L	NM_001316	Unbound					0	0	0	0	1	0	0	0	1	0	0	0	0	0	0	0	0	0	0	0	0	0	0	0	2	0	3	1	0	0	0	0	0	0	0	0	1	2	0	1	1	1	0
CSNK2B	NM_001320	Unbound					0	0	0	0	6	0	0	0	10	4	1	0	1	2	0	0	0	0	0	1	2	0	0	0	3	0	5	0	0	0	0	0	0	2	0	0	1	1	0	9	8	0	0
CSTF2	NM_001325	Unbound					0	0	0	0	0	0	0	0	0	0	0	0	0	3	0	0	0	0	0	0	0	0	0	0	2	1	1	0	1	0	0	0	0	0	0	0	0	1	0	1	0	0	1
CTBP1	NM_001328	Unbound					0	0	0	0	0	0	0	1	0	2	0	0	0	1	2	1	0	0	0	0	1	0	0	1	4	1	2	0	0	0	0	0	0	2	1	0	1	0	0	1	0	0	0
CTNND2	NM_001332	Unbound					0	0	0	0	5	0	0	0	0	1	1	0	0	0	0	0	2	0	0	0	0	0	0	0	2	9	3	2	0	0	0	0	0	2	4	3	3	3	0	6	2	3	0
CTSO	NM_001334	Unbound					0	0	0	0	0	0	0	1	0	0	0	0	0	0	0	0	0	0	0	0	0	0	0	0	1	1	0	0	0	1	0	0	0	0	1	0	0	1	0	0	0	0	0
CTSW	NM_001335	Unbound					0	0	0	0	2	0	0	0	0	0	0	0	0	0	0	0	0	0	0	0	0	0	0	1	0	0	1	0	0	0	0	0	0	0	0	0	1	0	0	0	1	0	0
CX3CR1	NM_001337	Unbound					0	0	0	0	0	0	0	0	1	0	0	0	0	0	0	0	0	0	0	0	0	0	0	0	3	0	1	0	0	0	0	0	0	1	1	0	0	0	0	4	2	0	0
CXADR	NM_001338	Unbound					0	0	0	0	0	0	0	0	1	4	2	0	0	1	0	1	0	0	0	0	0	0	1	3	1	12	4	0	0	1	0	0	0	2	1	3	3	7	2	3	1	4	2
DAB2	NM_001343	Unbound					0	5	0	0	13	0	0	11	13	43	4	2	3	16	2	1	7	0	0	4	7	0	2	3	41	44	27	2	5	8	5	4	3	13	15	8	21	30	2	15	24	11	2
DGKA	NM_001345	Unbound					0	2	0	0	14	0	0	0	6	15	0	0	0	11	0	0	1	2	1	1	3	0	1	3	5	4	11	2	0	1	0	0	0	2	3	2	2	5	1	11	8	2	0
DGKQ	NM_001347	Unbound					0	0	0	0	1	0	0	0	0	0	1	0	0	0	0	0	0	0	0	0	0	0	0	0	0	0	1	0	0	0	0	0	0	0	0	0	0	0	0	0	0	0	0
DARS	NM_001349	Unbound					0	1	0	0	1	0	0	0	0	0	0	0	5	1	0	0	2	0	0	0	0	0	0	2	5	3	4	0	0	0	0	0	0	0	2	2	2	0	1	3	1	1	0
DAZL	NM_001351	Unbound					0	0	0	0	0	0	0	0	0	0	0	0	1	0	0	0	0	0	0	0	0	0	0	0	0	2	1	0	1	0	0	0	0	0	1	0	3	0	0	1	0	0	0
DDT	NM_001355	Unbound					0	0	0	0	8	0	0	0	2	4	0	0	0	0	0	0	0	0	0	0	1	0	0	1	1	0	4	0	0	0	0	0	0	0	0	0	1	1	0	6	7	0	0
DHX15	NM_001358	Unbound					0	0	0	0	5	0	0	0	0	0	0	0	0	0	0	0	0	0	0	0	0	0	0	0	2	0	1	0	0	0	0	0	0	0	0	1	0	1	0	1	5	1	0
DECR1	NM_001359	Unbound					0	1	0	0	1	0	0	0	1	3	0	0	0	0	0	0	0	0	0	0	0	0	0	0	1	5	1	0	0	0	0	0	0	2	3	1	1	4	0	1	1	2	1
DHCR7	NM_001360	Unbound					0	0	0	0	2	0	0	0	0	2	0	0	0	0	0	0	0	0	0	0	1	0	0	0	0	0	1	0	0	0	0	0	0	0	0	0	0	0	0	0	0	0	0
DHODH	NM_001361	Unbound					0	0	0	0	0	0	0	0	0	0	0	0	0	0	0	0	0	0	0	0	0	0	0	0	0	0	0	0	0	0	0	0	0	0	0	0	0	0	0	1	1	0	0
DIO3	NM_001362	Unbound					0	0	0	0	7	0	0	0	1	2	0	0	1	2	0	0	0	0	0	0	1	0	1	2	2	0	2	1	0	0	0	0	0	0	0	0	1	0	0	7	11	0	0
DKC1	NM_001363	Unbound					0	0	0	0	0	0	0	0	0	0	0	0	0	1	2	0	0	0	0	0	0	0	0	0	0	0	0	0	0	0	0	0	0	0	0	0	0	0	0	1	0	0	0
DNASE1L2	NM_001374	Unbound					0	0	1	1	17	0	0	0	10	14	3	0	5	27	8	1	0	0	0	0	2	0	0	2	2	0	8	1	0	0	1	0	0	0	0	1	7	0	0	8	11	0	0
DNMT1	NM_001379	Unbound					0	0	0	0	0	0	0	0	0	0	0	0	0	0	0	0	0	0	0	0	0	0	0	0	0	0	0	0	0	0	0	0	0	0	0	0	0	0	0	0	0	0	0
DOK1	NM_001381	Unbound					0	0	1	1	9	0	0	1	3	7	2	0	3	6	0	0	0	0	0	2	2	0	0	1	2	1	5	0	0	0	0	0	0	0	0	1	0	0	0	5	7	0	0
DPH2L1	NM_001383	Unbound					0	1	0	0	6	0	0	1	2	3	2	0	1	3	0	0	1	0	0	0	0	0	3	3	5	3	5	1	0	0	0	0	0	0	0	0	2	2	2	5	3	1	4
DPYS	NM_001385	Unbound					1	5	0	0	0	0	0	4	1	11	0	0	0	4	0	0	1	0	0	1	3	0	0	1	11	28	3	0	7	4	4	5	0	6	9	2	4	6	2	3	2	3	7
DPYSL2	NM_001386	Unbound					2	2	2	2	16	0	0	1	3	8	0	0	0	4	0	0	2	0	0	0	2	0	1	1	17	8	11	4	2	1	2	1	0	1	6	0	3	2	0	7	3	3	1
DPYSL3	NM_001387	Unbound					0	0	1	1	7	0	0	2	10	27	5	0	5	8	0	2	4	0	0	0	3	0	0	4	46	22	27	5	3	5	4	5	1	10	8	5	11	14	2	9	8	11	3
DSCAM	NM_001389	Unbound					2	3	0	0	11	2	0	11	2	37	6	0	4	15	4	1	3	2	0	1	3	0	2	4	16	39	18	0	7	2	1	0	1	8	13	9	9	12	4	11	12	7	9
DUSP9	NM_001395	Unbound					0	0	0	0	17	0	0	1	2	5	1	0	0	10	0	0	1	0	0	0	2	0	1	1	8	3	9	1	0	0	0	0	0	1	0	2	1	2	1	7	7	0	0
ECH1	NM_001398	Unbound					0	0	0	0	0	0	0	0	0	0	0	0	1	1	0	0	0	0	0	0	0	0	0	0	0	0	2	0	0	0	0	0	0	0	0	0	0	0	0	0	0	0	0
ED1	NM_001399	Unbound					3	8	2	3	30	1	0	5	10	60	5	2	11	11	0	2	6	0	1	3	4	0	3	5	36	53	31	11	11	5	8	8	0	13	21	11	19	28	3	17	12	13	14
EDG1	NM_001400	Unbound					0	1	0	0	1	0	0	0	1	9	2	0	1	6	0	0	1	0	0	0	2	0	1	2	3	3	3	1	1	0	0	0	0	1	0	1	3	1	0	2	0	1	1
EEF1A1	NM_001402	Unbound					0	1	2	1	4	0	0	1	1	5	0	0	0	0	0	0	1	0	0	1	2	0	1	2	6	0	4	3	1	0	0	0	0	1	1	0	1	1	0	1	2	0	1
EFNA2	NM_001405	Unbound					0	1	0	0	4	0	0	0	2	6	0	0	4	1	0	0	0	0	0	0	0	0	0	0	1	0	1	0	0	0	0	0	0	1	0	0	1	1	0	3	2	1	0
EFNB3	NM_001406	Unbound					0	0	4	4	37	1	0	0	13	21	5	0	1	15	0	0	0	0	0	2	3	0	0	3	10	0	23	5	1	1	1	0	0	3	3	0	7	6	2	18	25	4	1
CELSR3	NM_001407	Unbound					1	0	1	1	4	1	0	1	3	12	0	0	0	2	2	0	0	2	2	3	5	1	0	1	1	0	12	1	0	1	0	1	1	1	0	1	3	1	1	3	9	0	0
CELSR2	NM_001408	Unbound					0	0	3	3	36	0	0	3	9	12	4	0	1	21	2	0	1	2	1	1	7	1	0	4	13	7	24	5	1	0	0	0	1	1	3	1	4	7	2	16	16	1	1
EIF4G2	NM_001418	Unbound					1	0	0	0	8	1	0	0	1	0	0	0	0	0	0	0	0	0	1	0	2	0	0	1	3	1	11	1	0	0	0	0	0	0	0	0	1	0	0	8	7	0	0
ELAVL3	NM_001420	Unbound					1	0	1	2	18	1	0	0	7	9	2	0	0	9	6	0	0	0	0	1	4	0	0	0	3	0	8	5	1	0	0	0	1	1	0	1	4	0	0	8	6	0	0
EMP1	NM_001423	Unbound					1	3	0	0	10	0	0	2	5	14	2	1	1	7	0	1	0	0	0	0	2	0	3	6	14	14	12	4	2	1	4	6	0	6	4	4	9	7	3	12	8	5	2
EMP2	NM_001424	Unbound					0	0	0	0	1	0	0	1	1	7	1	0	1	6	0	0	0	0	0	0	2	0	0	1	3	0	4	0	0	0	1	1	0	2	1	0	2	1	0	2	3	1	0
EMP3	NM_001425	Unbound					0	0	0	0	0	0	0	0	0	0	1	0	0	0	0	0	0	0	0	0	0	0	0	0	0	0	0	0	0	0	0	0	0	0	0	0	0	0	0	0	0	0	0
EN1	NM_001426	Unbound					0	2	0	0	6	0	0	4	3	14	1	2	0	0	0	0	2	2	0	1	3	0	1	4	10	15	6	3	4	1	1	2	0	4	8	5	3	11	0	3	5	1	9
EN2	NM_001427	Unbound					0	0	0	0	0	0	0	1	0	0	0	0	1	1	0	0	0	0	0	0	0	0	0	0	1	3	1	0	1	1	0	0	0	0	0	1	1	1	0	1	2	1	2
ENO1	NM_001428	Unbound					0	0	1	2	4	0	0	0	0	8	0	0	1	1	4	0	0	0	0	0	2	0	1	1	3	0	4	0	0	0	0	0	0	0	1	0	0	0	0	1	1	0	0
EPAS1	NM_001430	Unbound					1	0	0	0	14	0	0	4	12	36	3	0	6	14	0	0	0	2	0	6	9	1	2	7	31	18	28	5	4	4	2	2	0	6	9	2	14	17	2	17	19	8	3
EREG	NM_001432	Unbound					1	2	0	0	5	1	0	1	4	38	0	0	0	11	0	0	3	0	0	1	9	0	3	6	9	20	18	2	2	1	2	0	0	4	4	5	9	11	0	8	9	4	5
FBL	NM_001436	Unbound					0	0	0	0	0	0	0	0	0	0	0	0	0	1	2	0	0	0	0	0	0	0	0	0	1	0	0	0	0	0	0	0	0	0	0	0	0	0	0	0	0	0	0
ESR2	NM_001437	Unbound					0	0	0	0	0	0	0	0	0	0	1	0	0	0	0	0	0	0	0	0	0	0	0	0	2	1	1	0	0	2	0	0	0	0	1	0	0	0	0	0	1	0	0
EXTL2	NM_001439	Unbound					0	0	0	0	6	0	0	3	2	6	0	0	4	12	4	0	0	4	0	0	2	0	0	0	13	6	10	2	2	0	0	0	0	1	3	0	4	5	0	7	11	2	1
FAAH	NM_001441	Unbound					0	0	0	0	1	0	0	1	1	8	1	0	0	0	0	0	0	0	0	0	3	0	0	1	1	2	2	0	0	1	0	0	0	0	0	0	0	0	1	0	0	0	0
FABP4	NM_001442	Unbound					1	2	0	0	2	1	0	3	0	9	0	0	3	1	0	0	0	0	0	0	1	0	1	1	6	13	5	0	3	3	0	0	0	0	3	0	4	7	2	1	4	2	2
FABP1	NM_001443	Unbound					0	0	0	0	0	0	1	0	0	5	0	0	1	0	0	0	0	0	0	0	1	0	0	0	0	0	1	0	0	1	0	0	0	1	0	1	1	1	0	0	1	0	1
FABP6	NM_001445	Unbound					0	1	0	0	0	0	0	0	0	1	0	1	0	0	0	0	0	0	0	0	0	0	1	1	0	0	1	0	0	0	0	0	0	0	0	0	0	0	0	1	0	0	0
FABP7	NM_001446	Unbound					0	0	0	0	0	0	0	1	0	0	0	0	0	0	0	0	1	0	0	0	0	0	0	0	4	3	2	0	0	0	1	2	0	1	0	0	1	2	0	0	0	0	0
GPC4	NM_001448	Unbound					1	1	3	3	7	0	0	1	2	11	0	0	1	1	0	0	0	0	0	0	0	0	0	0	9	6	16	0	2	0	0	0	0	4	4	2	3	8	2	7	9	3	1
FHL1	NM_001449	Unbound					1	1	0	0	11	1	0	6	4	32	0	0	1	6	2	0	3	0	1	1	4	0	0	0	32	29	20	4	7	4	3	5	0	15	14	5	16	16	3	7	13	9	7
FHL2	NM_001450	Unbound					0	0	0	0	1	0	0	0	2	5	1	0	0	2	0	1	1	0	0	1	1	0	0	1	7	6	3	0	1	1	0	0	0	1	3	2	7	6	0	6	11	3	2
FOXF1	NM_001451	Unbound					0	0	0	0	5	0	0	0	0	3	0	0	0	3	0	0	0	2	2	1	2	0	1	1	4	1	2	2	0	0	0	0	0	0	2	2	1	1	0	2	4	0	0
FOXF2	NM_001452	Unbound					1	1	1	1	9	2	0	1	7	15	0	0	8	3	6	1	3	0	0	1	3	0	0	2	7	7	11	0	1	2	1	0	2	3	3	2	7	11	1	4	8	3	3
FOXC1	NM_001453	Unbound					1	0	0	0	1	1	0	3	1	7	0	0	0	1	0	0	1	2	0	1	5	0	0	2	4	4	5	3	0	0	0	0	0	3	4	0	1	0	0	7	6	1	0
FOXJ1	NM_001454	Unbound					0	1	0	0	19	0	0	2	9	7	3	0	1	13	0	0	0	0	1	1	2	0	0	2	3	2	9	4	0	1	1	1	2	3	1	4	6	6	0	9	9	1	1
FOXO3A	NM_001455	Unbound					0	0	6	8	8	0	0	0	1	19	3	0	1	5	2	0	0	8	0	2	6	3	1	1	4	3	7	3	0	0	1	0	0	1	2	0	1	1	0	9	14	1	0
FLT3LG	NM_001459	Unbound					0	0	0	0	0	0	0	0	0	0	0	0	0	0	0	0	0	0	0	0	0	0	0	0	0	0	1	0	0	0	0	0	0	0	0	0	0	0	0	0	0	0	0
FMO2	NM_001460	Unbound					0	0	0	0	0	0	0	0	0	0	0	0	0	0	0	0	0	0	0	0	0	0	0	0	1	0	2	0	0	0	0	0	0	1	0	0	0	0	0	1	0	0	0
FZD2	NM_001466	Unbound					2	0	0	0	10	2	0	1	6	4	1	0	1	3	0	1	1	2	0	0	1	0	1	2	19	9	11	3	1	2	2	4	0	4	3	3	6	8	0	6	11	3	2
GALGT	NM_001478	Unbound					0	0	0	0	1	0	0	0	1	0	0	0	0	0	0	0	0	0	0	0	0	0	0	0	1	0	0	0	0	0	0	0	0	0	0	0	0	0	0	1	1	0	0
GALR1	NM_001480	Unbound					0	0	0	0	0	0	0	0	0	1	0	0	0	1	0	0	0	0	0	0	0	0	0	0	0	0	0	0	0	0	0	0	0	0	0	0	0	0	0	0	0	0	0
GATM	NM_001482	Unbound					0	0	0	0	1	0	0	0	0	2	0	0	0	3	0	0	0	0	0	0	0	0	0	0	3	1	1	0	0	0	0	0	0	1	0	0	2	0	0	0	1	0	0
GBX2	NM_001485	Unbound					1	2	3	2	25	0	0	3	7	15	2	2	2	4	10	1	4	0	0	1	3	0	2	5	29	24	6	7	5	2	4	7	1	8	15	12	7	8	2	10	14	2	8
GDI1	NM_001493	Unbound					0	2	0	0	7	0	0	0	9	32	2	1	0	15	0	0	1	0	0	1	5	0	1	4	8	4	15	2	0	0	2	3	1	6	1	2	3	5	0	9	8	2	0
GFRA3	NM_001496	Unbound					1	0	0	0	4	1	0	0	2	8	2	0	1	1	0	0	1	0	0	0	1	0	0	0	4	2	3	0	2	1	1	0	1	1	2	1	1	3	0	2	4	3	0
B4GALT1	NM_001497	Unbound					1	1	0	0	8	1	0	2	4	19	2	0	0	5	0	0	0	0	0	3	5	0	1	5	15	9	18	0	2	2	0	0	0	2	6	0	10	8	2	4	6	4	2
GCLC	NM_001498	Unbound					0	0	0	0	0	0	0	0	0	0	0	0	0	0	0	2	0	0	0	0	0	0	0	1	4	3	4	0	2	0	0	0	0	0	1	0	2	3	3	3	1	1	0
CXCR3	NM_001504	Unbound					0	0	0	0	0	0	0	0	1	2	0	0	0	2	0	0	0	0	0	1	1	0	0	0	0	0	0	0	0	0	0	0	0	0	0	0	0	0	0	0	1	0	0
GRID2	NM_001510	Unbound					0	9	1	2	13	1	0	5	10	46	0	0	9	13	4	2	1	0	1	6	9	0	1	3	30	48	24	1	9	8	5	4	0	12	18	16	25	29	8	11	15	14	9
GTF3C2	NM_001521	Unbound					0	0	0	0	0	0	0	0	0	0	0	0	0	0	0	1	1	0	0	0	0	0	0	0	1	0	0	0	0	0	0	0	0	0	0	0	0	0	0	0	0	0	0
GUCY2F	NM_001522	Unbound					0	0	0	0	0	0	0	0	0	0	0	0	0	0	0	0	0	0	0	0	0	0	0	0	0	1	0	0	0	0	0	0	0	0	0	0	0	0	0	0	0	0	0
HAS1	NM_001523	Unbound					0	0	0	0	1	0	0	1	1	4	0	0	0	1	0	0	0	0	0	0	1	0	0	3	0	0	0	3	0	0	0	0	0	0	3	0	1	0	0	2	3	0	0
HCRT	NM_001524	Unbound					0	0	0	0	1	0	0	1	2	0	0	0	0	1	0	0	0	0	0	0	0	0	0	0	2	0	2	0	0	0	0	0	0	0	0	0	0	1	0	0	2	1	2
HCRTR1	NM_001525	Unbound					0	0	0	0	3	0	0	0	0	0	0	0	0	5	0	0	0	0	1	0	0	0	0	0	1	0	4	0	0	0	0	0	0	0	0	0	0	0	0	0	0	1	0
HDAC2	NM_001527	Unbound					0	0	0	0	3	0	0	0	0	0	0	0	0	1	2	0	0	0	0	0	0	0	0	0	0	0	1	1	0	0	0	0	0	0	0	0	0	0	0	2	2	0	0
MR1	NM_001531	Unbound					0	1	0	0	3	0	0	1	1	10	1	0	1	1	0	0	0	0	0	0	2	0	1	2	10	7	1	0	0	0	1	2	0	3	4	1	3	7	2	2	2	1	1
SLC29A2	NM_001532	Unbound					0	0	0	0	1	0	0	0	0	1	0	0	0	0	0	0	0	0	0	0	0	0	0	0	0	0	0	1	0	0	0	1	0	0	0	0	0	1	0	1	0	0	0
HNRPL	NM_001533	Unbound					2	0	2	3	13	1	0	1	1	6	0	1	0	1	0	0	0	2	1	0	0	1	0	0	3	1	11	7	0	1	1	0	0	1	0	1	2	0	0	6	3	0	0
TLX2	NM_001534	Unbound					0	0	0	0	7	0	0	0	1	4	0	0	0	2	0	0	0	0	0	1	2	0	0	1	4	2	5	3	0	0	0	0	0	1	0	0	4	4	0	2	6	1	1
HRMT1L1	NM_001535	Unbound					0	0	0	0	0	0	0	0	0	0	0	0	0	0	0	0	0	0	0	0	0	0	0	0	0	0	0	0	0	0	0	0	0	0	0	0	0	0	0	1	0	0	0
HSBP1	NM_001537	Unbound					0	0	0	0	1	0	0	0	0	0	0	0	1	0	0	0	0	0	0	0	0	0	0	0	0	0	0	0	0	0	0	0	0	0	0	0	0	0	0	1	1	0	0
HSF4	NM_001538	Unbound					0	0	5	7	24	0	0	1	6	5	5	0	1	9	0	0	0	2	0	0	4	1	0	0	4	1	7	0	0	0	0	0	0	1	0	1	2	2	0	12	14	1	0
DNAJA1	NM_001539	Unbound					0	0	1	1	5	1	0	0	2	1	0	0	0	1	0	0	0	0	0	0	0	0	0	0	1	0	1	0	1	0	0	0	0	1	0	0	0	1	0	2	0	0	1
HSPB1	NM_001540	Unbound					0	1	0	0	2	0	0	0	1	1	0	0	0	1	0	0	0	0	0	0	0	0	0	0	0	1	1	2	1	0	0	0	0	0	0	1	2	1	0	0	1	0	0
HSPB2	NM_001541	Unbound					1	0	0	0	15	0	0	1	8	20	8	0	3	7	0	0	2	0	0	2	1	0	1	2	8	6	17	4	0	3	0	0	0	3	4	2	2	6	0	11	15	4	0
NDST1	NM_001543	Unbound					0	0	0	0	2	0	0	0	0	0	0	0	0	1	0	0	0	0	0	0	0	0	0	0	4	2	3	0	0	0	0	0	0	0	0	0	0	1	1	2	1	1	0
ICAM4	NM_001544	Unbound					0	1	0	0	2	0	0	0	1	0	0	0	0	1	0	0	0	0	0	0	0	0	0	0	0	1	1	0	0	0	0	0	0	0	2	1	1	1	0	1	3	0	0
ICT1	NM_001545	Unbound					0	0	0	0	1	0	0	1	2	6	0	0	0	3	0	0	0	0	0	0	2	0	0	2	2	4	2	2	2	0	0	0	0	1	1	1	1	2	0	1	4	1	0
ID4	NM_001546	Unbound					1	2	0	0	0	2	0	3	1	10	0	0	1	3	0	1	1	4	0	0	3	0	0	0	4	9	6	3	2	3	0	0	0	0	3	2	5	8	0	2	3	1	3
IGFBP4	NM_001552	Unbound					0	0	0	0	23	0	0	1	2	25	5	0	2	12	2	1	0	4	1	3	7	0	0	6	6	7	15	1	1	2	0	0	0	4	1	0	7	5	1	17	20	6	0
IGFBP7	NM_001553	Unbound					0	1	0	0	11	0	0	1	3	16	1	0	1	4	0	1	2	0	0	1	1	0	2	4	21	15	17	0	2	5	2	1	0	7	5	3	8	12	2	3	7	8	3
CYR61	NM_001554	Unbound					0	3	5	5	11	0	0	2	6	19	3	0	1	7	0	0	0	4	0	4	4	1	0	2	16	12	28	2	3	3	0	0	1	3	6	1	10	13	4	13	23	9	1
IGSF1	NM_001555	Unbound					1	1	0	0	16	0	0	1	2	9	1	0	5	7	0	0	2	2	1	0	2	0	0	0	8	4	19	3	1	0	0	0	0	3	1	3	7	5	1	2	7	1	0
IL12RB2	NM_001559	Unbound					1	0	0	0	0	0	0	0	1	1	0	0	0	2	0	0	0	0	0	0	0	0	0	0	4	3	3	0	0	1	0	0	0	0	0	1	3	0	1	3	0	1	0
IL13RA1	NM_001560	Unbound					0	1	0	0	3	0	0	1	2	11	2	0	0	6	0	0	0	0	0	0	2	0	1	1	5	3	2	1	0	0	0	0	0	0	4	1	5	2	0	3	6	0	0
TNFRSF9	NM_001561	Unbound					0	0	0	0	0	0	0	0	0	1	0	0	0	1	0	0	0	0	0	0	0	0	0	0	0	0	0	0	0	0	0	0	0	0	0	0	0	0	0	0	1	0	0
IL18	NM_001562	Unbound					0	0	0	0	2	0	0	0	1	2	0	0	0	0	0	0	0	0	0	0	1	0	0	0	4	7	5	0	0	0	1	1	0	2	3	4	3	3	0	0	1	1	0
IMPG1	NM_001563	Unbound					0	3	0	0	0	0	0	1	1	6	1	0	0	0	0	0	2	0	0	0	1	0	0	0	2	13	4	0	4	0	0	0	0	0	2	2	5	10	3	1	5	9	4
INPPL1	NM_001567	Unbound					0	0	0	0	13	0	0	0	0	4	0	0	3	4	2	0	1	0	0	0	0	0	0	1	6	0	2	2	1	2	0	0	0	0	0	0	0	0	0	4	4	1	0
IRAK1	NM_001569	Unbound					0	0	0	0	0	0	0	2	0	5	0	0	2	3	0	1	2	0	0	0	2	0	1	2	10	5	1	0	0	1	1	0	1	2	6	3	6	0	0	2	2	2	0
IRAK2	NM_001570	Unbound					0	0	0	0	0	0	0	0	1	0	0	0	0	0	0	0	0	0	0	0	0	0	0	0	0	0	1	0	0	0	0	0	0	0	0	0	0	1	0	1	1	1	0
C11orf8	NM_001584	Unbound					0	5	0	0	5	0	0	3	3	13	1	1	2	9	0	0	4	0	0	1	1	0	0	3	16	32	9	0	5	0	1	2	2	5	10	7	12	9	2	4	3	8	9
C22orf1	NM_001585	Unbound					0	5	0	0	5	0	0	3	3	13	1	1	2	9	0	0	4	0	0	1	1	0	0	3	16	32	9	0	5	0	1	2	2	5	10	7	12	9	2	4	3	8	9
AARS	NM_001605	Unbound					0	0	0	0	1	1	0	0	0	2	0	0	0	0	0	0	0	0	0	0	0	0	0	1	3	1	2	0	1	0	0	0	0	0	0	0	2	3	1	0	0	2	0
ABCA2	NM_001606	Unbound					0	0	0	0	6	0	0	0	1	5	3	0	0	8	0	0	0	0	0	0	1	0	1	1	0	0	1	0	0	0	0	0	1	0	0	0	1	1	0	4	2	0	0
ACAA1	NM_001607	Unbound					0	0	0	0	4	0	0	0	3	1	1	0	4	3	0	0	0	0	0	0	1	0	0	0	3	0	5	0	0	0	0	0	0	1	0	0	1	1	0	3	5	0	0
ACADL	NM_001608	Unbound					0	1	0	0	0	0	0	1	0	0	0	0	0	0	0	0	0	0	0	0	0	0	0	0	2	5	1	0	2	1	0	0	0	1	5	1	0	1	0	0	0	1	1
ACP5	NM_001611	Unbound					0	0	0	0	1	0	0	0	1	1	0	0	0	0	0	0	0	0	0	0	1	0	0	1	0	0	3	0	0	0	0	0	0	0	0	0	1	0	0	2	4	0	0
ACTG2	NM_001615	Unbound					0	1	0	0	2	0	0	4	1	4	1	1	0	1	0	0	1	2	0	0	1	1	0	0	3	2	3	0	0	1	0	0	0	1	5	0	2	3	0	4	1	1	0
ACVR2	NM_001616	Unbound					0	9	0	0	4	0	0	8	7	28	2	0	5	5	2	1	5	0	0	1	3	0	1	3	32	55	33	1	12	7	7	6	1	15	13	14	13	27	10	11	13	11	12
ADPRT	NM_001618	Unbound					0	0	0	0	0	0	0	0	0	2	0	0	3	1	0	0	0	0	0	0	0	0	0	0	1	3	2	0	0	0	0	0	0	1	1	0	0	0	0	0	0	0	1
ADRBK1	NM_001619	Unbound					0	0	0	0	0	0	0	0	1	5	1	0	0	0	0	0	0	0	0	0	1	0	1	1	2	0	0	0	0	0	0	0	0	2	0	0	0	0	0	0	1	0	0
AHR	NM_001621	Unbound					0	1	0	0	0	0	0	2	0	4	1	0	0	2	2	0	0	2	0	0	1	1	0	0	2	4	0	1	0	0	0	0	0	0	3	3	1	1	1	2	1	1	0
AIF1	NM_001623	Unbound					0	0	0	0	0	0	0	0	0	0	0	0	0	0	0	0	0	0	0	0	0	0	0	0	3	0	0	0	0	0	0	0	0	0	0	0	1	0	0	0	0	0	0
AKT2	NM_001626	Unbound					0	0	0	0	12	0	0	0	3	6	3	0	1	7	0	0	0	2	0	1	3	1	0	3	5	2	7	2	0	2	0	0	0	0	0	1	2	2	0	7	6	1	0
ALOX5AP	NM_001629	Unbound					0	0	0	0	0	0	0	0	0	0	0	0	0	0	0	0	0	0	0	0	0	0	0	0	0	0	0	0	0	0	0	0	0	0	0	0	0	0	0	1	0	0	0
ANXA8	NM_001630	Unbound					0	0	0	0	1	0	0	1	1	0	1	0	0	0	0	0	0	0	0	0	0	0	0	0	0	2	1	1	0	0	1	0	0	0	1	0	0	2	1	1	2	0	1
AMD1	NM_001634	Unbound					2	2	2	2	11	2	0	2	5	6	1	1	0	6	8	1	2	2	0	0	4	1	0	1	9	13	13	1	6	4	1	0	0	3	12	5	6	4	1	3	1	2	6
AMPH	NM_001635	Unbound					0	1	0	0	1	0	0	0	2	14	1	0	1	2	0	0	2	0	0	0	4	0	0	1	7	11	4	0	2	0	2	2	0	4	5	1	5	3	1	3	2	1	0
AOAH	NM_001637	Unbound					0	0	0	0	0	0	0	0	1	1	0	0	0	0	0	1	0	0	0	0	0	0	1	1	2	3	0	0	0	0	0	0	0	0	0	1	0	0	1	0	0	0	1
APOF	NM_001638	Unbound					0	0	0	0	2	0	0	0	0	0	0	0	0	0	0	0	0	0	0	0	0	0	0	0	0	0	1	0	0	0	1	0	0	0	0	0	1	1	1	0	1	0	0
APLP2	NM_001642	Unbound					0	3	2	2	8	0	0	2	3	17	0	0	0	6	0	1	0	0	1	2	4	0	0	0	13	19	17	0	6	1	2	2	1	6	7	4	3	6	1	4	7	2	4
APOC1	NM_001645	Unbound					0	0	0	0	2	0	0	0	0	6	1	0	0	1	2	0	0	0	0	0	0	0	0	0	0	0	2	0	0	0	0	0	0	0	0	0	0	1	0	2	1	0	0
APOD	NM_001647	Unbound					0	2	0	0	1	0	0	1	1	7	3	1	2	2	0	0	1	0	0	0	2	0	1	4	4	9	1	1	1	0	1	2	0	1	4	2	6	3	0	5	4	3	0
AQP5	NM_001651	Unbound					0	0	0	0	0	0	0	0	0	3	0	0	0	1	0	0	0	0	1	0	0	0	0	0	3	0	1	0	0	0	0	0	0	0	0	0	0	2	0	1	3	0	0
ARAF1	NM_001654	Unbound					0	0	0	0	4	0	0	0	0	1	0	0	0	0	0	0	0	0	0	0	0	0	0	1	2	0	2	0	0	0	0	0	0	0	0	0	0	1	0	1	6	0	0
ARCN1	NM_001655	Unbound					0	1	0	0	0	0	0	2	0	0	0	0	0	3	0	0	0	0	0	0	0	0	0	0	4	4	3	0	0	1	0	0	0	4	2	0	1	2	0	1	2	0	0
AREG	NM_001657	Unbound					0	0	0	0	0	0	0	0	1	4	0	0	0	0	0	0	0	3	2	1	1	1	0	0	2	1	1	1	0	0	0	0	0	0	0	1	3	2	0	1	0	0	2
ARF1	NM_001658	Unbound					0	0	1	1	5	0	0	0	1	10	0	0	0	0	2	0	0	6	4	2	3	2	0	0	0	0	1	0	0	0	0	0	0	0	0	0	1	0	0	0	0	1	0
ARF3	NM_001659	Unbound					2	0	0	0	9	0	0	1	1	16	4	0	0	9	0	0	0	0	0	0	3	0	0	5	7	4	9	0	0	1	1	0	0	2	0	2	6	4	0	9	8	2	0
ARF4	NM_001660	Unbound					0	1	0	0	3	0	0	0	0	4	0	0	1	0	0	0	1	2	0	0	1	1	0	0	7	5	1	0	0	0	1	1	0	2	2	1	1	0	2	3	4	0	2
ARF4L	NM_001661	Unbound					0	0	0	0	0	0	0	0	0	8	0	0	0	0	0	0	0	3	2	1	3	1	0	1	3	0	2	0	0	0	0	0	0	0	1	0	1	0	0	0	0	0	0
ARF5	NM_001662	Unbound					0	0	0	0	10	0	0	0	1	2	0	0	0	3	0	1	0	0	0	0	1	0	0	1	2	2	4	1	0	0	0	1	0	1	0	0	1	1	0	1	0	0	0
ARF6	NM_001663	Unbound					0	0	3	2	7	0	0	0	0	2	1	0	0	1	2	0	0	2	0	0	1	0	0	0	2	0	1	2	0	0	0	0	0	0	0	0	2	0	0	2	2	0	0
ARHA	NM_001664	Unbound					1	0	5	5	22	1	0	0	4	13	3	0	0	8	2	0	0	0	1	0	2	0	2	3	7	6	10	3	1	1	2	2	0	6	3	1	4	5	0	11	10	3	1
ARHG	NM_001665	Unbound					0	1	0	0	36	1	0	2	17	26	7	0	1	4	0	1	2	2	1	5	4	0	0	3	17	5	32	12	0	0	1	1	0	5	0	3	4	5	2	26	18	4	0
ARHGAP4	NM_001666	Unbound					0	0	0	0	1	0	0	0	1	5	3	0	0	2	0	0	0	0	0	1	1	0	0	0	3	1	1	0	0	0	0	0	0	0	0	0	6	3	0	6	8	3	0
ARL2	NM_001667	Unbound					0	0	0	0	0	0	0	0	0	0	0	0	0	0	0	0	0	0	0	0	0	0	0	0	0	0	1	1	0	0	0	0	0	0	0	0	0	0	0	0	2	0	0
ARNT	NM_001668	Unbound					0	0	0	0	0	0	0	0	0	0	0	0	0	4	0	1	1	0	0	0	0	0	0	1	2	4	1	0	1	0	1	2	0	1	1	0	2	3	1	0	2	2	0
ARVCF	NM_001670	Unbound					2	0	0	0	2	1	0	1	1	11	0	0	1	2	0	0	0	0	0	1	3	0	1	2	1	0	4	0	0	0	0	0	0	0	1	1	0	2	1	2	2	0	0
ATF3	NM_001674	Unbound					0	1	3	3	13	0	0	1	4	12	1	0	0	6	0	1	0	2	1	1	4	1	1	1	11	7	13	4	1	0	0	0	0	1	2	3	5	10	0	10	12	4	0
ATP12A	NM_001676	Unbound					0	0	0	0	2	0	0	0	0	0	0	0	0	0	1	0	1	0	0	0	0	0	0	0	0	0	0	0	0	0	0	0	0	0	0	0	0	0	0	0	0	0	0
ATP1B1	NM_001677	Unbound					0	1	0	0	13	1	0	0	2	36	4	0	3	11	2	1	0	4	3	1	10	2	2	4	9	8	17	2	0	0	2	2	0	4	1	0	8	7	1	11	12	3	0
ATP1B2	NM_001678	Unbound					0	0	0	0	13	0	0	1	5	3	0	0	2	0	0	0	0	0	0	1	1	0	0	0	6	0	2	4	0	0	0	0	0	0	2	0	0	2	1	8	8	0	0
ATP1B3	NM_001679	Unbound					1	1	0	0	2	0	0	2	3	12	0	0	0	0	2	0	0	2	1	2	2	1	0	0	3	9	3	0	2	0	1	2	0	3	6	4	5	7	0	0	1	2	1
ATP5J	NM_001685	Unbound					0	0	0	0	1	0	0	0	0	0	1	0	0	0	0	0	0	0	0	0	0	0	0	0	0	1	1	0	0	0	0	0	0	0	0	0	0	1	0	0	0	0	0
ATP5D	NM_001687	Unbound					0	0	2	1	2	0	0	0	0	8	0	0	0	1	0	0	0	8	3	3	4	3	0	2	0	0	0	1	0	0	0	0	0	0	0	0	0	0	0	0	1	0	0
ATP6V1B1	NM_001692	Unbound					0	0	0	0	12	0	0	0	8	7	2	0	0	7	0	0	0	0	0	0	0	0	0	0	0	1	5	0	1	0	0	0	0	0	0	0	4	1	0	4	6	0	0
BCL7B	NM_001707	Unbound					0	0	1	1	1	0	0	0	0	0	0	0	0	0	0	1	0	0	0	0	0	0	0	0	0	0	1	3	0	0	0	0	0	0	0	0	0	0	0	1	0	0	0
OPN1SW	NM_001708	Unbound					0	0	0	0	0	0	0	0	0	0	0	0	3	0	0	0	0	0	0	0	0	0	0	0	3	1	2	0	0	0	0	0	0	1	0	1	0	0	0	1	1	0	0
BGN	NM_001711	Unbound					0	0	0	0	6	0	0	0	8	12	0	0	1	2	0	1	0	0	0	1	3	0	1	1	4	0	7	2	0	0	1	0	0	0	0	1	0	2	0	3	5	1	1
BICD1	NM_001714	Unbound					0	2	0	0	3	0	0	4	2	16	0	0	0	3	0	1	2	0	0	0	1	0	0	1	10	14	9	0	2	0	0	0	2	3	7	3	4	12	4	3	5	7	1
BMP6	NM_001718	Unbound					2	3	0	0	17	2	0	6	9	52	3	0	6	10	8	0	5	0	0	1	6	0	3	5	28	28	37	2	3	3	7	7	1	19	8	7	20	22	4	19	19	8	5
BMP7	NM_001719	Unbound					2	10	1	1	25	0	0	5	14	49	6	0	6	15	6	1	2	0	0	1	10	0	0	7	41	31	48	6	4	6	7	8	1	20	9	11	20	20	3	18	20	10	6
BMX	NM_001721	Unbound					0	0	0	0	1	0	0	0	1	3	0	0	0	0	0	0	2	0	0	0	1	0	1	1	8	9	5	0	1	1	4	2	0	3	2	4	4	5	0	2	2	1	0
BRS3	NM_001727	Unbound					0	3	0	0	0	0	0	1	2	14	0	0	0	6	0	0	1	0	0	1	4	0	0	1	9	20	9	0	1	2	2	0	0	4	14	3	7	9	2	2	3	4	3
BTC	NM_001729	Unbound					1	1	0	0	0	0	0	4	2	24	3	0	1	3	0	0	1	0	0	3	2	0	2	4	14	30	14	3	6	2	2	3	0	6	6	6	9	12	6	5	2	5	7
KLF5	NM_001730	Unbound					0	1	2	2	13	0	0	7	3	32	2	1	6	7	2	0	3	2	0	0	6	0	1	3	17	24	22	3	2	3	3	2	0	8	8	7	15	19	5	8	12	13	4
C5	NM_001735	Unbound					0	0	0	0	0	0	0	0	0	2	0	1	1	0	0	0	2	0	0	0	1	0	0	1	5	4	3	0	0	1	0	0	0	2	0	1	4	1	2	1	0	2	0
C9	NM_001737	Unbound					0	0	0	0	1	0	0	0	0	2	0	0	0	0	0	0	2	0	0	0	0	0	2	2	1	2	1	0	0	0	0	0	0	3	1	0	4	2	0	1	1	1	0
CALB2	NM_001740	Unbound					0	0	1	1	8	0	0	0	5	13	4	0	2	3	0	0	0	0	0	0	1	0	1	3	6	3	14	1	1	1	0	0	0	0	0	0	3	4	0	8	4	1	1
CALCA	NM_001741	Unbound					0	1	0	0	0	0	0	0	0	1	3	0	0	0	0	0	0	0	0	0	0	0	0	1	1	0	1	0	0	0	0	0	0	0	1	1	0	1	0	2	3	1	0
CALCR	NM_001742	Unbound					0	0	0	0	1	0	0	0	1	0	0	0	0	1	0	1	1	0	0	0	0	0	0	0	1	1	0	0	0	0	0	0	0	0	0	0	2	1	0	3	3	1	0
CAMK4	NM_001744	Unbound					0	2	2	3	7	0	0	2	7	18	3	0	1	8	2	1	2	0	0	2	3	0	2	5	23	24	16	0	2	2	0	0	0	4	6	2	10	7	4	7	5	3	2
CAMLG	NM_001745	Unbound					0	0	0	0	1	0	0	0	1	1	0	0	0	1	0	0	0	0	0	0	0	0	0	0	6	3	2	0	1	0	0	0	0	0	1	1	1	1	1	2	2	1	1
CAPN2	NM_001748	Unbound					0	0	0	0	2	0	0	0	1	0	1	0	0	1	0	0	0	0	0	0	0	0	0	0	2	0	2	1	0	0	0	0	0	1	0	0	0	0	0	2	2	0	0
CAPNS1	NM_001749	Unbound					0	0	0	0	0	0	0	0	0	2	0	0	0	0	0	0	0	0	0	0	0	0	0	0	0	1	1	0	0	0	0	0	0	0	0	0	0	0	0	0	0	0	0
CARS	NM_001751	Unbound					0	0	0	0	6	0	0	0	3	2	1	0	1	1	0	0	0	0	0	0	1	0	0	0	5	0	4	0	0	0	0	0	0	0	1	1	1	0	0	2	1	0	0
CAT	NM_001752	Unbound					1	0	0	0	2	1	0	1	0	0	1	0	0	0	0	0	0	0	0	1	0	0	0	0	3	3	3	0	1	1	0	0	0	0	2	0	2	0	0	1	0	0	1
CCND2	NM_001759	Unbound					0	1	7	7	31	0	0	2	10	8	5	0	0	9	10	0	1	3	2	0	4	0	0	0	16	11	9	9	1	0	2	6	1	7	1	3	6	9	1	14	17	7	1
CCND3	NM_001760	Unbound					0	0	0	0	8	0	0	0	1	3	0	0	0	1	0	0	0	0	1	0	1	0	0	0	2	0	2	5	0	0	1	0	0	0	0	1	1	3	0	7	3	2	0
CD9	NM_001769	Unbound					0	0	0	0	2	0	0	0	2	5	3	0	5	8	0	0	0	0	0	0	2	0	0	0	8	3	5	0	0	0	0	0	1	1	2	2	1	1	1	0	7	0	0
CD34	NM_001773	Unbound					0	1	0	0	5	0	0	2	2	9	5	0	2	3	0	0	2	0	0	2	1	0	2	3	13	5	8	2	0	1	0	0	0	1	3	2	6	6	0	5	6	3	2
CD37	NM_001774	Unbound					0	0	0	0	5	0	0	0	4	1	1	0	1	2	0	1	0	0	0	2	1	0	0	0	2	0	1	2	0	0	0	0	0	0	0	0	0	1	0	4	1	1	0
CD38	NM_001775	Unbound					0	0	0	0	0	0	0	0	0	0	0	0	0	0	0	0	0	0	0	0	0	0	0	0	0	1	0	0	0	0	0	0	0	0	0	0	0	0	0	0	1	0	0
ENTPD1	NM_001776	Unbound					1	3	1	1	4	0	0	1	4	17	1	0	0	0	0	0	0	0	0	1	3	0	0	0	9	6	10	2	2	1	2	0	1	3	2	2	4	2	1	4	3	2	3
CD47	NM_001777	Unbound					0	2	1	1	9	0	0	2	2	17	1	0	1	5	0	0	1	0	0	1	3	0	0	1	17	19	13	0	3	2	1	0	0	3	6	5	7	11	2	4	0	5	2
CD48	NM_001778	Unbound					0	0	0	0	1	0	0	0	0	0	0	0	0	0	0	0	0	0	0	0	0	0	0	0	1	0	0	0	0	0	0	0	0	0	0	0	0	0	0	1	0	0	0
CD63	NM_001780	Unbound					0	0	0	0	9	0	0	0	1	5	1	0	0	0	2	0	0	0	0	0	1	0	1	1	1	1	1	1	0	0	0	0	0	0	0	0	2	0	0	3	2	0	0
CD69	NM_001781	Unbound					0	2	0	0	0	0	0	0	2	0	0	0	0	0	0	0	0	0	0	0	0	0	0	0	4	4	1	0	0	0	0	0	0	1	1	0	2	2	1	3	2	2	1
CD72	NM_001782	Unbound					0	0	0	0	0	0	0	1	0	5	2	0	0	1	0	1	0	0	0	1	2	0	0	0	2	1	1	0	0	0	0	0	0	1	0	1	2	0	0	1	0	0	0
CD79A	NM_001783	Unbound					0	0	0	0	3	0	0	0	1	0	0	0	0	2	0	0	0	0	0	0	0	0	0	0	0	0	5	0	0	0	0	0	0	0	0	0	0	1	0	1	3	0	0
CDC2	NM_001786	Unbound					1	0	0	0	2	1	0	0	0	0	0	0	0	0	0	0	0	0	0	0	0	0	0	0	3	0	4	0	0	0	0	0	0	0	0	0	0	0	0	1	2	0	0
CDH2	NM_001792	Unbound					0	3	1	1	10	0	0	6	8	29	2	0	7	13	0	0	4	0	0	1	6	0	0	4	44	61	23	2	10	6	4	2	0	9	28	13	13	15	7	14	16	10	11
CDK7	NM_001799	Unbound					0	0	0	0	0	0	0	0	0	0	0	0	0	0	0	0	0	0	0	0	0	0	0	0	0	0	0	0	0	0	0	0	0	0	0	0	0	0	0	0	1	0	0
CDO1	NM_001801	Unbound					0	0	0	0	0	0	0	0	0	0	0	0	0	0	0	0	0	0	0	0	0	0	0	0	1	0	0	0	0	0	0	0	0	0	0	0	0	0	0	0	0	0	0
CDW52	NM_001803	Unbound					0	0	0	0	0	0	0	0	0	0	0	0	0	0	0	0	0	0	0	0	0	0	0	0	0	0	0	0	0	0	0	0	0	3	0	1	0	0	0	0	0	0	0
CDX1	NM_001804	Unbound					0	0	0	0	0	0	0	0	0	1	0	0	0	1	0	0	0	0	0	0	0	0	0	0	3	1	0	0	0	0	0	0	0	1	0	0	0	2	1	3	1	2	0
CEL	NM_001807	Unbound					0	0	0	0	1	0	0	0	1	1	0	0	0	9	0	0	0	0	0	0	0	0	0	0	0	0	1	0	0	0	0	0	0	0	0	0	0	0	0	0	0	0	0
CENPA	NM_001809	Unbound					0	0	0	0	1	0	0	0	0	0	0	0	0	0	0	0	0	0	0	0	0	0	0	0	0	0	0	0	0	0	0	0	0	0	0	0	0	0	0	0	1	0	0
CENPC1	NM_001812	Unbound					0	0	0	0	0	0	0	0	0	2	0	0	0	0	0	0	0	2	0	0	1	0	0	0	0	2	0	0	1	0	0	0	0	1	0	0	0	3	0	0	0	0	0
CTSC	NM_001814	Unbound					0	0	0	0	0	0	0	0	0	0	0	0	0	0	0	0	1	0	0	0	0	0	0	0	1	1	0	0	0	0	0	0	0	0	0	0	0	0	0	0	0	0	2
CEACAM3	NM_001815	Unbound					0	0	0	0	0	0	0	0	1	0	0	0	0	0	0	0	0	0	0	0	0	0	0	0	0	0	1	0	0	0	0	0	0	0	0	0	0	0	0	0	0	0	0
CEACAM8	NM_001816	Unbound					0	0	0	0	0	0	0	0	1	0	0	0	0	0	0	0	0	0	0	0	0	0	0	0	0	0	1	0	0	0	0	0	0	0	0	0	0	0	0	0	0	0	0
CHGB	NM_001819	Unbound					0	0	0	0	3	0	0	0	2	4	0	0	0	0	0	0	0	3	2	1	1	1	0	0	1	6	3	0	1	0	0	0	0	2	0	0	2	2	0	1	2	0	1
CHML	NM_001821	Unbound					0	0	0	0	0	0	0	0	0	3	0	0	1	2	0	0	0	0	0	0	0	0	0	0	7	3	4	0	0	1	0	0	0	1	3	2	1	4	0	0	1	3	1
CKB	NM_001823	Unbound					1	0	0	0	3	1	0	1	2	1	0	0	1	4	0	0	0	0	0	0	0	0	0	0	1	0	5	0	0	0	0	0	0	0	2	1	1	2	0	1	1	2	0
CKM	NM_001824	Unbound					0	0	0	0	8	0	0	1	1	0	1	0	1	6	0	0	0	0	0	0	0	0	0	0	0	0	0	0	0	0	0	0	0	0	0	0	0	0	0	1	3	0	2
CKMT2	NM_001825	Unbound					0	0	0	0	0	0	0	0	0	2	0	0	1	0	2	0	0	0	0	0	0	0	0	0	3	3	1	0	0	0	2	2	0	3	1	0	1	4	1	0	2	2	0
CLU	NM_001831	Unbound					0	0	0	0	2	0	0	0	0	2	1	0	0	2	0	0	0	0	0	0	1	0	0	1	3	2	4	1	0	0	0	0	0	0	0	0	4	1	0	2	2	1	0
CLPS	NM_001832	Unbound					0	0	0	0	0	0	0	0	0	0	0	0	0	0	0	0	0	0	0	0	0	0	0	0	0	0	1	0	0	0	0	0	0	0	0	0	0	0	0	0	1	0	0
CCR3	NM_001837	Unbound					0	0	0	0	0	0	0	0	0	0	0	0	0	0	0	0	0	0	0	0	0	0	0	0	0	0	1	0	0	0	0	0	0	0	0	0	0	0	0	0	0	0	0
CCR7	NM_001838	Unbound					0	0	0	0	13	0	0	1	5	10	1	0	2	10	0	0	0	0	0	0	0	0	1	2	12	3	3	2	0	0	0	0	0	1	1	0	4	1	0	5	5	0	0
CNN3	NM_001839	Unbound					3	2	0	0	13	1	0	0	6	17	1	0	2	3	0	0	1	2	0	2	6	0	0	1	7	7	20	0	3	1	0	0	0	4	2	2	2	5	1	8	13	2	4
CNR2	NM_001841	Unbound					0	0	0	0	3	0	0	0	4	2	0	0	0	1	0	0	0	0	0	0	0	0	2	2	3	3	4	0	0	0	0	0	0	0	0	0	0	1	1	5	0	1	0
CNTFR	NM_001842	Unbound					0	0	0	0	0	0	0	0	0	0	0	0	0	0	0	0	0	0	0	0	0	0	0	0	0	0	0	0	0	0	0	0	0	0	0	0	0	0	0	0	0	0	0
COL4A1	NM_001845	Unbound					2	4	0	0	11	0	0	3	9	16	1	0	1	13	0	0	0	0	0	0	2	0	0	2	17	18	22	2	4	2	1	2	1	5	6	7	9	9	1	1	11	3	3
COL4A2	NM_001846	Unbound					1	1	0	0	9	0	0	0	7	5	2	0	1	7	0	0	0	0	0	1	0	0	0	0	7	0	6	2	0	0	1	2	1	1	1	1	1	3	1	2	4	1	0
COL9A2	NM_001852	Unbound					0	0	0	0	4	0	0	0	0	1	0	0	0	2	0	0	0	0	0	0	2	0	0	0	1	0	2	1	0	0	0	0	0	0	0	0	0	0	0	1	1	0	0
COL9A3	NM_001853	Unbound					0	0	2	1	1	0	0	1	0	0	0	0	0	2	0	0	0	0	0	0	0	0	0	0	3	1	0	0	1	1	0	0	0	0	0	0	1	0	0	0	1	1	1
COL15A1	NM_001855	Unbound					0	0	0	0	0	0	0	0	0	0	0	0	0	0	0	0	1	0	0	0	0	0	0	0	2	2	0	0	0	0	0	0	0	0	0	0	2	2	0	0	0	1	0
COL16A1	NM_001856	Unbound					0	0	1	1	11	0	0	0	7	5	5	0	3	3	0	1	0	0	0	0	1	0	0	0	3	0	9	1	0	1	3	4	0	3	0	2	1	1	0	7	7	0	0
COL19A1	NM_001858	Unbound					0	3	0	0	4	1	0	3	3	23	0	0	0	10	0	1	0	0	0	3	3	0	0	2	15	19	10	1	3	1	1	0	0	3	7	5	10	10	3	5	3	8	5
SLC31A2	NM_001860	Unbound					0	0	0	0	2	0	0	0	2	3	0	0	0	3	2	0	0	0	0	0	0	0	0	0	1	0	1	0	0	0	0	0	0	1	0	0	1	0	0	1	0	2	0
COX5B	NM_001862	Unbound					0	0	0	0	2	0	0	0	0	1	0	0	0	1	0	0	0	0	0	0	0	0	0	0	1	1	0	0	0	0	0	0	0	0	0	0	1	0	0	0	0	0	0
COX7B	NM_001866	Unbound					0	0	0	0	0	0	0	1	1	4	0	0	0	1	0	0	0	0	0	0	1	0	0	0	2	6	1	0	0	0	0	0	0	0	1	1	3	4	1	0	3	2	1
CPA3	NM_001870	Unbound					0	0	0	0	0	0	0	0	2	1	1	0	0	0	0	0	0	0	0	0	0	0	0	0	1	0	2	0	0	0	0	0	0	1	1	0	0	1	0	0	0	0	0
CPB1	NM_001871	Unbound					0	0	0	0	0	0	0	0	0	1	0	0	3	0	0	0	0	0	0	0	0	0	0	0	3	2	0	0	1	0	0	0	0	1	1	0	0	0	0	0	2	0	0
CPE	NM_001873	Unbound					0	3	0	0	5	1	0	4	3	20	1	0	0	5	2	0	2	2	0	4	2	1	1	1	5	32	18	0	7	0	1	1	0	7	10	1	13	9	6	2	2	3	8
CPS1	NM_001875	Unbound					2	4	0	0	2	0	0	9	3	19	0	0	4	3	0	0	4	0	0	2	3	0	1	2	33	49	23	0	11	4	5	6	1	12	18	12	17	17	3	2	4	9	10
CPT1A	NM_001876	Unbound					0	0	0	0	11	0	0	0	2	13	1	0	1	6	6	0	0	2	0	0	5	0	0	0	6	3	6	2	0	1	0	0	0	1	1	1	4	1	0	5	7	2	0
CR2	NM_001877	Unbound					0	2	0	0	4	0	0	1	0	24	1	0	1	3	0	0	2	0	0	1	2	0	2	3	15	21	11	0	1	2	1	0	0	8	6	2	3	6	1	3	4	1	2
CRABP2	NM_001878	Unbound					2	1	0	0	5	1	0	0	1	12	0	0	0	2	0	0	0	0	0	1	3	0	2	2	6	4	10	0	0	2	1	3	0	2	0	2	5	7	1	1	3	2	3
MASP1	NM_001879	Unbound					1	2	1	1	5	0	0	0	5	15	2	0	0	8	0	0	1	0	0	2	1	0	1	2	16	10	10	1	2	0	0	0	0	2	4	3	6	11	3	4	5	7	3
CRHBP	NM_001882	Unbound					0	0	0	0	0	0	0	0	0	0	0	0	0	0	0	0	0	0	0	0	0	0	0	0	2	0	0	0	0	0	0	0	0	0	1	1	1	1	0	1	2	0	0
CRTL1	NM_001884	Unbound					1	4	1	2	14	0	0	8	5	30	2	2	1	4	0	1	4	2	0	2	4	0	1	1	22	33	26	1	9	5	6	7	2	14	31	12	8	21	8	6	14	12	11
CRYAB	NM_001885	Unbound					1	0	0	0	18	0	0	1	8	14	7	0	6	5	0	1	1	0	0	2	2	0	1	2	8	5	18	7	0	2	0	0	0	5	2	1	3	3	0	18	23	3	1
CRYBA4	NM_001886	Unbound					0	0	0	0	3	0	0	0	0	3	0	0	0	0	0	0	0	0	0	1	0	0	1	1	3	0	2	0	0	0	0	0	0	0	0	0	0	0	0	2	1	0	0
CRYBB1	NM_001887	Unbound					0	0	0	0	0	0	0	0	4	1	0	0	0	2	0	0	0	0	0	1	0	0	0	0	2	1	3	0	0	0	0	0	1	0	0	1	0	0	0	2	3	0	0
CSNK2A2	NM_001896	Unbound					0	0	0	0	0	0	0	0	0	0	0	0	0	0	0	0	0	0	0	0	0	0	0	0	1	1	1	0	0	0	0	0	0	1	0	0	0	0	0	0	1	0	0
CSPG4	NM_001897	Unbound					0	2	1	1	33	0	0	2	18	22	3	1	5	14	0	0	1	2	0	0	6	0	3	5	12	1	18	10	0	0	0	0	1	1	1	1	5	6	0	26	23	1	1
CTGF	NM_001901	Unbound					1	1	0	0	5	0	0	3	6	15	0	0	0	5	0	1	1	0	0	0	3	0	1	1	11	8	7	0	1	0	2	3	0	6	4	4	3	6	0	4	7	1	1
CTNNB1	NM_001904	Unbound					0	1	0	0	1	0	0	0	0	7	1	0	1	0	0	0	2	2	0	0	1	0	0	2	8	10	4	0	3	3	1	0	0	3	0	1	3	4	2	1	1	1	3
CTPS	NM_001905	Unbound					1	0	1	1	0	2	0	0	0	4	0	0	0	0	0	0	0	0	0	0	2	0	0	0	0	2	9	0	2	1	0	0	0	0	1	1	0	0	0	0	1	0	1
CTRL	NM_001907	Unbound					0	0	0	0	4	0	0	0	1	8	0	0	1	7	0	0	0	0	0	0	2	0	0	1	1	1	6	0	0	0	0	0	0	0	0	0	1	1	0	4	4	0	0
CTSB	NM_001908	Unbound					0	0	1	1	4	0	0	0	1	4	0	0	0	1	0	0	0	0	0	0	1	0	1	1	0	1	2	0	0	1	0	0	0	0	0	0	0	0	0	2	4	0	0
CTSD	NM_001909	Unbound					0	0	0	0	0	0	0	0	0	0	0	0	0	3	0	0	0	0	0	0	0	0	0	0	0	0	0	0	0	0	0	0	0	0	0	0	0	1	0	0	1	1	0
CUTL1	NM_001913	Unbound					1	3	0	0	17	1	0	3	3	21	2	0	0	11	0	0	4	0	0	2	4	0	0	3	12	26	15	2	9	6	9	10	0	10	16	7	15	26	6	7	13	9	14
CYB561	NM_001915	Unbound					0	1	0	0	1	0	0	0	0	2	0	0	3	2	0	0	1	0	0	0	1	0	1	1	5	0	2	0	0	0	0	0	0	2	0	1	3	0	0	6	5	0	0
DCI	NM_001919	Unbound					0	0	0	0	3	0	0	2	2	2	0	0	3	4	0	0	0	0	0	0	1	0	0	0	4	3	0	0	0	0	0	0	0	1	5	2	1	0	0	2	4	1	0
DCTD	NM_001921	Unbound					0	1	0	0	0	0	0	1	2	5	0	0	1	2	0	1	2	0	0	0	1	0	0	4	10	10	12	0	2	3	2	2	1	6	3	2	3	6	3	5	5	3	6
DCT	NM_001922	Unbound					0	4	1	1	1	0	0	2	1	9	0	1	0	2	0	0	2	2	0	2	4	0	0	0	13	10	10	0	4	2	0	1	0	1	2	2	2	4	0	3	1	1	2
DDB1	NM_001923	Unbound					0	0	0	0	12	0	0	0	2	3	1	0	0	2	2	0	0	0	0	0	1	0	1	1	3	0	8	1	0	0	0	0	0	0	0	0	1	0	0	6	6	1	0
GADD45A	NM_001924	Unbound					0	1	0	0	0	0	0	1	1	6	0	0	0	2	0	0	0	0	0	0	1	0	0	0	9	6	8	0	2	0	0	0	0	1	2	1	5	4	0	1	0	6	0
DES	NM_001927	Unbound					0	1	0	0	4	0	0	2	1	14	3	0	5	0	0	0	0	0	0	2	4	0	0	1	5	4	5	2	1	0	1	1	0	3	0	0	1	1	1	4	8	2	0
MPP3	NM_001932	Unbound					0	0	2	1	1	0	0	0	1	6	0	0	0	2	2	0	0	0	0	1	0	0	0	0	2	0	0	0	0	0	0	1	0	0	0	1	0	1	0	1	0	0	0
DPP4	NM_001935	Unbound					0	0	0	0	1	0	0	0	1	1	0	0	0	3	0	0	0	0	0	0	0	0	0	0	2	1	1	0	0	0	0	0	0	1	0	0	0	1	0	1	0	0	0
DPT	NM_001937	Unbound					0	0	0	0	3	0	0	2	4	12	1	1	6	4	0	0	1	0	0	0	2	0	0	2	6	9	13	2	1	2	1	2	0	3	1	1	9	8	1	3	2	2	1
DR1	NM_001938	Unbound					0	0	0	0	0	0	0	1	0	7	0	0	0	0	0	0	0	0	0	1	2	0	0	1	3	5	2	0	1	0	0	0	0	0	0	1	4	2	0	0	0	2	0
DRPLA	NM_001940	Unbound					0	0	0	0	0	0	0	0	0	2	0	0	0	0	0	0	0	0	0	0	0	0	0	0	1	0	0	0	0	0	0	0	0	1	0	0	0	0	0	0	0	0	0
DSG2	NM_001943	Unbound					0	0	0	0	1	0	0	0	0	4	0	0	0	0	0	0	0	0	0	0	0	0	0	0	0	3	3	0	0	0	0	0	0	2	2	1	0	1	0	3	2	0	0
DSG3	NM_001944	Unbound					0	1	1	1	2	0	0	1	2	17	0	0	1	5	0	1	1	0	0	0	3	0	0	0	11	15	6	1	1	0	0	0	1	5	1	1	8	5	1	4	2	3	3
DTR	NM_001945	Unbound					0	0	0	0	13	0	0	2	1	17	0	0	0	6	2	0	0	0	1	0	6	0	0	5	6	4	7	2	0	0	0	0	0	1	0	2	5	3	0	7	8	1	0
E2F6	NM_001952	Unbound					0	0	0	0	0	0	0	1	0	2	0	0	0	0	0	0	0	0	0	0	0	0	0	0	1	0	1	0	0	0	0	0	0	1	0	0	0	1	0	0	0	0	0
ECGF1	NM_001953	Unbound					0	0	0	0	18	0	0	0	6	9	0	0	2	11	0	0	0	0	0	1	1	0	0	0	1	0	5	1	0	0	0	0	0	2	0	0	1	0	0	5	6	0	0
EDN1	NM_001955	Unbound					0	0	0	0	0	0	0	1	1	19	0	0	2	8	0	0	1	0	0	4	3	0	0	2	8	5	10	2	0	0	1	1	0	2	2	1	2	4	1	2	4	4	0
EDN2	NM_001956	Unbound					0	1	0	0	10	0	0	1	0	9	2	0	0	3	0	0	1	0	0	0	2	0	1	1	3	5	1	1	0	1	0	0	0	0	1	0	4	1	1	8	10	4	1
EDNRA	NM_001957	Unbound					0	0	0	0	3	0	0	2	3	2	0	0	0	1	0	0	1	0	0	0	0	0	0	0	7	3	3	1	0	0	1	0	0	3	3	0	2	1	0	4	2	1	0
EEF1A2	NM_001958	Unbound					0	0	0	0	0	0	0	1	0	0	0	0	0	0	0	0	0	0	0	0	0	0	0	0	0	1	0	0	0	0	0	0	0	0	0	1	0	1	0	0	1	0	0
EEF1D	NM_001960	Unbound					0	1	2	2	53	0	0	0	9	15	11	0	5	19	0	0	0	4	0	2	7	1	0	4	6	0	14	1	0	0	0	2	0	5	0	0	6	1	0	28	22	0	0
EEF2	NM_001961	Unbound					0	0	0	0	0	0	0	1	0	6	0	0	0	0	0	0	0	3	2	1	2	1	0	0	1	0	1	1	0	0	0	0	0	0	1	1	0	0	0	1	0	0	0
EFNA5	NM_001962	Unbound					2	13	7	7	32	2	0	10	14	91	4	5	4	25	4	6	6	2	0	3	19	1	1	11	79	85	63	5	17	11	12	10	6	14	30	21	34	31	7	30	41	10	18
EGF	NM_001963	Unbound					0	1	0	0	2	0	0	3	1	12	1	0	0	8	0	0	0	0	0	0	2	0	2	2	16	12	5	0	2	0	2	4	0	3	5	3	5	6	1	2	6	4	1
EGR1	NM_001964	Unbound					0	1	1	1	8	0	0	0	0	5	3	0	1	0	0	0	0	2	0	0	2	0	0	2	0	2	7	2	1	0	1	2	0	3	0	1	2	5	0	2	8	3	0
EGR4	NM_001965	Unbound					0	0	0	0	9	0	0	0	4	8	3	0	0	7	0	0	1	4	1	1	4	2	0	2	3	3	10	0	0	0	0	0	0	1	0	0	2	2	1	5	4	1	0
EIF4A2	NM_001967	Unbound					0	0	0	0	3	0	0	1	0	3	0	0	0	5	0	0	0	2	0	0	0	0	0	0	0	2	1	0	0	0	1	1	0	1	0	1	1	4	0	2	3	0	0
ELA1	NM_001971	Unbound					0	0	0	0	3	0	0	0	3	8	0	0	0	0	0	0	0	0	0	0	1	0	0	0	6	2	3	2	0	0	0	0	0	1	1	0	0	0	0	1	0	0	0
ELK4	NM_001973	Unbound					0	0	0	0	2	0	0	0	0	0	0	0	0	1	0	0	0	0	0	0	0	0	0	0	1	0	1	0	0	0	0	0	0	0	0	0	2	1	0	1	1	0	0
EMR1	NM_001974	Unbound					0	0	0	0	0	0	0	0	0	2	0	0	0	0	0	0	0	0	0	0	1	0	0	0	1	0	0	0	0	0	0	0	0	0	0	0	0	1	0	1	0	0	0
ENO2	NM_001975	Unbound					0	0	0	0	14	0	0	1	2	3	1	0	1	3	0	0	0	0	0	1	1	0	0	0	4	1	5	1	0	0	0	0	0	0	0	0	2	0	0	7	4	0	0
EPB49	NM_001978	Unbound					0	1	0	0	9	0	0	0	2	0	0	0	0	0	0	0	0	0	0	0	0	0	0	0	0	0	0	4	0	0	0	0	0	0	0	0	0	0	0	0	2	1	0
EPHX2	NM_001979	Unbound					0	0	0	0	0	0	0	0	0	0	0	0	0	0	0	0	0	0	0	0	0	0	0	0	2	0	2	0	0	0	0	0	0	0	0	0	0	1	0	0	0	0	0
EPS15	NM_001981	Unbound					0	0	0	0	1	0	0	0	0	15	0	0	4	1	0	0	1	0	0	0	1	0	1	1	8	14	4	0	3	2	1	2	0	3	4	3	2	5	2	2	3	1	2
ERCC1	NM_001983	Unbound					0	0	0	0	1	1	0	0	0	0	0	0	0	0	0	0	0	0	0	0	0	0	0	0	0	0	1	0	0	0	0	0	0	0	0	0	0	1	0	1	1	0	0
ETFB	NM_001985	Unbound					0	0	0	0	3	0	0	0	1	2	1	0	0	0	0	0	0	0	0	0	0	0	0	0	2	1	9	3	1	0	0	0	0	0	0	0	1	1	0	5	3	0	0
ETV6	NM_001987	Unbound					3	2	2	2	16	1	0	5	12	40	4	0	6	17	2	1	4	2	2	3	11	1	0	3	44	23	39	3	8	2	5	7	0	10	16	7	19	22	2	11	21	7	12
EVPL	NM_001988	Unbound					0	0	0	0	6	0	0	0	1	6	2	0	2	5	0	1	1	0	0	1	1	0	0	0	2	2	7	3	0	0	0	0	0	0	0	0	0	3	0	4	4	2	0
EVX1	NM_001989	Unbound					0	0	0	0	15	0	0	0	4	2	1	0	2	5	2	1	0	0	0	0	2	0	0	2	9	5	16	4	1	0	1	1	0	5	2	1	0	7	0	7	8	4	2
EYA3	NM_001990	Unbound					0	2	0	0	2	0	0	1	1	0	2	0	0	2	0	0	1	0	0	0	0	0	0	0	4	5	7	0	1	2	1	1	0	2	3	2	5	1	0	3	1	1	0
F2R	NM_001992	Unbound					0	1	0	0	1	0	0	2	2	8	0	0	0	0	0	0	0	0	0	1	3	0	0	0	3	2	7	1	1	0	0	0	0	1	6	0	1	1	0	0	1	0	1
F3	NM_001993	Unbound					0	0	0	0	3	0	0	0	2	6	0	0	5	0	2	0	0	0	0	0	1	0	1	1	1	1	1	1	0	0	0	0	0	0	0	0	2	3	0	1	2	2	0
F13B	NM_001994	Unbound					0	0	0	0	0	0	0	0	1	0	0	0	0	0	0	0	1	0	0	0	0	0	0	0	1	6	0	0	1	1	0	0	0	0	1	1	2	2	0	0	0	1	1
FAU	NM_001997	Unbound					0	0	0	0	3	0	0	1	4	0	0	0	0	1	0	1	0	0	0	0	0	0	0	1	0	0	3	0	1	0	0	0	0	1	1	0	1	0	0	3	2	0	0
FBLN2	NM_001998	Unbound					0	0	0	0	9	0	0	0	0	13	1	0	1	3	0	0	0	2	0	1	5	0	0	2	7	6	13	1	2	0	0	0	0	1	0	0	7	5	1	5	3	3	1
FBN2	NM_001999	Unbound					0	0	0	0	7	0	0	0	0	7	1	0	3	6	4	0	0	0	0	0	0	0	0	0	11	2	4	2	0	0	1	1	0	2	0	1	3	4	0	6	10	2	1
FCER1A	NM_002001	Unbound					0	0	0	0	0	0	0	0	0	0	0	0	0	0	0	0	0	0	0	0	0	0	0	2	2	2	3	0	0	1	0	0	0	0	1	1	1	2	0	0	1	0	0
FES	NM_002005	Unbound					0	2	0	0	16	0	0	2	1	7	0	0	5	9	2	0	1	0	0	2	3	0	0	0	7	5	13	1	1	1	0	0	0	0	4	1	3	2	0	6	6	3	1
FGF2	NM_002006	Unbound					0	0	0	0	3	0	0	2	2	17	0	0	1	2	0	0	2	0	0	4	5	0	2	2	7	16	8	0	5	1	0	0	0	0	7	2	11	6	1	3	1	4	2
FGF4	NM_002007	Unbound					1	0	0	0	4	1	0	0	0	0	0	0	1	5	0	0	0	0	0	0	0	0	0	0	0	0	4	1	0	0	0	0	0	0	0	0	0	0	0	1	2	0	0
FGF9	NM_002010	Unbound					0	3	8	7	41	0	0	4	12	50	9	0	1	25	6	0	3	2	0	4	11	1	2	6	30	21	22	6	0	5	2	3	1	6	5	3	16	13	1	27	26	9	3
FKBP4	NM_002014	Unbound					0	0	0	0	2	0	0	0	0	0	0	0	0	0	0	0	0	0	0	0	0	0	0	0	0	0	0	1	0	0	0	0	0	0	0	0	0	0	0	0	0	0	0
FLI1	NM_002017	Unbound					1	3	3	3	30	0	0	4	15	44	2	0	6	24	6	0	5	2	0	3	11	1	3	6	40	34	31	4	3	3	5	8	2	10	7	9	21	16	5	18	34	13	7
FLII	NM_002018	Unbound					2	0	0	0	1	1	0	1	0	5	0	0	0	4	0	0	0	0	0	0	1	0	2	3	0	1	3	0	0	0	0	0	0	0	0	0	0	0	0	0	1	0	0
FLT1	NM_002019	Unbound					0	2	2	2	16	0	0	1	3	15	2	0	0	5	2	1	0	4	3	2	4	1	1	1	7	5	5	1	0	0	2	1	0	2	2	4	10	5	0	15	11	4	3
FMO1	NM_002021	Unbound					0	1	0	0	2	0	0	0	1	6	0	0	1	1	0	0	0	0	0	1	0	0	0	0	1	5	6	1	0	0	0	1	0	2	0	0	3	3	1	1	1	1	0
FMO4	NM_002022	Unbound					0	0	0	0	1	0	0	0	2	0	0	0	0	0	0	0	0	0	0	0	0	0	0	0	3	0	0	1	0	0	0	0	0	0	0	0	1	0	0	0	0	0	0
FMOD	NM_002023	Unbound					0	1	0	0	12	0	0	0	5	9	3	0	0	1	2	1	0	0	0	1	1	0	1	2	8	6	10	0	0	0	0	0	0	1	0	0	1	2	1	4	5	0	0
FTH1	NM_002032	Unbound					0	0	0	0	0	0	0	2	0	0	0	0	0	2	0	0	0	0	0	0	0	0	0	0	0	5	1	0	0	0	0	0	0	0	0	0	1	1	1	2	2	0	0
FVT1	NM_002035	Unbound					0	0	0	0	0	0	0	0	0	0	1	0	0	0	0	0	0	0	0	0	0	0	0	0	0	2	1	0	0	0	0	0	0	0	1	0	0	0	1	1	1	0	0
FY	NM_002036	Unbound					0	0	0	0	17	1	0	1	2	9	3	0	1	4	0	0	0	0	0	0	0	0	0	2	8	6	11	2	2	1	0	0	1	2	2	1	4	7	1	7	10	4	0
GABRR1	NM_002042	Unbound					0	1	0	0	1	0	0	1	1	4	0	0	1	1	0	0	0	2	0	1	2	1	0	1	3	1	4	0	1	0	0	0	0	0	1	0	3	3	0	0	2	0	1
GABRR2	NM_002043	Unbound					0	0	0	0	1	0	0	2	0	1	1	0	0	0	0	0	0	0	0	0	0	0	0	0	5	6	2	0	1	2	0	0	0	1	2	1	2	3	1	1	1	2	1
GATA1	NM_002049	Unbound					1	1	0	0	12	0	0	0	7	0	2	0	2	8	0	0	2	0	0	0	2	0	0	2	4	2	7	5	0	1	0	0	0	0	0	2	4	1	1	4	4	1	0
GATA3	NM_002051	Unbound					0	1	0	0	5	0	0	0	1	7	3	0	0	2	0	1	2	0	0	1	3	0	0	1	7	4	4	0	0	1	1	2	0	1	1	1	0	4	0	3	8	4	2
GATA4	NM_002052	Unbound					0	0	0	0	10	0	0	2	3	17	1	0	1	5	2	0	1	2	1	1	6	1	0	2	11	8	5	0	2	0	3	2	0	3	3	2	9	8	0	1	3	4	0
GCG	NM_002054	Unbound					1	6	0	0	5	1	0	7	3	9	2	0	3	7	0	0	0	2	0	0	1	1	0	2	21	37	14	0	9	4	3	5	1	5	17	9	6	12	5	1	3	7	6
GFAP	NM_002055	Unbound					0	0	0	0	8	0	0	1	2	9	1	0	2	7	0	0	0	0	0	3	4	0	1	2	2	2	5	2	0	0	0	0	0	1	0	1	1	1	1	4	2	0	0
GCLM	NM_002061	Unbound					0	2	0	0	0	0	0	0	1	1	0	0	0	0	0	0	0	0	0	0	0	0	0	0	1	5	3	0	1	0	0	0	0	2	2	0	1	1	0	0	1	0	2
GLP1R	NM_002062	Unbound					0	0	0	0	10	0	0	0	1	2	1	0	1	3	0	0	0	0	0	1	1	0	0	0	0	0	5	1	0	0	0	0	0	0	0	0	0	0	0	2	3	0	0
GLRA2	NM_002063	Unbound					1	5	0	0	3	1	0	6	1	6	0	0	3	6	0	0	1	0	0	1	0	0	0	1	15	29	7	0	6	1	5	7	1	6	12	7	8	12	3	2	9	4	5
GLRX	NM_002064	Unbound					0	0	0	0	0	0	0	0	0	0	0	0	0	0	0	0	0	0	0	0	0	0	0	0	1	1	0	0	0	0	0	0	0	0	0	0	0	0	1	2	0	0	0
GLUL	NM_002065	Unbound					1	0	0	0	6	0	0	0	4	7	2	0	1	0	0	1	0	0	0	0	2	0	0	0	8	3	9	3	0	0	0	0	0	4	1	0	1	0	0	10	2	0	0
GNA15	NM_002068	Unbound					0	0	0	0	0	0	0	0	0	1	0	0	0	0	0	0	0	0	0	0	0	0	0	0	0	0	1	0	0	0	0	0	0	1	0	0	0	1	0	0	1	0	0
GNAI2	NM_002070	Unbound					1	0	1	1	42	2	0	0	16	18	12	0	3	20	2	1	1	2	1	1	2	1	1	1	12	2	34	11	0	0	0	0	0	3	0	0	9	4	0	35	26	4	0
GNAQ	NM_002072	Unbound					1	2	0	0	5	0	0	2	5	16	2	0	5	3	0	0	4	0	0	2	3	0	0	3	22	30	19	0	2	1	3	5	1	12	9	3	12	19	5	7	14	11	4
GNAZ	NM_002073	Unbound					0	3	0	0	9	0	0	0	1	9	0	0	1	3	0	0	1	0	0	0	2	0	2	2	6	8	10	0	1	1	2	3	1	7	2	2	4	5	2	10	8	3	3
GNB1	NM_002074	Unbound					1	0	0	0	1	0	0	0	2	1	0	0	0	0	0	0	0	0	0	0	1	0	0	0	2	3	6	0	2	0	1	1	0	3	2	0	0	1	0	0	0	0	0
GNB3	NM_002075	Unbound					0	0	0	0	5	0	0	0	5	4	1	0	0	13	2	0	0	0	1	0	2	0	0	0	1	2	5	1	0	0	0	0	0	0	0	1	2	1	0	3	2	0	0
GOLGA1	NM_002077	Unbound					0	4	0	0	1	0	0	1	2	17	0	1	0	0	0	0	0	0	0	1	3	0	1	1	6	24	2	0	3	4	2	4	1	3	18	3	6	8	3	1	0	2	0
GOT2	NM_002080	Unbound					0	0	0	0	0	0	0	1	0	6	0	0	2	3	0	0	0	0	0	0	0	0	0	0	1	1	2	0	1	0	1	0	0	0	0	1	1	1	0	1	0	0	0
GPC1	NM_002081	Unbound					0	0	1	1	12	1	0	0	0	11	2	0	1	14	2	0	1	2	1	3	2	1	0	3	2	1	6	2	0	0	0	0	0	1	0	0	1	3	0	6	7	1	0
GPRK6	NM_002082	Unbound					1	0	1	1	13	1	0	0	3	4	0	0	3	2	0	0	0	2	0	0	1	1	0	0	2	0	5	3	0	0	0	0	0	2	0	0	2	2	0	7	9	1	1
GPX3	NM_002084	Unbound					0	0	0	0	1	0	0	0	1	7	0	0	0	1	0	0	1	0	0	0	1	0	1	1	3	1	1	1	0	0	0	0	0	0	0	0	2	0	0	0	1	0	0
GRN	NM_002087	Unbound					0	0	0	0	6	0	0	0	5	3	0	0	0	1	0	0	0	0	0	0	0	0	0	0	4	2	10	2	0	0	0	0	0	0	0	0	4	4	0	3	3	2	0
GRIK5	NM_002088	Unbound					0	0	0	0	8	0	0	0	4	0	0	0	0	3	0	0	0	0	0	0	0	0	0	1	0	0	0	0	0	0	0	0	0	0	0	0	1	0	0	3	2	0	0
CXCL2	NM_002089	Unbound					0	0	0	0	0	0	0	0	0	0	0	0	0	0	0	0	0	0	0	0	0	0	0	0	0	0	0	0	0	0	0	0	0	0	0	0	1	1	0	0	0	0	0
GRP	NM_002091	Unbound					0	1	0	0	0	0	0	2	0	5	0	0	0	2	0	0	0	0	0	0	0	0	0	1	8	6	7	0	0	1	0	0	0	0	1	2	3	6	0	3	1	0	0
GTF2E2	NM_002095	Unbound					0	0	0	0	0	0	0	0	0	0	0	0	0	0	0	0	0	0	0	0	0	0	0	0	4	0	0	0	0	0	0	0	0	0	0	0	1	0	0	0	0	0	0
GTF3A	NM_002097	Unbound					0	0	0	0	0	0	0	0	0	0	0	0	0	3	0	0	0	0	0	0	0	0	0	0	2	0	0	0	0	0	0	0	0	0	0	0	0	0	0	0	0	0	0
GYS1	NM_002103	Unbound					0	0	0	0	1	0	0	0	1	2	1	0	2	0	2	0	0	0	0	0	0	0	0	0	0	1	1	0	0	0	0	0	0	0	0	0	2	1	0	4	1	2	0
GZMK	NM_002104	Unbound					0	0	0	0	0	0	0	1	0	7	0	0	0	0	0	0	0	0	0	0	0	0	3	5	7	13	8	1	2	1	0	0	0	3	4	1	1	3	2	1	1	0	0
H2AFX	NM_002105	Unbound					3	0	0	0	10	1	0	1	7	10	2	0	2	9	0	1	0	0	1	3	0	0	1	1	11	7	18	1	0	2	0	0	0	4	4	0	5	2	1	8	6	3	0
H2AFZ	NM_002106	Unbound					1	0	0	0	2	1	0	1	1	8	0	0	0	4	0	0	0	0	0	0	2	0	0	1	2	3	2	2	1	0	1	2	0	1	1	0	2	1	0	5	2	0	1
H3F3A	NM_002107	Unbound					0	1	1	1	14	1	0	0	3	10	0	0	1	2	2	0	1	0	0	0	2	0	0	2	10	8	13	3	1	0	1	2	1	4	3	2	4	9	0	7	11	5	4
HARS	NM_002109	Unbound					0	0	0	0	6	0	0	0	1	8	2	0	0	4	0	0	0	2	0	1	1	1	0	1	4	4	2	0	1	1	0	0	0	3	1	0	0	2	0	1	6	2	1
HCK	NM_002110	Unbound					0	0	0	0	1	0	0	0	0	0	0	0	0	1	0	0	0	0	0	0	0	0	0	0	0	1	1	1	0	0	0	0	0	0	0	0	0	0	0	0	0	0	0
HDC	NM_002112	Unbound					0	0	0	0	0	0	0	0	1	0	0	0	0	0	0	0	0	0	0	0	0	0	0	0	1	1	1	0	0	0	0	0	0	0	0	0	1	0	0	1	0	0	0
HIVEP1	NM_002114	Unbound					0	0	1	1	10	0	0	1	3	4	3	0	0	3	0	0	0	0	0	0	0	0	0	0	14	3	3	1	0	1	0	0	0	2	3	0	1	2	0	6	7	2	0
HMGCS1	NM_002130	Unbound					2	1	0	0	9	0	0	0	2	13	0	0	0	5	0	1	0	2	0	0	2	1	0	2	8	7	18	4	1	0	0	0	0	4	2	1	3	3	1	10	7	4	0
HMGA1	NM_002131	Unbound					0	0	0	0	7	0	0	0	1	2	0	0	1	0	2	0	0	0	0	0	0	0	0	1	2	0	4	2	0	0	0	0	0	1	0	0	1	0	1	3	2	1	0
RBMX	NM_002139	Unbound					1	0	1	1	4	1	0	1	0	3	0	1	0	0	0	0	0	0	0	0	0	0	0	0	2	3	7	1	0	0	0	0	0	0	0	0	0	0	0	1	1	0	0
HOXA9	NM_002142	Unbound					0	1	0	0	1	0	0	0	0	0	0	0	2	1	2	0	0	0	0	0	0	0	0	0	2	7	3	1	1	0	0	1	0	1	0	1	3	3	2	1	2	1	0
HPCA	NM_002143	Unbound					0	0	3	3	10	0	0	0	4	6	1	0	0	6	2	0	0	0	0	0	2	0	0	5	2	1	3	2	0	0	0	0	0	1	0	0	3	2	0	6	8	0	0
HOXB1	NM_002144	Unbound					0	0	0	0	17	1	0	3	4	11	1	0	0	10	0	0	2	2	0	1	2	0	2	2	12	6	8	2	0	1	3	3	0	5	3	1	5	1	0	9	2	0	1
HOXB2	NM_002145	Unbound					2	2	1	1	20	0	0	3	6	13	1	0	3	1	0	0	2	0	0	0	4	0	0	1	13	10	12	6	1	2	2	5	0	3	2	1	5	8	2	7	6	4	1
HOXB3	NM_002146	Unbound					0	0	0	0	6	0	0	0	2	0	0	0	1	1	0	0	0	0	0	0	0	0	0	0	4	0	2	1	0	0	0	0	0	0	0	1	1	0	0	2	4	0	0
HOXB5	NM_002147	Unbound					1	2	1	2	15	0	0	2	11	18	4	0	5	12	4	2	0	2	0	2	7	0	1	4	21	13	21	6	3	0	2	3	0	5	3	1	5	8	0	18	16	4	3
HOXD10	NM_002148	Unbound					0	3	1	1	32	1	1	10	18	29	6	0	1	4	2	2	0	0	0	0	6	0	1	2	43	32	25	2	4	4	6	5	1	11	10	6	13	17	1	14	12	7	5
HRC	NM_002152	Unbound					0	0	0	0	9	0	0	2	2	1	1	0	0	3	0	0	0	0	0	1	1	0	0	0	0	0	2	2	0	0	0	0	0	1	0	1	0	0	0	3	6	0	0
IARS	NM_002161	Unbound					0	0	0	0	0	0	0	0	0	1	2	0	0	0	0	0	0	0	0	0	0	0	0	0	0	0	0	0	0	0	0	0	0	0	0	0	0	0	0	0	0	0	0
ICSBP1	NM_002163	Unbound					0	0	0	0	1	0	0	0	1	0	0	0	1	0	0	0	0	0	0	0	0	0	0	0	2	1	0	0	0	0	0	0	0	1	0	0	0	2	0	1	1	1	0
INDO	NM_002164	Unbound					0	0	0	0	0	0	0	0	1	0	0	0	0	0	0	0	0	0	0	0	0	0	0	0	1	2	1	0	0	0	0	0	0	0	2	0	0	1	0	0	0	1	0
ID1	NM_002165	Unbound					1	0	0	0	5	1	0	0	2	11	3	0	1	6	0	0	0	6	2	1	6	3	0	2	1	0	3	3	0	0	0	0	0	0	0	1	0	1	0	2	2	0	0
ID2	NM_002166	Unbound					1	6	0	0	7	0	0	1	2	19	3	1	2	3	4	0	1	2	0	1	3	0	0	1	8	15	9	1	3	2	2	0	0	1	5	3	4	5	1	3	2	3	5
ID3	NM_002167	Unbound					1	2	0	0	6	0	0	0	5	13	0	0	3	3	0	1	0	2	1	4	4	0	1	2	10	13	8	0	2	2	0	0	0	1	1	2	6	5	0	3	7	3	3
IDH2	NM_002168	Unbound					0	0	0	0	7	0	0	0	0	6	2	0	0	0	2	0	0	2	0	1	1	1	0	0	4	0	4	1	0	0	0	0	0	0	0	0	1	0	0	3	3	0	0
IFNB1	NM_002176	Unbound					0	0	0	0	0	0	0	0	0	2	0	0	0	0	0	0	0	0	0	0	0	0	0	0	3	1	1	0	0	0	0	0	0	0	0	0	0	2	1	0	0	0	0
IGFBP6	NM_002178	Unbound					0	0	0	0	6	0	0	0	0	12	0	0	0	6	0	0	0	0	0	0	2	0	1	2	4	5	5	3	0	1	0	0	0	0	1	0	5	3	1	2	4	3	0
IGHMBP2	NM_002180	Unbound					0	0	0	0	2	0	0	0	0	0	0	0	0	3	0	0	0	0	0	0	0	0	0	0	0	0	0	0	0	0	0	0	0	0	0	0	0	0	0	1	2	0	0
IL7R	NM_002185	Unbound					0	0	0	0	0	0	0	0	0	1	0	0	0	0	0	0	0	0	0	0	0	0	0	0	2	4	0	0	1	0	0	0	0	0	1	0	2	3	0	2	1	2	2
IL12B	NM_002187	Unbound					0	0	0	0	1	0	0	0	3	5	0	0	0	7	0	0	0	0	0	1	0	0	0	0	3	3	1	1	0	0	0	0	0	0	0	0	4	6	0	3	3	2	1
IL13	NM_002188	Unbound					0	1	1	1	6	0	0	0	3	9	0	0	0	0	0	0	1	2	0	3	3	0	1	1	5	4	7	3	0	0	1	0	0	2	3	1	3	0	0	5	4	0	0
IL15RA	NM_002189	Unbound					1	0	0	0	0	0	0	0	0	5	0	0	0	3	0	0	0	0	0	0	1	0	1	1	5	0	4	1	0	0	0	0	0	2	1	0	0	0	0	2	0	1	0
INHA	NM_002191	Unbound					1	0	5	6	26	0	0	0	8	11	7	0	5	14	12	1	0	6	4	1	6	3	0	4	2	0	13	4	0	0	0	1	0	1	1	0	0	2	0	15	16	0	0
INHBA	NM_002192	Unbound					2	2	0	0	5	1	0	2	3	21	1	0	2	8	0	0	2	0	0	4	4	0	1	2	15	19	19	1	3	2	2	3	0	5	9	4	5	3	4	3	3	3	1
INHBB	NM_002193	Unbound					0	1	0	0	17	0	0	1	6	16	2	0	3	7	0	0	2	0	0	2	1	0	0	1	17	7	12	3	1	0	0	0	0	0	3	2	8	7	1	7	8	2	1
INPP1	NM_002194	Unbound					0	0	0	0	0	0	0	0	0	4	0	0	0	1	0	0	0	2	1	1	1	1	0	0	0	0	0	0	0	0	0	0	0	0	0	0	0	0	0	2	1	0	0
INSM1	NM_002196	Unbound					2	1	1	1	5	1	0	1	2	11	1	0	0	4	2	0	1	0	0	2	2	0	0	2	10	12	15	2	3	0	1	1	0	3	4	3	5	9	2	8	7	5	3
ACO1	NM_002197	Unbound					0	2	0	0	0	0	0	1	0	9	0	0	0	0	0	0	1	0	0	1	2	0	0	1	4	6	6	0	3	0	1	2	0	3	5	1	1	3	1	2	0	0	2
IRF1	NM_002198	Unbound					0	0	0	0	10	0	0	0	2	1	0	0	0	2	0	0	0	0	0	0	0	0	1	1	5	3	6	0	0	0	0	0	0	1	0	0	1	4	0	5	5	0	0
IRF2	NM_002199	Unbound					3	3	0	0	15	1	0	5	1	12	0	1	3	20	0	1	4	0	0	0	1	0	0	1	12	26	18	2	5	6	5	7	0	10	9	4	12	13	2	13	15	13	5
IRF5	NM_002200	Unbound					0	0	0	0	5	0	0	0	0	1	0	0	1	1	0	0	0	0	0	0	0	0	1	1	3	1	0	1	0	0	0	0	0	0	0	0	3	4	1	3	0	2	0
ISL1	NM_002202	Unbound					2	1	2	2	6	1	0	0	3	30	0	0	4	1	0	0	0	4	1	2	7	2	0	1	17	10	11	2	3	1	2	1	2	5	3	5	7	8	0	7	7	7	2
ITGA2	NM_002203	Unbound					0	1	0	0	2	0	0	4	1	12	0	0	0	6	0	0	2	0	0	0	3	0	1	2	8	6	3	1	1	1	1	1	0	1	5	2	2	4	2	7	3	3	2
ITGA5	NM_002205	Unbound					1	0	0	0	13	0	0	0	3	12	0	0	4	5	0	1	0	0	0	0	5	0	1	6	14	4	16	3	0	0	0	0	0	1	2	0	6	8	2	10	14	1	0
ITGA7	NM_002206	Unbound					0	1	0	0	16	0	0	3	8	9	4	0	2	9	0	0	1	0	0	3	2	0	0	2	8	11	25	1	4	0	4	3	1	4	2	2	1	9	1	10	5	1	1
ITGAE	NM_002208	Unbound					0	0	0	0	0	0	0	0	1	3	0	0	0	0	0	0	0	0	0	0	1	0	0	0	0	2	0	0	0	0	1	1	0	1	0	1	0	0	0	0	2	0	0
ITGB5	NM_002213	Unbound					0	1	0	0	8	0	0	0	1	5	1	0	3	1	0	1	2	0	0	0	1	0	1	2	6	8	9	0	3	1	0	0	0	1	0	2	3	5	1	8	3	2	4
ITGB8	NM_002214	Unbound					1	3	4	2	7	0	0	1	7	24	3	0	8	18	0	0	2	0	0	3	7	0	0	0	27	23	18	1	1	1	0	1	0	4	12	4	11	14	2	6	6	9	4
ITIH2	NM_002216	Unbound					0	2	0	0	0	0	0	3	1	1	1	0	3	0	0	0	1	0	0	0	0	0	0	0	5	8	1	1	1	0	1	2	0	2	0	1	2	3	2	0	1	1	1
ITPKA	NM_002220	Unbound					0	2	1	1	16	0	0	3	7	14	3	0	1	8	0	0	3	0	0	2	4	0	1	3	6	12	8	4	0	1	1	0	0	2	3	2	3	2	1	18	8	4	2
ITPR1	NM_002222	Unbound					0	2	0	0	9	1	0	4	4	7	0	0	1	3	0	1	1	0	1	0	2	0	0	0	11	6	5	2	1	1	0	0	0	1	1	0	9	7	2	5	5	1	0
JAG2	NM_002226	Unbound					0	0	1	1	2	0	0	0	0	2	0	0	0	0	0	0	0	0	0	0	0	0	0	0	0	0	1	3	0	0	0	0	0	0	0	0	0	0	0	1	0	0	0
KAI1	NM_002231	Unbound					0	1	2	1	5	0	0	0	4	7	0	0	0	5	0	0	0	0	0	1	0	0	0	0	2	4	4	2	1	0	0	0	0	0	0	5	0	0	1	3	2	0	0
KCNA3	NM_002232	Unbound					0	4	0	0	0	0	0	1	0	7	0	0	0	2	0	0	0	0	0	0	0	0	0	0	4	10	4	1	2	0	1	2	0	3	3	0	5	6	2	1	3	8	2
KCNA4	NM_002233	Unbound					1	5	1	1	7	0	0	3	6	7	2	0	4	7	0	0	1	0	0	1	2	0	0	0	8	19	12	1	3	1	1	1	0	1	5	2	9	8	0	8	12	2	6
KCNA5	NM_002234	Unbound					0	0	0	0	1	0	0	0	0	0	1	0	4	5	0	0	0	0	0	0	0	0	0	0	1	3	0	0	0	0	0	0	0	0	0	0	1	0	0	1	3	2	1
KCNA6	NM_002235	Unbound					0	1	1	1	5	0	0	0	0	4	0	0	0	2	0	0	1	0	0	0	0	0	1	1	4	3	3	1	0	0	0	0	0	0	1	1	1	2	1	1	2	2	2
KCNF1	NM_002236	Unbound					0	0	1	1	0	0	0	0	0	4	3	0	0	0	0	1	0	3	2	1	1	1	0	0	1	1	1	0	0	0	0	0	0	0	0	0	0	3	0	0	1	2	0
KCNH1	NM_002238	Unbound					0	2	0	0	1	0	0	0	0	11	1	0	3	2	0	0	3	0	0	0	2	0	0	1	8	16	11	1	0	3	1	1	0	5	7	1	7	8	4	2	3	1	4
KCNJ3	NM_002239	Unbound					2	5	0	0	15	1	0	3	2	20	2	0	3	15	0	0	2	0	0	1	3	0	0	2	24	30	20	2	9	2	3	4	1	6	11	8	4	15	1	9	8	11	11
KCNJ6	NM_002240	Unbound					0	2	0	0	5	0	0	0	2	13	2	0	0	8	0	0	0	0	0	0	1	0	2	3	9	11	11	1	1	0	1	1	0	11	2	1	3	9	1	1	6	5	2
KCNJ10	NM_002241	Unbound					0	0	0	0	52	0	0	0	16	36	4	0	6	8	0	1	1	0	0	0	6	0	0	5	26	6	34	6	1	1	1	2	0	6	1	1	9	6	0	19	25	3	0
KCNJ15	NM_002243	Unbound					0	0	0	0	0	0	0	0	0	3	0	0	0	1	0	0	0	0	0	0	0	0	0	0	1	0	0	0	1	0	0	0	0	0	1	0	2	1	0	0	0	0	1
KCNK1	NM_002245	Unbound					0	2	0	0	4	0	0	0	0	7	1	0	1	6	0	0	1	0	0	3	1	0	0	1	6	4	3	0	3	3	0	0	0	2	0	0	1	1	2	1	1	1	3
KCNK3	NM_002246	Unbound					1	1	1	1	20	1	0	1	5	39	7	0	3	15	2	0	0	0	0	1	6	0	2	6	12	7	24	2	3	1	0	0	0	2	1	1	5	8	1	16	21	4	2
KCNMA1	NM_002247	Unbound					2	3	0	0	18	2	0	2	11	30	4	0	1	11	2	0	0	0	0	0	4	0	0	2	13	26	31	2	4	3	2	1	0	5	6	5	11	14	3	12	17	10	10
KCNN4	NM_002250	Unbound					0	0	1	1	3	0	0	0	2	0	0	0	0	1	0	0	0	0	0	0	0	0	0	0	1	0	3	2	0	0	0	0	0	0	0	0	0	1	0	3	5	0	0
KCNS1	NM_002251	Unbound					0	0	0	0	1	0	0	1	0	0	0	0	0	0	0	0	0	0	0	0	0	0	0	0	0	0	0	0	0	0	0	0	0	0	0	0	0	0	0	1	1	0	0
KCNS3	NM_002252	Unbound					0	0	1	1	15	0	0	6	1	13	2	0	9	4	0	0	3	0	1	0	3	0	1	2	19	11	10	1	1	1	0	0	0	1	5	2	8	6	0	11	10	4	0
KDR	NM_002253	Unbound					1	0	0	0	10	1	0	1	0	20	0	1	1	4	0	0	4	0	0	0	3	0	0	1	13	15	16	1	3	0	0	0	0	4	4	5	9	5	0	6	8	1	5
KIF3C	NM_002254	Unbound					0	0	0	0	8	0	0	0	7	20	3	0	4	2	0	0	0	0	0	0	3	0	2	5	16	12	14	1	1	1	0	0	0	1	3	2	6	9	1	6	9	1	1
KLK1	NM_002257	Unbound					0	0	0	0	1	0	0	0	0	0	0	0	0	1	0	0	0	0	0	0	0	0	0	0	0	0	2	1	0	0	0	0	0	0	0	0	0	0	0	0	0	0	0
KLRC2	NM_002260	Unbound					0	0	0	0	0	0	0	0	0	0	0	0	2	0	0	0	0	0	0	0	0	0	0	0	0	2	1	0	0	0	0	0	0	0	0	0	0	2	0	0	1	0	0
KPNA1	NM_002264	Unbound					0	0	0	0	6	1	0	1	2	7	1	0	1	0	0	0	0	2	0	1	1	0	0	2	1	5	3	4	3	0	0	0	0	2	2	0	2	4	2	1	5	1	3
KPNA3	NM_002267	Unbound					0	2	0	0	6	0	0	0	2	13	0	0	1	5	0	0	4	0	0	1	3	0	1	1	9	8	14	4	2	0	1	1	0	5	2	2	7	6	0	1	3	9	2
KRT4	NM_002272	Unbound					0	0	0	0	0	0	0	0	0	0	0	0	0	0	0	0	0	0	0	0	0	0	0	0	0	1	0	0	0	0	0	0	0	1	0	0	0	0	0	0	0	0	0
KRT8	NM_002273	Unbound					0	0	0	0	10	0	0	0	3	6	1	0	0	13	0	0	0	0	0	0	1	0	2	2	0	2	8	1	0	0	0	0	0	2	0	0	2	3	0	3	4	2	1
KRT13	NM_002274	Unbound					0	1	0	0	13	0	0	0	5	18	1	0	0	7	0	0	0	0	0	0	2	0	1	1	8	3	5	2	0	0	0	0	0	1	0	0	3	1	0	5	1	1	0
KRT15	NM_002275	Unbound					0	0	0	0	7	0	0	0	3	9	2	0	2	6	0	0	1	0	0	0	1	0	0	1	7	4	4	3	2	1	0	0	0	1	1	1	5	2	0	2	4	2	2
KRT19	NM_002276	Unbound					1	0	0	0	0	1	0	0	0	1	0	0	0	0	0	0	0	0	0	0	0	0	0	0	0	1	3	0	0	0	1	0	0	0	0	0	0	2	0	2	0	0	0
KRTHA1	NM_002277	Unbound					1	0	0	0	1	0	0	0	3	8	0	0	2	1	0	0	0	0	0	0	1	0	0	2	10	2	9	1	0	0	0	0	0	2	3	3	4	1	0	4	3	2	0
KRTHA2	NM_002278	Unbound					0	1	0	0	5	0	0	0	2	1	1	0	0	2	0	0	0	0	0	0	0	0	0	1	5	5	6	0	2	0	0	0	0	2	0	1	1	4	1	1	2	1	4
KRTHB6	NM_002284	Unbound					1	0	0	0	1	0	0	1	0	3	0	0	0	1	2	0	1	0	0	0	0	0	0	0	2	1	3	0	0	0	0	0	0	0	0	1	0	1	0	0	0	0	1
LAG3	NM_002286	Unbound					0	0	0	0	11	0	0	0	1	6	1	0	1	3	0	1	0	0	0	0	2	0	0	2	3	0	7	1	0	0	0	0	0	1	0	0	1	2	0	10	6	0	0
LALBA	NM_002289	Unbound					0	1	0	0	0	0	0	0	0	0	0	0	0	0	0	0	0	0	0	0	0	0	0	0	0	1	1	0	0	0	0	0	0	0	1	1	0	1	0	3	1	0	0
LAMA4	NM_002290	Unbound					0	0	0	0	1	0	0	3	2	4	0	0	1	1	0	0	1	0	0	2	2	0	0	1	9	5	7	1	0	0	2	2	0	3	6	2	2	3	2	4	5	2	0
LAMB1	NM_002291	Unbound					0	0	0	0	2	0	0	1	0	5	0	0	0	0	0	0	0	0	0	0	1	0	0	1	1	3	1	0	0	1	0	0	0	0	2	1	0	1	0	2	3	0	0
LAMC1	NM_002293	Unbound					0	6	0	0	4	0	0	3	7	39	2	0	3	5	0	1	2	0	0	4	7	0	2	4	24	40	16	0	2	2	1	1	1	8	14	10	11	24	12	9	8	8	10
LAMP2	NM_002294	Unbound					2	1	1	2	2	0	0	1	3	20	0	0	3	8	0	0	0	0	0	1	2	0	0	2	17	13	22	2	5	0	2	1	1	7	3	5	8	6	0	3	6	2	0
LAMR1	NM_002295	Unbound					1	0	0	0	0	1	0	0	0	2	0	0	0	0	0	0	1	2	1	1	1	1	0	0	0	0	2	0	0	0	0	0	0	0	0	0	0	0	0	1	1	0	0
LBR	NM_002296	Unbound					1	1	0	0	6	1	0	0	1	4	1	0	0	4	0	0	3	0	0	0	1	0	0	0	6	3	3	0	1	0	0	0	0	1	0	0	1	3	0	2	1	2	1
LCT	NM_002299	Unbound					0	0	0	0	0	0	0	0	0	0	0	0	0	0	0	0	0	0	0	0	0	0	0	1	0	0	1	0	0	0	0	0	0	1	0	0	0	0	0	0	0	0	0
LDHB	NM_002300	Unbound					0	0	0	0	0	0	0	0	0	0	0	0	0	0	0	0	0	0	0	0	0	0	0	0	0	1	2	0	0	0	0	0	0	0	0	0	1	0	0	0	0	0	0
LDHC	NM_002301	Unbound					0	0	2	1	0	0	0	0	0	0	0	0	0	0	0	0	0	0	0	0	0	0	0	0	0	0	0	1	0	0	0	0	0	0	0	0	0	0	0	0	0	0	0
LECT2	NM_002302	Unbound					0	1	0	0	0	0	0	2	0	4	0	0	0	0	0	0	0	0	0	0	1	0	0	0	2	2	1	0	2	2	0	0	0	1	1	0	0	1	0	0	1	0	0
LGALS3	NM_002306	Unbound					1	0	0	0	0	1	0	2	0	3	0	1	0	0	0	0	0	0	0	0	1	0	1	1	1	4	2	0	0	0	1	0	0	0	2	0	1	1	0	0	0	0	0
LIF	NM_002309	Unbound					0	0	0	0	14	0	0	0	3	11	3	0	2	10	2	0	0	0	0	2	3	0	0	0	5	5	6	5	0	0	1	2	0	2	2	3	0	2	1	7	18	3	2
LIG3	NM_002311	Unbound					0	0	0	0	6	0	0	1	1	2	0	0	0	0	2	0	0	2	0	1	1	1	0	0	1	1	1	2	2	0	0	0	0	0	0	0	3	2	0	3	5	1	0
LIG4	NM_002312	Unbound					0	0	0	0	0	0	0	1	0	2	2	0	0	0	0	0	0	0	0	0	1	0	0	0	0	1	0	0	0	0	0	0	0	0	0	0	2	2	1	0	2	2	0
LMO1	NM_002315	Unbound					2	12	2	2	31	1	0	11	15	55	6	0	8	26	0	0	5	4	1	3	11	0	5	10	42	64	48	5	14	15	11	11	2	17	22	16	22	33	12	26	20	19	15
LMX1B	NM_002316	Unbound					0	0	1	1	21	0	0	0	1	14	2	0	1	7	2	0	0	4	1	1	6	1	0	0	1	4	8	3	0	0	2	3	1	3	1	0	1	1	0	8	9	0	0
LOX	NM_002317	Unbound					2	2	0	0	5	0	0	1	2	7	0	0	4	3	6	0	1	0	1	1	3	0	0	2	9	15	10	1	4	2	1	1	0	3	5	5	9	8	4	6	7	4	3
LOXL2	NM_002318	Unbound					1	0	0	0	1	1	0	0	4	6	0	0	0	3	0	0	0	0	0	0	0	0	0	0	5	2	3	0	0	0	0	0	0	1	0	0	0	3	0	2	1	1	0
LRP1	NM_002332	Unbound					1	0	1	2	56	0	0	0	17	39	8	1	3	11	2	2	1	2	0	5	10	1	5	9	23	7	33	11	2	1	0	0	0	7	2	3	9	13	1	33	30	6	1
LRP3	NM_002333	Unbound					0	0	0	0	3	0	0	0	2	5	0	0	0	0	0	0	0	0	0	0	0	0	0	0	3	1	2	0	0	1	0	0	0	0	0	0	0	0	0	1	3	0	0
LRP6	NM_002336	Unbound					0	1	1	1	8	0	0	0	0	3	0	0	1	0	0	0	0	0	0	0	2	0	0	1	3	5	4	0	0	0	0	1	0	0	0	1	3	2	0	6	3	1	2
LSAMP	NM_002338	Unbound					2	8	0	0	10	1	0	7	11	34	0	0	3	6	2	1	4	2	1	3	7	1	0	6	44	50	34	0	8	1	5	7	2	17	33	18	20	25	4	6	8	12	7
LSP1	NM_002339	Unbound					0	0	0	0	10	0	0	1	3	7	1	0	4	0	0	0	0	0	0	0	2	0	1	1	0	0	8	2	0	0	0	0	0	0	0	0	0	1	1	3	4	0	0
LTF	NM_002343	Unbound					0	0	0	0	3	0	0	0	1	2	2	0	2	2	0	0	0	0	0	0	0	0	0	0	2	3	5	1	1	0	1	1	0	2	0	0	5	3	0	1	0	3	1
LTK	NM_002344	Unbound					0	0	0	0	2	0	0	0	1	0	0	0	0	0	0	0	0	0	0	0	0	0	0	0	0	0	0	0	0	0	0	0	0	0	0	0	0	0	0	0	0	0	0
LUM	NM_002345	Unbound					0	2	2	2	2	0	0	1	3	2	0	0	0	3	0	0	0	0	1	0	2	0	0	1	1	3	5	0	0	0	0	0	0	1	0	0	1	2	1	1	4	1	0
LY6H	NM_002347	Unbound					0	0	1	1	5	0	0	0	1	0	0	0	1	1	0	1	0	0	0	0	0	0	0	2	2	1	2	4	0	0	0	0	0	0	0	0	0	0	0	3	4	1	0
LY75	NM_002349	Unbound					0	0	0	0	0	0	0	0	2	1	0	0	0	3	0	0	0	0	0	0	0	0	0	0	4	3	2	0	0	0	0	0	0	1	0	0	1	0	0	0	0	1	0
LYN	NM_002350	Unbound					0	0	0	0	5	0	0	2	1	10	0	1	3	5	0	0	2	0	0	0	1	0	0	2	6	7	14	1	0	3	3	2	0	4	5	0	4	3	0	9	5	1	1
SH2D1A	NM_002351	Unbound					0	1	0	0	2	0	0	3	1	32	0	0	9	8	0	0	1	0	0	1	7	0	0	1	18	25	12	0	3	1	1	2	1	8	7	4	11	8	5	2	3	3	2
TACSTD2	NM_002353	Unbound					0	2	0	0	2	0	0	1	1	1	0	0	0	1	0	0	0	0	0	0	0	0	0	0	2	9	3	0	1	0	1	0	0	1	4	3	2	3	0	1	1	0	6
MARCKS	NM_002356	Unbound					1	3	4	3	19	2	0	3	12	17	2	0	4	11	4	0	0	2	0	1	3	1	1	4	28	28	37	6	3	8	3	3	1	7	4	6	8	15	4	13	9	9	6
MAD	NM_002357	Unbound					0	0	0	0	1	2	0	0	0	8	0	0	0	4	0	0	0	0	0	2	2	0	0	0	1	2	9	1	0	0	0	0	0	0	0	0	1	2	1	2	2	1	0
MAD2L1	NM_002358	Unbound					0	0	0	0	0	0	0	0	0	0	0	0	0	0	0	0	0	0	0	0	0	0	0	0	0	0	0	0	0	0	0	0	0	0	0	0	0	0	0	0	0	0	0
MAFG	NM_002359	Unbound					0	0	0	0	7	0	0	1	5	17	2	0	1	10	2	0	0	2	1	3	6	1	2	2	5	2	5	1	0	1	0	0	0	1	0	0	4	0	0	8	7	2	0
MAFK	NM_002360	Unbound					0	1	0	0	9	0	0	2	4	27	2	0	4	3	0	1	1	0	0	2	8	0	4	7	6	3	5	1	0	0	0	0	0	0	0	1	4	3	1	5	3	3	0
MAL	NM_002371	Unbound					0	0	0	0	4	0	0	0	2	8	1	0	0	7	0	0	0	0	0	0	1	0	0	0	4	1	5	0	0	0	0	0	0	1	0	0	1	0	0	2	4	1	0
MAN2A1	NM_002372	Unbound					2	3	0	0	11	0	0	4	7	28	1	0	0	9	0	0	4	2	1	2	3	0	1	3	11	21	14	3	1	0	3	2	0	9	9	6	8	9	2	6	4	1	2
MAP2	NM_002374	Unbound					0	1	0	0	1	0	0	1	2	13	1	1	1	1	0	0	1	0	0	0	1	0	0	2	9	16	11	0	4	0	0	0	0	5	10	5	5	4	1	4	6	3	4
MARK3	NM_002376	Unbound					1	0	0	0	5	1	0	0	1	7	2	0	0	1	0	1	0	2	0	1	1	0	0	0	8	12	6	0	2	0	1	1	0	3	4	0	7	4	1	3	4	1	2
MATN1	NM_002379	Unbound					0	0	0	0	0	0	0	1	0	0	0	0	0	0	0	0	0	0	0	0	0	0	0	1	2	3	1	0	0	0	0	0	0	0	1	0	0	0	0	0	0	1	0
MATN3	NM_002381	Unbound					0	0	0	0	4	0	0	0	0	2	0	0	0	0	0	0	0	0	0	0	0	0	0	0	0	0	3	0	0	0	0	0	0	0	0	0	1	2	0	1	4	1	0
MAZ	NM_002383	Unbound					1	0	1	1	14	2	0	0	1	0	3	0	0	8	0	0	0	0	1	0	1	0	0	1	0	0	8	1	0	0	0	1	0	1	0	0	2	2	0	4	4	1	0
ADAM11	NM_002390	Unbound					0	0	0	0	18	0	0	0	2	9	3	0	0	7	0	0	0	0	1	2	2	0	0	1	0	0	3	3	0	0	1	2	0	1	0	0	1	1	0	7	9	0	0
MDK	NM_002391	Unbound					0	0	2	2	12	0	0	1	4	11	4	0	2	12	0	0	0	0	0	1	3	0	1	1	3	0	5	2	0	0	0	0	0	2	1	1	0	1	0	2	12	0	0
ME1	NM_002395	Unbound					0	0	0	0	2	0	0	1	0	8	0	0	1	8	0	0	0	0	0	0	2	0	0	1	5	7	2	1	2	0	0	0	0	2	4	2	4	6	0	1	2	1	2
ME2	NM_002396	Unbound					1	0	1	1	1	0	0	0	2	0	0	0	0	3	0	0	1	0	0	0	0	0	0	0	1	6	3	0	1	0	0	0	0	2	3	2	1	2	1	0	1	0	1
MFNG	NM_002405	Unbound					0	0	0	0	5	0	0	0	1	3	0	0	0	1	0	0	0	0	0	0	1	0	0	0	3	0	1	1	0	0	0	0	0	1	0	0	0	0	0	1	1	0	0
CXCL9	NM_002416	Unbound					0	1	0	0	0	1	0	2	1	1	1	0	0	0	0	0	0	0	0	0	0	0	0	0	0	3	2	0	0	0	1	0	0	1	2	0	3	3	1	1	0	1	0
MKI67	NM_002417	Unbound					0	0	0	0	0	0	0	0	0	1	0	0	0	0	0	0	0	0	0	0	1	0	0	0	0	0	1	0	0	0	0	0	0	0	0	0	0	0	0	0	0	0	0
MMP3	NM_002422	Unbound					0	1	0	0	0	0	0	1	0	4	0	0	3	0	0	0	0	0	0	0	1	0	1	1	3	8	9	0	0	0	0	0	0	1	1	2	2	1	2	3	3	2	1
MMP7	NM_002423	Unbound					0	0	0	0	0	0	0	1	1	3	0	0	0	1	0	0	0	0	0	0	1	0	1	1	2	0	0	0	0	0	0	0	1	0	0	1	1	1	0	0	0	0	0
MMP8	NM_002424	Unbound					0	0	0	0	0	0	0	0	0	2	0	0	0	0	0	0	2	0	0	0	0	0	0	0	3	2	1	1	0	0	0	0	0	0	0	0	4	0	0	0	0	2	0
MMP10	NM_002425	Unbound					0	0	0	0	0	0	0	0	1	2	0	0	0	0	0	0	0	0	0	0	1	0	0	0	2	1	1	0	0	0	0	0	0	0	0	0	0	0	0	0	0	0	0
MMP12	NM_002426	Unbound					0	0	0	0	1	0	0	0	0	5	0	0	0	0	0	0	0	0	0	0	1	0	1	1	1	0	0	0	0	0	0	0	0	3	0	0	0	0	0	1	2	0	0
MMP13	NM_002427	Unbound					0	0	0	0	1	0	0	1	3	5	0	0	0	1	0	0	1	0	0	0	1	0	0	1	1	7	1	0	2	0	1	1	0	2	1	0	3	2	0	2	0	0	1
MMP15	NM_002428	Unbound					0	1	0	0	10	0	0	1	4	7	0	0	2	5	0	0	0	0	0	0	2	0	1	2	3	1	4	1	0	0	0	0	0	2	0	1	2	4	0	5	5	2	0
MOG	NM_002433	Unbound					0	0	0	0	1	0	0	0	0	1	0	0	0	0	0	0	0	0	0	0	0	0	0	0	1	0	1	0	0	0	0	0	0	0	0	0	0	0	0	0	0	0	0
MPG	NM_002434	Unbound					0	0	0	0	3	0	0	1	0	5	0	0	0	1	2	0	0	2	1	2	2	1	0	0	0	1	1	1	0	0	0	0	0	0	0	0	0	0	0	2	3	0	0
MRC1	NM_002438	Unbound					0	0	0	0	0	0	0	0	0	4	0	0	0	0	0	0	1	0	0	0	0	0	0	0	8	3	1	0	1	1	0	0	0	0	2	0	3	2	0	2	5	0	0
MSH3	NM_002439	Unbound					0	0	0	0	2	0	0	0	1	4	0	0	0	2	0	0	0	0	0	1	2	0	0	0	1	2	3	0	0	0	0	0	0	0	0	0	2	2	1	0	1	0	0
MSH4	NM_002440	Unbound					0	0	0	0	3	1	0	0	0	5	0	0	0	2	0	0	0	0	0	1	1	0	0	0	2	2	3	0	0	0	0	0	0	3	0	0	0	1	1	1	2	1	0
MSH5	NM_002441	Unbound					0	0	0	0	2	0	0	0	2	2	1	0	0	2	0	0	1	0	0	0	0	0	0	2	0	3	7	1	0	0	0	0	0	0	0	0	1	1	0	4	3	0	0
MSI1	NM_002442	Unbound					0	0	0	0	11	0	0	0	0	0	0	0	1	3	0	0	0	0	0	0	0	0	0	1	0	2	4	0	0	0	1	0	0	0	2	0	1	0	0	4	6	0	0
MAP3K10	NM_002446	Unbound					0	0	0	0	0	0	0	0	0	2	0	0	0	1	2	0	0	2	1	1	1	1	0	1	1	0	0	0	0	0	0	0	0	0	0	0	0	0	0	1	0	0	0
MST1R	NM_002447	Unbound					0	0	0	0	1	0	0	0	0	6	0	0	1	3	0	0	0	0	0	0	1	0	1	1	3	0	0	0	0	0	0	0	0	0	0	0	1	0	0	3	1	1	0
MSX1	NM_002448	Unbound					2	0	1	1	19	2	0	1	4	8	1	1	0	3	0	2	0	0	1	1	3	0	0	0	8	9	12	2	2	0	1	3	0	3	1	4	4	9	0	9	13	2	4
MTAP	NM_002451	Unbound					0	0	0	0	1	0	0	0	2	0	1	0	0	2	0	0	0	0	0	0	0	0	0	0	1	0	1	0	0	0	0	0	0	0	0	0	0	0	0	2	0	0	0
NUDT1	NM_002452	Unbound					0	0	0	0	2	0	0	0	2	4	2	0	0	10	0	0	0	0	0	0	1	0	0	0	0	0	0	1	0	0	0	0	0	0	0	0	0	0	0	0	4	0	0
MTIF2	NM_002453	Unbound					0	0	0	0	1	0	0	0	0	1	0	0	1	0	0	0	0	0	0	0	0	0	0	0	0	0	0	0	0	0	0	0	0	0	0	0	0	0	0	1	3	0	0
MTX1	NM_002455	Unbound					0	0	0	0	11	0	0	0	4	10	0	0	1	12	0	0	0	0	0	0	2	0	0	3	5	1	12	1	0	0	0	0	0	2	0	0	3	2	0	10	8	0	1
MUC1	NM_002456	Unbound					1	0	0	0	11	0	0	1	5	9	1	0	1	9	0	1	2	2	0	0	0	1	1	1	6	2	9	3	1	0	1	0	1	1	0	1	3	6	0	5	10	2	0
IRF4	NM_002460	Unbound					0	1	0	0	1	0	0	1	1	7	0	0	0	5	0	0	0	0	1	2	1	0	1	1	7	8	3	0	0	0	0	0	0	0	4	1	2	3	2	2	1	1	2
MVD	NM_002461	Unbound					0	0	0	0	0	0	0	0	0	0	0	0	0	0	0	0	0	0	0	0	0	0	0	0	0	1	0	0	0	0	0	0	0	0	0	0	1	2	0	0	0	2	0
MYBL2	NM_002466	Unbound					0	0	0	0	3	0	0	0	0	4	0	0	0	0	0	0	0	0	0	0	1	0	1	1	4	1	3	0	0	0	0	0	0	0	0	0	1	2	0	2	2	0	1
MYC	NM_002467	Unbound					1	1	1	1	4	0	0	0	5	14	2	0	0	7	0	0	0	0	0	0	4	0	0	0	12	11	8	3	1	0	0	0	0	0	4	1	9	6	1	5	4	3	1
MYF6	NM_002469	Unbound					0	2	0	0	4	0	0	0	2	14	0	1	4	4	0	0	2	0	0	1	3	0	0	3	9	9	11	1	2	2	1	1	2	4	3	1	5	6	2	3	1	2	2
MYH9	NM_002473	Unbound					1	2	2	2	17	1	0	1	4	20	0	0	7	9	0	2	2	0	0	1	5	0	1	1	11	14	13	3	2	0	0	0	1	3	6	7	6	9	3	23	17	5	4
MYOD1	NM_002478	Unbound					0	0	0	0	6	0	0	0	0	0	1	0	0	0	0	0	0	0	0	0	1	0	0	0	1	1	2	1	0	0	0	0	0	0	1	0	1	1	0	1	4	0	0
MYOG	NM_002479	Unbound					0	1	0	0	8	0	0	1	3	1	0	0	0	4	0	0	0	0	0	0	0	0	0	0	2	3	2	3	1	0	0	0	1	3	2	1	1	5	0	2	2	2	2
CEACAM6	NM_002483	Unbound					0	0	0	0	4	0	0	0	0	0	0	0	0	0	0	0	0	0	0	0	0	0	0	0	0	0	2	0	0	0	0	0	0	0	0	0	0	0	0	0	0	0	0
NDUFA2	NM_002488	Unbound					0	0	0	0	1	0	0	0	1	0	0	0	0	1	0	0	0	0	0	0	0	0	0	0	1	0	2	0	0	0	0	0	0	1	0	0	1	0	0	2	0	0	0
NEO1	NM_002499	Unbound					3	6	1	1	13	0	0	5	2	14	2	1	3	11	2	0	2	2	1	2	5	0	1	2	16	43	22	2	4	3	3	3	0	8	15	9	17	14	7	10	14	4	7
NEUROD1	NM_002500	Unbound					1	1	2	3	10	0	0	2	5	5	2	2	1	15	4	0	1	0	0	0	2	0	1	1	18	7	15	2	2	1	3	1	0	1	4	1	6	11	1	7	8	6	4
NFKB2	NM_002502	Unbound					1	0	0	0	6	1	0	0	1	4	1	0	0	0	0	0	0	4	0	0	2	0	0	1	4	0	3	0	0	1	0	0	0	0	0	1	0	3	0	1	5	0	0
NGFB	NM_002506	Unbound					1	6	4	4	11	0	0	3	11	43	5	0	8	10	2	2	1	0	0	4	10	0	1	6	20	27	24	2	7	5	2	1	0	14	5	8	17	18	5	10	15	6	4
NGFR	NM_002507	Unbound					0	3	0	0	10	0	0	1	8	21	1	0	3	11	0	2	1	0	0	3	4	0	0	3	9	18	11	1	6	3	2	1	1	6	1	6	3	10	5	14	15	2	4
NID	NM_002508	Unbound					0	1	0	0	6	0	0	0	4	11	1	0	1	1	0	0	0	0	0	0	2	0	0	0	5	7	6	1	0	0	0	0	1	1	1	0	3	5	1	3	9	2	0
GPNMB	NM_002510	Unbound					0	1	0	0	0	0	0	0	1	4	0	0	0	0	0	0	0	0	0	0	1	0	1	1	0	1	1	0	0	0	1	1	0	1	0	1	1	0	0	0	0	1	0
NMBR	NM_002511	Unbound					0	1	0	0	1	0	0	0	2	1	0	0	0	0	0	0	0	0	0	0	1	0	0	0	0	1	1	0	0	0	2	1	0	1	1	1	2	2	0	4	2	1	0
NME2	NM_002512	Unbound					0	0	0	0	0	0	0	0	0	2	0	0	0	0	0	0	0	0	0	0	0	0	0	0	0	1	1	0	0	0	0	0	0	0	0	0	1	0	0	1	0	0	0
NME3	NM_002513	Unbound					0	0	3	4	9	0	0	0	5	8	4	0	3	10	2	0	0	0	0	0	4	0	0	2	2	0	5	0	0	0	1	0	0	2	0	0	2	1	0	10	11	1	0
NOV	NM_002514	Unbound					0	0	0	0	5	0	0	0	1	5	0	0	0	2	0	1	0	0	0	0	1	0	0	0	1	0	8	2	0	0	0	0	0	0	1	1	0	0	0	3	1	1	0
NPAS1	NM_002517	Unbound					1	0	3	3	6	1	0	0	2	0	0	0	1	3	0	0	0	0	0	0	2	0	0	0	0	0	5	1	0	0	0	0	0	0	0	0	0	0	0	6	3	0	0
NPM1	NM_002520	Unbound					0	0	1	1	5	0	0	0	0	0	0	0	0	6	6	0	0	0	1	0	0	0	0	0	3	0	1	1	0	0	0	0	1	0	0	0	0	0	0	6	2	0	0
NPPB	NM_002521	Unbound					0	0	0	0	4	0	0	0	0	4	0	0	0	0	0	0	0	0	0	0	0	0	0	0	2	2	2	0	0	0	0	0	0	0	2	0	2	3	1	1	3	1	0
NT5E	NM_002526	Unbound					0	2	0	0	3	0	0	0	1	3	0	0	3	0	0	0	0	0	0	0	0	0	0	1	9	9	8	0	1	0	0	0	0	0	5	1	4	3	1	0	1	2	2
NTRK1	NM_002529	Unbound					0	0	0	0	13	0	0	3	5	22	5	0	0	5	0	0	0	0	1	1	5	0	2	3	3	13	8	4	1	0	6	7	0	6	1	2	6	7	0	8	5	0	3
NTRK3	NM_002530	Unbound					0	0	4	5	17	0	0	1	3	6	0	0	3	6	0	0	0	0	0	0	2	0	0	1	9	4	14	2	0	0	0	0	0	3	1	0	7	7	0	10	7	4	0
NTSR1	NM_002531	Unbound					0	2	0	0	0	0	0	3	0	3	1	0	0	1	0	0	1	0	0	0	1	0	0	0	6	3	2	0	0	1	0	0	0	1	4	1	7	2	0	2	5	1	0
NUP88	NM_002532	Unbound					0	0	0	0	1	1	0	0	1	1	0	0	1	5	0	0	0	0	0	1	2	0	0	0	3	1	4	0	0	0	0	0	0	0	0	0	1	1	0	1	4	2	0
OCLN	NM_002538	Unbound					0	1	1	1	5	0	0	1	0	10	0	0	2	3	0	0	0	0	0	1	0	0	0	0	5	12	8	0	1	2	1	1	0	3	2	1	3	9	1	4	2	1	3
ODF2	NM_002540	Unbound					1	0	0	0	11	1	0	0	0	4	0	0	1	1	2	0	0	2	0	0	2	0	0	0	1	0	8	1	0	0	0	0	0	0	0	0	2	0	0	7	4	0	0
OGDH	NM_002541	Unbound					1	0	0	0	2	0	0	0	0	2	0	0	1	2	0	0	0	0	0	0	1	0	0	0	3	2	3	0	0	0	0	0	0	0	0	0	0	0	0	0	0	0	1
OLR1	NM_002543	Unbound					0	0	0	0	0	0	0	0	0	1	0	0	0	0	0	0	0	0	0	0	0	0	0	2	1	4	2	0	0	0	0	0	0	0	1	0	2	0	0	0	0	0	0
OMG	NM_002544	Unbound					0	4	0	0	0	0	0	1	1	10	0	1	0	2	0	0	1	0	0	0	2	0	1	2	10	17	5	0	5	1	2	0	3	2	5	6	7	4	0	2	1	2	0
ORC4L	NM_002552	Unbound					3	2	0	0	14	1	0	4	9	18	6	0	4	4	2	1	2	2	0	3	6	1	0	3	24	23	21	4	7	1	4	3	0	8	17	14	10	12	1	18	13	3	5
ORC5L	NM_002553	Unbound					0	0	0	0	0	0	0	0	1	0	0	0	0	0	0	0	0	0	0	0	0	0	0	0	0	1	0	0	0	0	0	0	0	0	0	0	1	1	0	0	0	1	0
OVGP1	NM_002557	Unbound					0	0	0	0	0	0	0	0	0	6	0	0	0	0	0	0	0	0	0	1	0	0	0	1	3	2	2	0	0	0	0	0	0	0	1	0	0	1	0	0	1	0	0
P2RX1	NM_002558	Unbound					0	0	0	0	6	0	0	1	0	1	0	0	0	3	0	0	0	0	0	0	0	0	0	0	2	0	8	1	0	0	0	0	0	0	0	0	0	0	0	1	2	0	0
P2RX3	NM_002559	Unbound					1	0	1	2	17	0	0	1	10	12	3	0	1	5	0	0	0	0	0	4	6	0	0	0	8	7	13	7	0	0	2	2	0	3	3	1	4	7	1	9	17	0	0
P2RX5	NM_002561	Unbound					0	0	0	0	2	0	0	0	0	1	1	0	0	1	0	0	0	0	0	0	1	0	0	1	0	0	0	0	0	0	0	0	0	0	0	0	0	0	0	3	1	0	0
P2RY1	NM_002563	Unbound					0	0	0	0	0	0	0	1	0	4	0	0	1	0	0	0	0	0	0	0	1	0	0	1	1	5	2	0	1	0	0	0	0	1	0	1	2	2	1	0	0	3	0
P2RY4	NM_002565	Unbound					0	0	0	0	2	0	0	0	0	2	0	0	0	2	0	0	1	0	0	0	0	0	0	0	1	2	5	0	0	0	0	0	0	3	1	0	2	1	0	5	3	1	0
PAFAH1B2	NM_002572	Unbound					0	0	0	0	5	0	0	0	2	0	0	0	3	0	0	0	0	0	0	0	0	0	0	0	2	3	5	1	0	0	0	0	0	2	0	1	3	0	0	6	6	0	1
PAFAH1B3	NM_002573	Unbound					0	0	0	0	0	0	0	0	0	0	0	0	0	2	0	0	0	0	0	0	0	0	0	1	2	0	0	0	0	0	0	0	0	0	0	0	0	0	0	0	0	0	0
SERPINB2	NM_002575	Unbound					0	1	0	0	0	0	0	2	0	0	0	0	0	0	0	0	0	0	0	0	0	0	0	0	1	5	1	0	2	0	0	0	0	1	1	1	2	1	1	0	0	1	4
PAK3	NM_002578	Unbound					1	0	0	0	4	1	0	0	6	10	3	0	0	6	2	0	0	2	1	1	3	1	0	2	5	6	11	3	1	1	1	1	0	4	1	1	2	1	0	4	3	0	1
PALM	NM_002579	Unbound					0	0	0	0	13	0	0	0	2	4	1	0	0	1	0	0	0	0	0	1	2	0	0	0	5	1	1	3	0	0	0	0	0	1	0	0	1	1	1	3	5	0	0
PAPPA	NM_002581	Unbound					0	5	0	0	20	1	0	8	9	43	2	1	0	11	0	0	5	0	1	7	10	0	1	6	48	22	21	4	3	3	1	2	0	7	13	13	19	21	2	9	6	13	4
PAX7	NM_002584	Unbound					1	1	4	4	18	0	0	0	4	8	4	0	5	6	0	0	0	2	0	0	2	1	0	4	16	9	13	2	2	2	0	1	0	3	4	2	9	6	4	8	7	9	2
PBX2	NM_002586	Unbound					0	0	0	0	3	0	0	1	1	2	3	0	0	1	0	0	1	0	0	0	0	0	1	1	0	4	3	0	0	0	0	0	0	0	0	0	0	2	0	1	2	0	3
PCDH8	NM_002590	Unbound					1	1	2	3	11	1	0	1	7	7	1	2	4	5	2	2	2	2	0	0	1	1	0	0	13	8	15	2	1	0	0	1	2	2	6	2	9	4	0	7	5	1	0
PCOLCE	NM_002593	Unbound					0	0	1	1	17	0	0	0	9	6	1	0	0	5	0	0	0	2	1	0	1	1	0	0	1	0	8	2	0	0	1	0	0	3	0	1	2	0	0	8	8	1	0
PCSK2	NM_002594	Unbound					1	3	0	0	8	0	0	0	3	22	2	1	2	7	0	0	1	2	0	2	5	1	0	0	12	24	18	0	4	0	2	2	0	7	6	3	6	15	4	7	3	8	6
PDGFRB	NM_002609	Unbound					0	0	3	2	31	1	0	3	12	16	4	0	3	2	0	0	0	0	1	3	1	0	1	4	13	15	21	2	3	0	3	3	0	5	2	2	11	7	0	17	16	4	1
PDK1	NM_002610	Unbound					0	0	0	0	1	0	0	0	0	0	0	0	0	1	0	0	0	0	0	0	0	0	0	0	0	0	0	1	0	0	0	0	0	0	0	0	0	0	0	4	0	0	0
PDPK1	NM_002613	Unbound					0	0	0	0	5	0	0	1	2	5	0	0	0	4	0	0	0	0	0	0	1	0	0	1	5	1	4	2	0	0	1	1	0	3	3	0	1	2	0	4	4	3	0
SERPINF1	NM_002615	Unbound					0	1	0	0	1	0	0	1	1	0	0	0	0	0	0	0	0	0	0	0	0	0	0	1	2	1	6	0	0	3	0	0	0	0	0	0	1	1	0	2	1	1	0
PF4	NM_002619	Unbound					0	0	0	0	0	0	0	0	0	0	0	0	0	0	0	0	0	0	0	0	0	0	0	0	2	0	1	0	0	0	0	0	0	0	0	0	1	0	0	0	0	0	0
PF4V1	NM_002620	Unbound					0	0	0	0	0	0	0	0	0	0	0	0	0	0	0	0	0	0	0	0	0	0	0	0	0	0	1	0	0	0	0	0	0	0	0	0	0	0	0	0	0	0	0
PFC	NM_002621	Unbound					0	0	0	0	1	0	0	0	2	4	0	0	0	0	0	0	0	0	0	1	2	0	0	0	1	0	2	0	0	0	0	0	0	0	0	0	0	0	0	3	1	0	0
PFDN1	NM_002622	Unbound					0	0	0	0	0	0	0	0	1	0	0	0	0	0	0	0	0	0	0	0	0	0	0	0	5	4	0	0	0	0	0	0	0	0	1	0	2	2	0	0	0	0	0
PFKFB1	NM_002625	Unbound					1	0	0	0	8	2	0	2	5	7	2	0	2	8	0	0	1	0	0	2	1	0	0	0	12	3	17	2	2	0	0	0	0	0	5	1	1	4	0	6	7	1	2
PFKL	NM_002626	Unbound					0	0	0	0	0	0	0	0	0	0	0	0	0	0	0	0	0	0	0	0	0	0	0	0	0	0	0	0	0	0	0	0	0	0	0	0	0	0	0	3	2	0	0
PFKP	NM_002627	Unbound					0	0	0	0	5	0	0	0	0	3	0	0	0	1	2	0	0	0	0	0	1	0	0	1	0	1	1	3	0	0	0	0	0	0	0	0	0	0	0	6	5	0	0
PFN2	NM_002628	Unbound					0	1	0	0	7	0	0	2	6	13	0	0	1	2	4	0	0	2	1	1	4	1	0	1	15	6	13	1	1	0	3	4	0	5	5	4	6	6	2	6	7	1	0
PGAM1	NM_002629	Unbound					0	2	0	0	0	0	0	0	0	5	0	0	0	0	2	0	1	0	0	0	1	0	0	0	4	3	8	1	3	0	0	0	0	0	0	1	4	4	0	1	1	2	1
PGC	NM_002630	Unbound					0	0	0	0	2	0	0	0	0	2	0	0	0	0	0	0	0	0	0	0	0	0	0	0	1	1	2	1	0	0	0	0	0	0	1	0	0	0	0	4	2	0	0
PGD	NM_002631	Unbound					0	0	0	0	3	0	0	0	0	0	0	0	0	0	0	0	0	0	0	0	0	0	0	0	0	0	1	2	0	0	0	0	0	0	0	0	0	0	0	0	0	0	0
PGF	NM_002632	Unbound					0	0	0	0	24	0	0	0	7	12	2	0	1	6	0	1	0	2	0	1	3	1	1	1	5	1	13	8	0	1	0	0	0	0	0	0	2	2	0	8	13	2	0
SLC25A3	NM_002635	Unbound					0	0	0	0	3	0	0	0	0	2	0	0	1	1	0	0	0	2	0	0	1	0	0	0	0	1	0	0	0	0	0	0	0	0	0	0	0	0	0	2	2	0	0
PHKA1	NM_002637	Unbound					0	1	0	0	1	0	0	0	2	6	1	0	0	1	0	0	0	0	0	0	3	0	0	0	3	2	2	0	0	0	0	0	0	1	2	0	0	2	0	3	1	1	0
SERPINB5	NM_002639	Unbound					0	0	0	0	0	0	0	0	1	3	0	0	0	0	0	0	0	0	0	0	1	0	0	0	1	2	3	0	0	0	0	0	0	0	0	0	0	2	0	1	1	3	0
PIGF	NM_002643	Unbound					0	0	0	0	1	0	0	0	1	2	0	0	0	5	0	0	0	0	0	0	0	0	0	1	3	1	1	0	0	0	0	0	0	0	0	0	2	0	0	2	1	0	0
PIGR	NM_002644	Unbound					0	2	0	0	1	0	0	0	1	14	0	0	2	7	0	0	0	0	0	0	1	0	0	0	12	1	6	0	0	1	1	0	0	0	0	3	2	5	0	2	3	1	0
PIK3C2A	NM_002645	Unbound					0	4	0	0	0	0	0	3	3	6	1	1	0	0	0	0	1	0	0	1	0	0	1	2	9	21	8	0	2	2	1	2	0	3	5	5	4	7	2	1	2	3	2
PIM1	NM_002648	Unbound					0	2	0	0	6	0	0	0	3	10	1	0	0	0	4	0	0	2	1	0	3	0	1	2	9	5	4	3	0	0	4	3	1	5	0	2	1	5	2	5	1	3	0
PIK3CG	NM_002649	Unbound					0	1	0	0	2	0	0	4	1	11	1	0	1	3	0	0	1	0	0	0	2	0	0	0	14	18	11	0	0	4	3	0	1	6	4	1	8	8	2	8	3	2	1
PIK4CA	NM_002650	Unbound					0	0	0	0	0	0	0	0	0	0	0	0	0	0	0	0	0	0	0	0	0	0	0	0	3	1	0	0	0	0	0	0	0	1	1	0	0	1	0	0	0	0	0
PIP	NM_002652	Unbound					0	0	0	0	0	0	0	0	0	2	0	0	0	1	0	0	0	0	0	1	0	0	0	0	1	0	1	0	0	0	0	0	0	0	0	0	0	0	0	0	0	0	0
PITX1	NM_002653	Unbound					0	3	2	1	15	0	0	0	5	18	3	0	2	5	0	0	0	0	0	1	2	0	2	3	13	2	8	1	0	1	1	1	0	1	4	0	3	1	0	6	11	1	2
PLAU	NM_002658	Unbound					0	2	0	0	0	0	0	0	2	12	0	0	0	0	2	0	0	0	0	3	4	0	0	0	3	1	2	0	1	0	0	1	1	0	2	0	3	5	1	7	4	2	1
PLCG2	NM_002661	Unbound					0	0	0	0	0	0	0	0	0	0	1	0	0	1	0	0	0	0	0	0	1	0	0	0	0	0	1	0	0	0	0	0	0	0	0	0	0	0	0	1	0	0	0
PLEK	NM_002664	Unbound					0	0	0	0	3	0	0	0	0	4	0	0	0	0	0	0	0	0	0	0	1	0	0	0	4	9	3	0	1	0	0	0	0	0	1	2	4	6	2	2	2	2	2
PLIN	NM_002666	Unbound					0	0	0	0	6	0	0	0	2	4	1	0	0	1	0	0	0	0	0	0	1	0	0	2	4	1	6	0	0	0	0	0	0	0	0	0	1	2	0	3	1	0	0
PLN	NM_002667	Unbound					1	2	0	0	0	0	0	2	0	2	0	0	3	1	0	0	1	0	0	2	1	0	0	0	5	8	4	0	1	3	1	0	0	1	5	3	3	3	1	1	0	0	0
PLP2	NM_002668	Unbound					0	0	1	2	10	0	0	0	3	11	0	0	2	8	0	0	0	0	0	0	4	0	1	1	5	0	7	2	0	0	0	0	0	0	0	0	1	1	0	4	5	0	0
PLXNB1	NM_002673	Unbound					0	0	0	0	27	0	0	1	4	2	0	0	2	0	0	0	0	0	0	0	0	0	0	0	5	1	6	4	0	1	0	0	0	0	0	0	1	2	0	7	8	3	0
PMCH	NM_002674	Unbound					0	2	0	0	2	0	0	1	1	4	0	0	1	0	0	0	1	0	0	0	0	0	0	0	7	6	2	0	1	2	0	0	0	2	4	4	1	0	0	1	1	0	0
PMM1	NM_002676	Unbound					0	0	0	0	0	0	0	0	0	1	0	0	0	0	0	0	0	0	0	0	0	0	0	0	1	0	0	0	0	0	0	0	0	0	1	0	0	0	0	0	0	0	0
PMP2	NM_002677	Unbound					0	0	0	0	2	1	0	0	0	5	0	0	0	0	0	0	0	0	0	0	0	0	0	0	2	0	3	0	0	0	0	0	0	0	0	1	1	0	0	0	0	0	0
PNMT	NM_002686	Unbound					0	0	0	0	23	0	0	0	3	13	8	0	4	2	0	0	1	0	0	0	2	0	0	0	3	0	6	3	0	0	1	0	0	1	0	1	0	1	0	10	11	0	0
PNN	NM_002687	Unbound					0	0	0	0	1	0	0	0	0	0	0	0	0	0	0	0	0	0	0	0	0	0	0	0	1	0	0	0	0	0	0	0	0	0	0	0	0	0	0	0	2	0	0
POLD1	NM_002691	Unbound					0	1	0	0	2	0	0	0	1	1	1	0	0	8	2	0	0	0	0	0	0	0	0	0	0	0	1	0	0	0	0	0	0	3	1	1	1	0	0	5	5	0	0
POLG	NM_002693	Unbound					2	1	0	0	8	0	0	0	0	0	0	0	0	0	0	0	0	0	0	0	0	0	0	0	0	1	4	1	0	0	0	0	0	1	0	0	0	0	0	0	5	0	0
POLR2C	NM_002694	Unbound					0	0	0	0	0	0	0	1	0	0	0	0	0	0	0	0	0	0	0	0	0	0	0	0	1	4	1	0	2	0	0	0	0	0	1	1	0	0	0	0	1	0	0
POU2F1	NM_002697	Unbound					0	6	2	2	15	1	0	6	5	23	3	1	4	7	0	0	5	0	0	3	3	0	0	1	29	50	18	5	11	2	4	9	0	13	21	20	10	25	5	12	7	7	15
POU2F2	NM_002698	Unbound					0	1	1	1	31	0	0	0	7	12	1	0	0	6	0	0	0	0	0	1	3	0	0	2	5	3	8	5	1	0	3	3	2	5	0	1	2	4	1	8	7	1	2
POU3F1	NM_002699	Unbound					1	0	2	1	13	1	0	0	4	8	1	0	2	3	1	0	0	0	0	0	0	0	0	0	0	0	7	1	0	0	0	0	0	0	0	0	2	3	0	5	14	1	0
POU4F3	NM_002700	Unbound					0	0	2	3	13	0	0	1	3	11	1	1	4	4	2	1	0	0	0	0	0	0	1	1	4	6	1	0	1	2	1	1	0	3	2	2	3	4	0	4	6	2	2
PPAT	NM_002703	Unbound					0	1	0	0	0	0	0	1	0	11	1	0	0	1	2	0	1	0	0	0	3	0	1	2	3	4	4	0	0	0	0	0	0	0	4	1	4	2	0	3	8	3	0
PPL	NM_002705	Unbound					1	1	0	0	3	1	0	1	7	11	1	0	3	6	2	0	3	0	0	0	1	0	2	2	5	7	4	2	1	1	1	2	0	3	4	2	4	2	0	2	3	1	6
PPM1B	NM_002706	Unbound					1	1	0	0	10	3	0	2	2	17	0	0	4	6	0	0	0	6	1	3	6	2	0	1	10	13	16	2	0	3	1	1	0	5	7	3	8	9	2	6	7	4	1
PPM1G	NM_002707	Unbound					0	0	1	1	1	0	0	0	1	2	0	0	0	0	0	0	0	0	0	0	0	0	0	0	2	2	4	3	0	0	0	0	0	0	1	1	2	2	0	4	3	0	1
PPP1CB	NM_002709	Unbound					0	1	0	0	5	0	0	1	1	0	0	1	2	1	0	0	1	0	0	0	0	0	0	2	11	6	1	1	1	1	1	0	1	1	3	4	3	6	0	4	6	2	1
PPP1CC	NM_002710	Unbound					0	0	0	0	2	0	0	0	0	0	0	0	0	0	0	0	0	0	0	0	1	0	0	0	1	0	3	0	0	0	0	0	0	0	0	0	1	2	0	3	2	1	0
PPP1R3A	NM_002711	Unbound					0	5	0	0	3	0	0	10	8	22	2	1	7	6	0	0	1	0	0	0	3	0	1	4	18	39	25	0	7	4	3	1	1	5	24	9	15	11	3	5	5	7	6
PPP1R7	NM_002712	Unbound					1	0	0	0	1	0	0	0	2	4	0	0	0	0	0	0	0	2	0	0	1	1	0	1	2	1	5	0	0	0	1	1	0	2	0	0	3	2	0	2	2	0	0
PPP1R8	NM_002713	Unbound					0	0	0	0	1	0	0	0	2	6	0	0	0	2	2	0	0	0	0	0	0	0	0	0	0	6	3	0	0	0	0	0	0	1	0	0	4	3	2	3	2	1	2
PPP4C	NM_002720	Unbound					0	0	0	0	6	0	0	0	1	0	0	0	1	0	0	0	0	0	0	0	0	0	0	0	1	0	1	1	0	0	0	0	0	0	0	0	0	0	0	3	3	0	0
PPY	NM_002722	Unbound					0	0	0	0	2	0	0	0	3	6	0	0	0	3	0	0	0	0	0	0	1	0	0	2	2	0	1	1	0	0	0	0	0	1	0	0	0	0	0	3	4	0	0
PRELP	NM_002725	Unbound					0	0	0	0	0	0	0	0	2	5	2	0	3	5	0	0	1	0	0	1	1	0	0	0	6	6	7	0	1	0	0	0	0	2	0	1	1	0	0	1	3	0	0
PREP	NM_002726	Unbound					0	0	0	0	3	1	0	0	1	3	1	0	2	4	0	0	3	0	0	0	1	0	0	0	13	7	4	0	1	1	0	0	0	0	4	0	4	2	0	3	4	0	3
PRKACA	NM_002730	Unbound					2	2	0	0	26	2	0	0	10	32	8	1	2	22	0	4	1	2	1	2	7	0	1	4	7	2	30	5	0	1	2	2	1	1	2	3	3	5	0	15	15	2	0
PRKACB	NM_002731	Unbound					0	1	0	0	1	0	0	2	0	4	0	0	0	0	0	0	1	2	0	0	1	1	0	0	5	6	3	0	1	0	1	1	0	2	6	1	1	3	0	3	2	0	1
PRKAG1	NM_002733	Unbound					1	4	0	0	57	0	0	15	22	26	2	0	2	9	0	0	3	0	0	0	5	0	2	7	22	29	28	11	3	3	6	7	1	8	17	9	13	9	4	24	24	9	7
PRKAR1A	NM_002734	Unbound					0	0	0	0	4	0	0	0	1	26	2	0	3	5	4	0	0	6	2	3	6	3	0	3	9	8	9	1	1	1	0	0	0	0	2	0	4	5	2	4	8	3	4
PRKAR2B	NM_002736	Unbound					0	2	0	0	10	0	0	11	4	23	2	0	0	6	0	1	1	0	0	0	4	0	1	2	17	25	16	1	1	2	1	1	0	5	13	8	8	7	2	5	6	1	4
PRKCA	NM_002737	Unbound					0	0	0	0	4	0	0	2	0	19	0	0	4	8	0	0	3	0	0	0	5	0	0	0	5	15	10	1	1	1	0	0	0	2	5	0	6	6	3	2	6	4	2
PRKCB1	NM_002738	Unbound					1	0	0	0	17	1	0	0	5	7	3	0	2	8	0	0	0	0	0	0	0	0	1	1	8	4	7	1	0	0	1	1	0	2	1	0	5	3	0	12	12	1	0
PRKCG	NM_002739	Unbound					0	0	0	0	1	0	0	0	0	3	0	0	0	0	0	0	0	0	0	0	2	0	0	0	1	0	0	0	0	0	0	0	0	0	0	0	0	0	0	1	0	0	0
PRKCL1	NM_002741	Unbound					0	0	0	0	11	0	0	0	2	12	0	0	5	13	0	0	0	0	0	0	4	0	1	4	1	0	6	2	0	0	0	0	0	0	0	0	5	2	0	8	9	1	0
PRKCM	NM_002742	Unbound					0	2	0	0	1	0	0	2	2	21	1	0	0	8	0	1	4	0	0	0	0	0	0	0	9	11	11	0	0	2	0	0	0	3	6	1	5	8	0	5	9	3	1
MAPK1	NM_002745	Unbound					0	2	0	0	1	0	0	2	0	2	2	0	0	0	0	0	0	0	0	1	0	0	0	0	3	7	4	0	2	0	1	0	0	4	1	1	2	5	3	0	0	3	2
MAPK8	NM_002750	Unbound					0	1	0	0	0	0	0	2	0	1	0	0	0	0	0	0	0	0	0	0	0	0	0	1	2	6	0	0	2	0	0	0	0	1	4	2	2	2	1	0	0	0	3
MAPK11	NM_002751	Unbound					0	0	1	1	1	0	0	0	0	0	1	0	0	0	0	0	0	0	0	0	0	0	0	0	3	1	1	1	1	0	0	0	0	0	0	1	0	0	0	3	4	0	0
MAPK13	NM_002754	Unbound					0	0	0	0	2	0	0	0	0	11	0	0	0	0	0	0	0	0	0	0	2	0	2	2	0	0	1	0	0	0	0	0	0	0	0	0	0	0	0	0	1	0	0
MAP2K1	NM_002755	Unbound					1	2	0	0	3	1	0	0	3	24	3	0	0	9	0	0	2	4	0	3	9	2	2	5	8	5	8	1	0	0	0	0	0	5	1	0	6	7	1	5	9	0	0
MAP2K6	NM_002758	Unbound					1	2	0	0	8	0	0	9	9	26	0	2	5	16	2	0	8	0	1	1	4	0	0	5	32	43	29	1	6	6	4	3	2	9	16	7	27	32	4	10	22	26	11
PRM1	NM_002761	Unbound					0	0	0	0	1	0	0	0	1	0	0	0	0	2	0	0	0	0	0	1	0	0	0	0	1	0	1	0	0	0	0	0	1	0	0	0	0	0	0	0	0	0	0
PRM2	NM_002762	Unbound					0	0	0	0	1	0	0	0	0	0	0	0	0	0	0	0	0	0	0	0	0	0	0	0	0	0	0	0	0	0	0	0	0	0	0	0	0	0	0	0	0	0	0
PROX1	NM_002763	Unbound					1	7	1	1	21	0	0	11	4	35	5	1	10	21	2	1	9	4	1	5	7	2	0	6	47	39	25	2	9	6	5	5	1	14	22	18	23	22	4	16	18	15	8
PRPS2	NM_002765	Unbound					0	1	0	0	0	0	0	1	1	5	0	0	1	1	0	0	0	0	0	0	1	0	0	0	5	3	4	1	2	0	0	0	0	2	3	3	1	1	0	3	3	0	0
PRPSAP2	NM_002767	Unbound					0	0	0	0	1	0	0	0	2	2	0	0	1	0	0	0	1	0	0	0	1	0	0	1	3	5	5	1	0	0	0	0	0	1	0	0	2	0	0	0	0	0	0
PRSS7	NM_002772	Unbound					1	2	0	0	1	0	0	1	0	5	0	0	0	0	0	0	1	0	0	0	0	0	0	0	6	7	5	0	2	0	0	0	0	2	7	2	1	3	2	3	2	1	2
PRSS8	NM_002773	Unbound					0	0	0	0	3	0	0	0	0	5	1	0	0	2	0	0	0	0	0	0	2	0	1	2	0	0	1	0	0	0	0	0	0	0	0	0	1	2	0	1	2	0	0
KLK6	NM_002774	Unbound					0	0	0	0	3	0	0	0	2	4	0	0	0	2	0	0	0	0	0	0	0	0	0	0	1	0	1	0	0	0	0	0	0	0	0	0	0	1	0	0	1	0	0
PRSS11	NM_002775	Unbound					0	0	0	0	6	1	0	0	2	24	3	1	8	2	0	0	2	2	1	1	2	0	1	3	15	12	11	1	0	0	2	2	0	3	2	1	12	9	2	2	10	1	2
PSAP	NM_002778	Unbound					0	0	0	0	0	0	0	0	0	0	0	0	0	0	0	0	0	0	0	0	0	0	0	0	1	0	0	0	0	0	0	0	0	0	1	0	0	0	0	0	0	0	0
PSD	NM_002779	Unbound					0	0	4	4	7	0	0	0	6	4	0	0	0	2	2	1	0	0	0	0	1	0	0	0	2	1	3	3	0	0	0	0	0	1	0	0	2	0	0	3	5	0	0
PSMA4	NM_002789	Unbound					0	0	0	0	2	0	0	0	0	4	0	0	0	0	0	0	0	0	0	0	1	0	0	0	0	2	1	1	0	0	0	0	0	0	0	0	0	0	0	1	0	0	0
PSMA7	NM_002792	Unbound					0	0	0	0	5	0	0	0	0	1	1	0	0	2	0	0	0	0	0	0	1	0	0	1	3	0	0	0	0	0	0	0	0	1	0	0	0	0	0	2	3	0	0
PSMB2	NM_002794	Unbound					0	1	0	0	5	0	0	0	0	3	0	0	0	2	0	0	0	0	0	0	0	0	0	0	10	10	5	0	1	2	0	0	0	1	1	2	2	4	3	3	1	6	1
PSMB9	NM_002800	Unbound					0	0	0	0	13	0	0	0	3	4	3	0	0	7	0	0	0	0	0	0	3	0	0	1	6	2	11	1	0	0	0	0	1	2	0	0	4	1	0	3	12	0	0
PSMB10	NM_002801	Unbound					0	0	0	0	0	0	0	0	0	0	0	0	0	0	0	0	0	0	0	0	0	0	0	0	4	0	0	0	0	0	0	0	0	0	0	0	0	0	0	0	0	0	0
PSMC2	NM_002803	Unbound					0	0	0	0	0	0	0	0	0	0	0	0	0	0	0	0	0	0	0	0	0	0	0	0	0	0	1	0	0	0	0	0	0	0	0	0	0	0	0	2	2	0	0
PSMC5	NM_002805	Unbound					1	0	0	0	8	1	0	1	6	9	2	0	2	11	0	2	0	0	0	0	4	0	0	2	13	4	11	3	0	1	1	0	0	5	3	1	4	3	0	4	12	1	0
PSMC6	NM_002806	Unbound					0	0	0	0	0	0	0	1	0	12	0	0	0	1	0	0	0	0	0	3	4	0	2	2	5	4	1	0	1	0	0	0	0	1	2	3	0	2	3	2	3	2	1
PSMD2	NM_002808	Unbound					0	1	0	0	6	1	0	1	1	6	0	1	0	3	0	0	1	0	0	0	1	0	1	1	2	2	6	0	1	0	0	0	0	1	1	1	0	1	0	1	1	0	0
PSMD3	NM_002809	Unbound					0	1	0	0	1	0	0	0	0	5	1	0	0	1	2	0	0	0	0	1	1	0	0	0	0	2	0	0	0	0	0	0	0	1	0	0	0	0	0	3	1	0	0
PSMD9	NM_002813	Unbound					0	0	0	0	0	0	0	0	0	0	0	0	0	0	0	0	0	0	0	0	0	0	0	0	1	0	0	0	0	0	0	0	0	0	1	0	0	0	0	1	0	0	0
PSMD11	NM_002815	Unbound					0	1	0	0	9	0	0	1	0	21	0	0	3	1	0	0	0	0	0	0	7	0	3	3	7	4	1	1	2	0	1	0	0	1	1	1	2	5	0	4	7	0	1
PSMD12	NM_002816	Unbound					0	1	1	1	3	0	0	0	2	8	1	0	0	3	0	1	1	0	0	0	3	0	2	2	5	4	6	0	1	0	0	0	0	3	0	0	0	1	2	0	3	0	2
PSMD13	NM_002817	Unbound					0	0	0	0	0	0	0	1	0	0	0	0	0	0	0	0	0	0	0	0	0	0	0	0	1	3	0	0	1	0	0	0	0	0	0	2	0	0	1	0	0	0	0
PSME2	NM_002818	Unbound					0	0	0	0	9	0	0	1	2	2	4	0	8	14	0	0	0	0	0	0	1	0	0	0	4	2	6	2	1	0	0	0	0	1	1	1	2	2	0	9	12	2	0
PTK9	NM_002822	Unbound					0	0	0	0	1	0	0	0	0	4	0	0	0	0	0	0	0	0	0	0	0	0	0	0	0	2	3	0	0	0	0	0	0	1	0	0	0	1	1	0	1	1	0
PTMA	NM_002823	Unbound					2	0	7	6	7	1	0	0	3	11	1	0	3	2	2	1	0	6	0	0	6	2	1	2	9	1	10	2	2	1	2	2	0	4	0	0	1	4	0	2	6	2	0
QSCN6	NM_002826	Unbound					0	0	0	0	1	0	0	0	0	12	2	0	0	0	0	0	0	0	0	0	3	0	3	3	3	6	11	0	0	0	0	0	0	0	2	1	2	4	1	4	4	2	0
PTPN3	NM_002829	Unbound					0	0	0	0	1	0	0	1	4	2	0	0	0	1	0	0	0	0	0	1	0	0	0	0	1	4	1	0	1	1	0	0	0	0	1	0	0	1	2	1	1	0	0
PTPN12	NM_002835	Unbound					1	0	1	1	15	0	0	1	9	20	2	0	1	10	0	2	1	0	0	0	5	0	1	1	12	17	8	4	2	1	1	1	3	6	6	3	10	10	1	15	5	2	3
PTPRB	NM_002837	Unbound					0	0	1	1	7	0	0	1	2	7	1	0	0	0	0	1	0	0	0	0	2	0	0	0	8	1	3	0	0	1	0	0	0	1	1	2	4	4	0	2	4	0	0
PTPRK	NM_002844	Unbound					0	9	2	1	14	0	0	7	8	36	3	0	1	8	0	0	3	2	1	5	4	1	2	4	30	49	17	1	7	5	6	7	3	13	19	12	19	26	8	11	19	12	5
PTPRM	NM_002845	Unbound					0	2	0	0	7	0	0	3	1	27	1	0	0	3	0	0	4	0	0	2	5	0	1	3	8	16	5	0	0	0	0	0	0	2	9	7	4	7	2	2	3	5	5
PTPRN	NM_002846	Unbound					0	0	0	0	7	0	0	1	2	14	1	0	0	1	0	0	0	4	2	1	6	0	2	3	1	0	3	3	0	0	0	0	0	0	0	0	2	1	0	4	1	1	0
PTPRS	NM_002850	Unbound					0	0	0	0	2	0	0	0	1	2	1	0	0	1	0	0	0	0	0	0	1	0	0	0	0	0	0	0	0	0	0	0	0	0	0	0	1	0	0	0	0	0	0
PTX3	NM_002852	Unbound					0	1	0	0	7	0	0	0	1	2	0	0	0	0	0	0	0	0	0	0	1	0	0	0	2	0	0	2	0	1	0	0	0	0	0	0	2	0	0	1	1	1	1
PVALB	NM_002854	Unbound					0	1	2	1	9	0	0	1	3	13	3	0	0	5	0	0	0	0	0	0	4	0	1	2	3	2	3	1	1	0	0	0	0	1	2	0	3	0	0	10	10	1	0
PVRL1	NM_002855	Unbound					0	7	5	5	66	2	0	2	28	51	8	1	12	28	2	1	6	4	1	2	10	0	0	5	23	27	39	16	6	8	2	2	2	8	6	12	15	22	4	40	31	11	7
PXF	NM_002857	Unbound					0	0	0	0	1	0	0	1	0	2	0	0	0	1	0	0	0	0	0	0	1	0	0	0	2	1	3	0	0	0	0	1	0	0	0	0	0	0	0	0	1	0	0
ABCD3	NM_002858	Unbound					0	4	1	1	6	0	0	2	0	4	0	0	0	0	0	0	2	0	0	0	0	0	0	0	13	13	7	0	1	1	1	2	0	2	4	3	9	5	3	4	5	4	6
PYCS	NM_002860	Unbound					0	0	0	0	0	0	0	0	0	1	0	0	0	0	0	0	2	0	0	0	0	0	0	0	1	2	3	0	0	0	0	0	0	0	1	0	2	4	0	0	1	3	0
PCYT2	NM_002861	Unbound					1	0	0	0	13	0	0	0	3	20	1	0	9	9	0	0	1	0	0	1	3	0	1	3	11	6	15	2	1	1	1	2	0	2	5	2	5	2	0	8	5	1	2
PYGB	NM_002862	Unbound					0	0	0	0	1	0	0	0	1	0	0	0	0	1	0	0	0	0	0	0	0	0	0	0	0	1	4	0	0	0	0	0	0	1	0	1	0	2	0	0	1	0	0
RAB3A	NM_002866	Unbound					0	0	0	0	2	0	0	0	0	2	2	0	0	1	0	0	0	2	1	1	1	1	0	0	1	0	2	0	0	0	0	0	0	0	0	0	0	0	0	2	1	1	0
RAB3B	NM_002867	Unbound					0	0	0	0	8	0	0	0	6	7	0	0	2	6	0	0	0	0	0	0	1	0	0	0	6	4	5	0	1	0	1	2	1	3	2	1	2	3	0	3	4	2	0
RAB5B	NM_002868	Unbound					0	0	0	0	0	0	0	0	0	0	0	0	0	0	0	0	0	0	0	0	0	0	0	0	0	0	1	0	0	0	0	0	0	0	0	0	0	0	0	0	0	0	0
RAC2	NM_002872	Unbound					0	0	0	0	4	0	0	0	1	0	2	0	0	0	0	0	0	0	0	0	0	0	0	1	1	0	0	2	0	0	0	0	0	0	0	0	1	0	0	3	0	0	0
RAD52	NM_002879	Unbound					0	0	0	0	0	0	0	0	0	0	0	0	0	0	0	0	0	0	0	0	0	0	0	0	1	0	1	0	0	0	0	0	0	0	1	0	1	1	0	0	0	0	0
RAF1	NM_002880	Unbound					0	0	1	2	1	0	0	2	3	22	1	0	3	3	2	1	2	0	0	1	4	0	1	2	9	11	18	2	1	2	1	2	0	1	4	1	7	6	0	1	0	3	1
RALB	NM_002881	Unbound					0	0	0	0	0	0	0	0	0	0	0	0	0	0	0	0	0	0	0	0	0	0	0	0	3	3	4	0	0	0	0	0	0	0	0	0	1	2	1	1	0	0	1
RANBP1	NM_002882	Unbound					0	0	2	1	16	1	0	1	8	19	4	0	1	11	2	1	0	0	1	1	4	0	0	0	7	0	16	0	2	0	1	0	0	0	0	2	6	4	0	17	18	0	0
RAP2B	NM_002886	Unbound					2	0	0	0	3	3	0	2	2	5	0	0	3	4	0	0	1	0	1	0	2	0	0	0	4	5	9	1	0	0	0	0	0	1	2	0	1	1	0	4	1	1	2
RARS	NM_002887	Unbound					0	0	0	0	0	0	0	0	0	0	0	0	0	0	0	0	0	0	0	0	0	0	0	0	0	0	0	0	0	0	0	0	0	1	0	0	0	0	0	0	3	0	0
RBBP7	NM_002893	Unbound					2	0	4	3	13	0	0	0	6	16	2	0	7	10	0	1	1	2	0	1	3	1	1	1	7	1	12	3	0	0	0	0	0	1	0	1	4	4	0	6	7	2	0
RBM4	NM_002896	Unbound					2	0	0	0	6	3	0	0	1	4	1	0	0	1	0	0	0	0	1	0	2	0	0	0	5	2	8	0	1	0	0	0	0	0	1	0	5	1	0	2	2	0	1
RBMS2	NM_002898	Unbound					0	0	1	1	3	0	0	0	1	6	0	0	0	0	0	1	0	2	1	3	3	1	0	1	6	4	5	0	0	1	0	0	0	1	1	0	4	4	0	1	0	2	0
RBP3	NM_002900	Unbound					1	0	0	0	2	1	0	1	0	7	0	0	0	1	0	0	0	0	0	1	1	0	0	0	1	4	4	0	1	0	0	0	0	0	2	0	0	1	0	2	2	1	2
RCN1	NM_002901	Unbound					0	1	1	1	14	2	0	1	1	4	0	0	6	2	6	0	0	0	0	1	3	0	0	0	9	7	11	3	0	0	1	2	1	1	0	1	5	4	1	10	9	0	2
RCN2	NM_002902	Unbound					0	0	0	0	2	0	0	0	0	0	0	0	0	0	0	0	0	0	0	0	0	0	0	0	0	0	2	0	0	0	0	0	0	0	0	0	1	1	0	0	1	0	0
RCV1	NM_002903	Unbound					0	0	0	0	0	0	0	0	0	0	0	0	0	0	0	0	0	0	0	0	0	0	0	0	1	0	1	0	0	1	0	0	0	0	1	1	1	1	0	0	1	1	0
REL	NM_002908	Unbound					0	0	2	2	5	0	0	2	3	12	0	0	1	2	0	0	6	0	0	1	2	0	1	2	17	36	12	0	1	2	1	2	0	4	18	7	13	16	6	8	3	8	0
REV3L	NM_002912	Unbound					0	0	1	1	0	0	0	0	1	2	0	0	0	5	0	0	0	0	0	0	0	0	0	0	3	5	3	0	0	1	0	0	0	2	2	0	1	1	0	1	0	0	0
RFC1	NM_002913	Unbound					0	0	0	0	0	0	0	1	0	2	0	1	0	0	0	0	0	0	0	0	0	0	1	1	6	5	2	0	1	0	3	0	1	1	2	1	2	2	1	2	0	0	0
RFX1	NM_002918	Unbound					1	1	1	1	10	0	0	0	1	4	0	0	0	0	0	0	0	2	0	0	0	1	0	0	4	0	4	2	0	1	0	0	0	0	0	0	1	0	0	6	4	1	0
RGR	NM_002921	Unbound					0	1	0	0	0	0	0	0	1	0	2	0	0	0	0	0	0	0	0	0	0	0	0	0	2	1	7	1	0	1	0	0	0	1	0	0	1	2	0	3	1	2	0
RGS1	NM_002922	Unbound					0	0	0	0	0	0	0	1	3	8	0	0	0	4	2	0	0	2	0	3	2	1	0	0	4	3	4	0	0	1	0	1	0	2	0	1	2	0	0	2	2	0	0
RGS2	NM_002923	Unbound					0	0	0	0	2	0	0	0	2	11	0	0	0	0	0	0	0	2	1	0	4	1	1	2	2	2	6	1	0	0	0	0	0	0	1	0	4	2	0	2	3	0	0
RGS7	NM_002924	Unbound					0	1	0	0	3	0	0	0	1	4	0	0	1	2	2	0	1	0	0	1	0	0	0	0	2	0	5	1	0	0	0	0	0	0	0	0	1	3	0	5	4	0	0
RGS10	NM_002925	Unbound					0	2	0	0	2	0	0	2	2	8	0	0	0	4	0	0	2	0	0	2	2	0	0	3	7	9	13	0	0	1	1	1	0	7	6	1	9	10	1	3	3	4	0
RGS13	NM_002927	Unbound					0	1	0	0	0	0	0	0	0	2	0	1	0	2	0	0	0	0	0	0	1	0	0	0	3	0	1	0	1	0	0	0	1	1	1	0	0	0	1	1	0	0	2
RGS16	NM_002928	Unbound					0	0	0	0	1	0	0	0	0	2	1	0	0	1	0	0	0	0	0	0	1	0	0	0	3	1	1	1	0	0	0	0	0	1	0	0	0	2	2	2	2	1	0
RIT2	NM_002930	Unbound					1	4	0	0	3	0	0	5	0	5	0	0	0	2	0	0	0	0	0	0	0	0	1	2	13	27	4	1	4	3	2	1	1	5	16	9	4	2	3	4	2	1	4
RNF4	NM_002938	Unbound					0	0	2	1	2	0	0	0	0	2	0	0	0	0	0	0	0	2	0	0	1	1	0	0	3	0	3	0	0	0	0	0	0	1	0	0	0	0	0	1	0	0	0
ROS1	NM_002944	Unbound					0	1	0	0	0	0	0	0	0	3	0	0	1	3	0	0	0	0	0	0	1	0	0	0	2	2	1	0	0	0	0	0	0	0	1	0	0	1	0	2	0	0	0
RPA1	NM_002945	Unbound					0	0	0	0	0	0	0	0	0	0	0	0	0	0	0	0	0	0	0	0	0	0	0	0	1	0	2	1	0	0	1	1	0	2	0	0	2	1	0	1	1	0	0
RPN2	NM_002951	Unbound					0	0	0	0	1	1	0	0	0	0	0	0	0	0	0	0	0	0	0	0	0	0	0	0	1	0	2	0	0	0	0	0	0	0	0	0	0	0	0	2	3	0	0
RSN	NM_002956	Unbound					0	1	0	0	11	0	0	0	4	10	0	1	4	5	0	2	1	0	0	0	0	0	1	3	14	6	11	2	0	0	0	0	0	3	3	2	6	8	0	6	5	3	3
SORT1	NM_002959	Unbound					1	2	0	0	12	2	0	1	5	21	1	0	4	7	0	0	1	0	0	3	3	0	1	3	16	15	23	0	2	1	2	1	0	5	1	3	7	10	0	10	13	3	7
S100A3	NM_002960	Unbound					0	0	0	0	3	0	0	0	1	5	0	0	0	1	0	0	0	0	0	2	2	0	1	2	2	0	3	0	0	0	0	0	0	1	0	0	1	4	0	4	3	1	0
S100A5	NM_002962	Unbound					0	0	0	0	3	1	0	0	3	9	0	0	2	4	0	0	0	0	0	0	1	0	1	2	3	0	4	0	0	0	0	0	0	0	1	0	1	0	0	4	6	0	0
S100A8	NM_002964	Unbound					0	0	0	0	1	0	0	0	2	0	2	0	0	0	0	0	0	0	0	0	0	0	0	0	0	0	0	0	0	0	0	0	0	0	0	0	2	1	0	0	0	0	0
S100A10	NM_002966	Unbound					0	1	0	0	1	0	0	1	2	10	0	0	4	2	0	0	0	0	0	0	1	0	1	1	10	7	6	1	0	0	0	0	0	0	4	0	4	5	0	5	6	3	2
SALL1	NM_002968	Unbound					4	14	2	2	41	4	0	20	16	67	4	3	15	24	2	0	6	4	1	6	15	2	3	7	62	112	49	8	28	14	14	17	4	29	35	22	39	47	11	22	35	24	20
MAPK12	NM_002969	Unbound					0	0	0	0	4	0	0	0	1	5	0	0	0	1	2	0	0	0	0	0	2	0	0	0	2	1	4	1	0	0	0	0	0	0	0	0	1	0	0	2	1	0	0
SAT	NM_002970	Unbound					0	0	0	0	1	0	0	0	0	0	0	0	0	0	0	0	0	0	0	0	0	0	0	0	2	0	1	0	0	0	0	0	0	0	1	0	1	0	0	0	1	0	0
SATB1	NM_002971	Unbound					1	0	0	0	3	0	0	0	0	5	0	0	2	2	0	0	0	0	0	0	2	0	0	1	6	2	6	0	0	1	0	0	0	0	2	0	2	1	0	6	1	1	0
SCGF	NM_002975	Unbound					0	0	0	0	2	0	0	0	1	1	1	0	1	1	0	0	0	0	0	0	0	0	0	1	2	1	4	1	0	0	0	0	0	0	0	0	0	1	0	2	5	0	0
SCP2	NM_002979	Unbound					0	0	0	0	0	0	0	0	0	0	0	0	0	0	0	0	0	0	0	0	0	0	0	0	1	2	0	0	0	0	0	0	0	0	0	0	1	1	0	1	1	1	0
CCL1	NM_002981	Unbound					0	0	0	0	0	0	0	0	1	1	0	0	0	1	0	0	0	0	0	0	0	0	0	0	4	0	3	0	0	0	0	0	0	1	0	0	1	1	1	2	2	1	0
CCL2	NM_002982	Unbound					0	0	1	1	1	0	0	0	0	8	0	0	0	0	0	0	0	0	0	0	1	0	0	0	5	1	3	0	0	0	0	0	0	0	0	0	2	3	0	2	0	2	0
CCL3	NM_002983	Unbound					0	0	0	0	3	0	0	5	3	9	0	0	0	0	0	0	0	0	0	0	4	0	0	0	5	3	6	0	0	0	0	0	0	2	0	2	3	6	0	2	2	2	0
CCL4	NM_002984	Unbound					0	0	0	0	2	0	0	0	1	2	0	0	1	3	0	0	0	0	0	1	1	0	0	0	2	0	3	1	0	0	0	0	0	0	0	1	1	2	0	1	3	2	0
CCL5	NM_002985	Unbound					0	0	0	0	0	0	0	0	0	5	0	0	0	0	0	0	1	0	0	0	0	0	0	0	3	0	0	0	0	0	0	0	0	0	0	1	0	2	0	1	0	1	0
CCL11	NM_002986	Unbound					0	0	0	0	0	0	0	0	0	0	0	0	0	0	0	0	0	0	0	0	0	0	0	0	2	2	0	0	0	0	0	0	0	0	0	0	1	0	0	0	0	0	0
CCL17	NM_002987	Unbound					0	0	0	0	1	0	0	0	2	2	0	0	0	0	0	0	0	0	0	0	1	0	0	1	2	2	3	0	0	0	0	0	0	0	0	0	2	2	0	2	2	0	0
CCL22	NM_002990	Unbound					0	0	0	0	0	0	0	0	0	1	1	0	1	0	0	0	0	0	0	0	0	0	0	0	0	0	2	0	0	0	0	0	0	0	0	0	0	0	0	0	0	0	0
CXCL6	NM_002993	Unbound					0	0	0	0	0	0	0	0	0	0	0	0	0	0	0	0	0	0	0	0	0	0	0	0	1	0	2	1	0	0	0	0	0	0	0	0	1	2	0	1	2	0	0
XCL1	NM_002995	Unbound					0	1	0	0	2	0	0	0	4	6	0	0	0	2	0	1	0	0	0	0	1	0	0	1	6	4	0	1	0	0	0	0	0	1	0	0	1	2	1	2	1	2	1
CX3CL1	NM_002996	Unbound					0	0	0	0	5	0	0	1	2	10	0	0	0	0	0	0	0	4	0	0	3	1	0	3	2	2	3	2	0	0	0	0	0	1	0	2	0	0	0	3	0	0	0
SDC4	NM_002999	Unbound					0	2	1	1	25	0	0	3	10	37	2	0	8	12	0	0	1	0	0	8	11	0	2	5	13	8	27	4	0	0	0	0	0	3	2	2	6	9	2	10	14	3	1
SDHB	NM_003000	Unbound					0	0	0	0	10	0	0	0	2	5	0	0	1	3	0	1	0	0	0	1	1	0	0	0	4	0	4	0	0	0	0	0	1	1	1	2	1	3	0	1	3	0	0
SELP	NM_003005	Unbound					0	0	0	0	0	0	0	0	0	3	0	0	0	0	0	0	0	0	0	0	1	0	0	0	2	1	2	0	1	0	0	0	0	0	0	0	0	1	0	2	3	0	0
SELPLG	NM_003006	Unbound					0	1	0	0	1	0	0	0	3	5	1	0	0	0	0	0	0	0	0	0	0	0	0	0	1	0	2	2	0	0	0	0	0	0	0	0	0	0	0	2	0	0	0
SEPW1	NM_003009	Unbound					0	0	0	0	0	0	0	0	0	0	0	0	0	0	0	0	0	0	0	0	0	0	0	0	0	0	1	0	0	0	0	0	0	0	0	0	0	1	0	0	1	1	0
MAP2K4	NM_003010	Unbound					1	4	3	3	4	1	0	2	0	27	0	0	1	8	0	0	0	0	0	0	3	0	2	5	16	24	15	0	3	1	2	1	0	7	8	8	15	10	2	4	2	5	3
SET	NM_003011	Unbound					0	0	0	0	3	0	0	0	0	0	0	0	0	0	0	0	0	0	0	0	0	0	0	0	0	0	0	0	0	0	0	0	0	0	0	0	0	0	0	0	2	0	0
SFRP1	NM_003012	Unbound					1	0	0	0	1	1	0	0	1	2	1	0	0	2	0	1	0	2	0	0	1	0	0	2	3	3	5	0	1	0	0	0	0	0	1	1	1	1	0	1	2	1	2
SFRP4	NM_003014	Unbound					0	0	0	0	1	0	0	0	0	0	0	0	1	0	0	0	0	0	0	0	0	0	0	0	4	1	0	0	0	1	0	0	1	0	0	1	1	2	1	0	0	2	0
SFRP5	NM_003015	Unbound					0	0	0	0	0	0	0	0	1	1	0	0	0	6	0	0	2	0	0	1	0	0	1	1	2	0	5	0	0	0	0	0	0	0	0	0	1	0	0	1	3	0	0
SFTPD	NM_003019	Unbound					0	0	0	0	3	0	0	0	0	0	0	0	0	2	0	0	0	0	0	0	0	0	0	0	1	1	3	1	0	0	0	0	0	0	0	1	1	0	0	0	0	0	0
SGNE1	NM_003020	Unbound					0	1	0	0	0	0	0	1	1	3	0	1	2	0	0	0	0	0	0	0	1	0	0	0	0	2	0	0	1	0	0	0	0	1	1	1	0	0	1	1	0	0	0
SH3GL1	NM_003025	Unbound					0	0	1	0	0	0	0	0	1	0	0	0	0	2	0	0	0	0	0	0	0	0	0	0	1	0	0	0	0	0	0	0	0	0	0	0	0	1	0	2	2	1	0
SH3GL2	NM_003026	Unbound					0	0	0	0	8	0	0	0	3	11	0	0	0	6	0	0	1	3	2	2	3	1	0	1	10	6	2	0	1	1	0	0	0	0	1	1	6	4	1	5	5	1	0
SH3GL3	NM_003027	Unbound					0	1	3	3	0	1	0	1	1	7	0	0	0	1	0	0	0	0	0	2	1	0	0	1	4	9	4	0	2	3	1	1	0	1	3	2	1	0	0	0	0	2	1
SHB	NM_003028	Unbound					1	0	1	1	4	0	0	1	2	4	0	0	1	7	0	0	2	2	0	0	1	0	0	1	7	5	4	0	0	0	1	0	1	0	3	0	4	2	1	8	6	4	3
SHC1	NM_003029	Unbound					2	0	1	1	30	1	0	0	4	15	3	0	3	2	0	3	1	0	0	0	4	0	3	5	5	3	16	2	0	0	1	2	0	2	0	1	4	4	0	19	16	1	0
SIAH1	NM_003031	Unbound					0	0	0	0	0	0	0	0	0	0	0	0	0	0	0	0	0	0	0	0	0	0	0	0	0	0	0	0	0	0	0	0	0	0	0	0	2	0	0	0	0	0	0
SIAT8A	NM_003034	Unbound					1	3	0	0	10	0	0	0	2	7	2	0	2	5	0	0	4	0	0	0	1	0	0	2	7	11	8	4	2	0	1	1	0	4	2	6	7	12	1	6	4	2	2
SIL	NM_003035	Unbound					0	0	0	0	0	0	0	0	0	2	0	0	0	0	0	0	0	0	0	0	1	0	0	0	0	0	0	0	0	0	0	0	0	0	1	0	0	0	0	0	1	0	0
SLAMF1	NM_003037	Unbound					0	0	0	0	2	0	0	2	1	5	0	0	0	0	0	0	0	0	0	0	0	0	1	2	7	6	3	0	0	0	1	1	0	2	0	0	2	3	1	3	4	3	0
SLC1A4	NM_003038	Unbound					0	0	2	2	2	0	0	0	1	7	2	0	1	2	0	0	1	0	1	0	3	0	1	3	4	5	3	0	0	0	0	0	1	1	3	2	5	3	1	2	4	1	0
SLC2A5	NM_003039	Unbound					0	0	0	0	0	0	0	0	0	0	0	0	0	0	0	0	0	0	0	0	0	0	0	0	1	1	0	0	0	0	0	0	0	0	0	0	0	0	0	0	0	0	0
SLC4A2	NM_003040	Unbound					1	1	4	3	25	0	0	1	14	27	5	0	4	16	0	1	0	4	0	3	10	1	0	1	14	7	23	6	0	2	1	3	0	4	2	0	10	8	1	9	24	3	2
SLC5A2	NM_003041	Unbound					0	0	0	0	7	0	0	1	2	2	0	0	0	2	0	0	0	0	0	1	0	0	0	0	1	3	2	0	0	0	0	0	0	2	0	0	2	2	0	2	3	0	0
SLC6A6	NM_003043	Unbound					0	2	0	0	10	0	0	2	5	17	3	1	1	1	0	0	1	0	0	2	5	0	0	1	9	5	16	2	3	0	0	0	0	0	4	4	6	5	1	8	9	1	0
SLC7A1	NM_003045	Unbound					0	1	1	1	7	0	0	1	3	9	1	0	4	3	0	0	3	0	0	0	5	0	0	1	10	5	7	1	1	0	0	0	1	5	1	1	5	7	0	5	7	3	2
SLC16A1	NM_003051	Unbound					0	1	1	1	6	0	0	0	1	12	0	0	2	2	4	0	0	0	0	0	2	0	0	1	2	6	5	2	1	0	0	0	0	3	0	1	3	2	2	3	6	1	1
SLC34A1	NM_003052	Unbound					0	1	0	0	4	0	0	0	1	6	0	0	0	0	0	1	0	0	0	0	2	0	0	1	2	2	2	0	1	0	0	0	0	0	0	0	0	2	0	0	1	0	2
SLC18A1	NM_003053	Unbound					0	0	0	0	0	0	0	0	1	0	0	0	0	0	0	0	0	0	0	0	0	0	0	0	2	0	1	0	0	1	0	0	0	0	0	1	0	0	0	1	1	1	1
SLC18A2	NM_003054	Unbound					0	1	0	0	2	0	0	0	2	9	1	0	0	1	0	0	1	3	2	1	2	1	0	0	0	3	2	0	0	0	0	0	0	0	2	1	0	0	0	1	5	0	0
SLC18A3	NM_003055	Unbound					0	0	0	0	4	0	0	0	0	4	0	0	3	4	0	0	0	2	0	0	2	1	0	0	0	0	5	1	0	0	0	0	0	1	0	0	0	0	0	3	6	0	0
SLC22A1	NM_003057	Unbound					0	0	0	0	0	0	0	1	0	1	0	0	0	0	0	0	0	0	0	0	0	0	0	0	1	2	2	0	0	0	0	0	0	0	0	0	2	2	0	0	0	0	0
SLC22A2	NM_003058	Unbound					0	1	0	0	1	0	0	0	0	1	0	0	0	0	0	0	0	0	0	0	0	0	0	0	0	3	0	0	1	1	1	1	1	1	0	0	0	0	0	0	0	0	1
SLC22A4	NM_003059	Unbound					0	0	0	0	2	0	0	1	1	3	0	0	0	7	2	1	0	0	0	1	1	0	0	1	7	1	5	1	0	0	0	0	1	0	1	1	1	1	0	0	3	0	0
SLC22A5	NM_003060	Unbound					0	0	0	0	1	0	0	1	0	3	0	0	0	7	0	0	0	0	0	0	0	0	0	0	6	2	2	0	0	0	0	0	0	0	1	0	2	1	0	1	1	2	0
SLIT1	NM_003061	Unbound					2	0	0	0	22	0	0	1	9	10	4	0	3	14	0	2	0	0	0	0	3	0	0	3	13	8	21	4	3	0	0	0	1	4	2	4	11	10	1	13	9	6	3
SMARCA1	NM_003069	Unbound					1	5	0	0	12	0	0	5	14	22	1	0	4	6	0	0	1	2	0	0	4	1	0	1	24	29	20	2	2	1	1	2	1	8	13	3	14	17	4	5	6	8	7
SMARCB1	NM_003073	Unbound					0	2	2	2	2	0	0	3	0	6	0	2	0	2	0	0	1	0	0	0	3	0	1	2	8	0	4	0	1	0	0	0	0	1	2	2	3	1	0	1	4	1	2
SMARCD1	NM_003076	Unbound					0	0	2	3	16	0	0	0	5	10	1	1	0	3	0	0	0	2	0	2	2	0	0	3	10	2	14	7	0	1	0	0	1	0	4	2	4	3	0	12	5	0	0
SMARCD2	NM_003077	Unbound					0	0	0	0	5	0	0	0	2	0	0	0	2	5	0	0	0	0	0	0	0	0	0	1	2	0	3	1	0	0	0	0	0	0	0	0	3	1	0	3	4	2	0
SNAP25	NM_003081	Unbound					1	1	2	2	15	0	0	4	7	33	4	1	5	9	0	2	1	7	2	3	7	2	0	3	25	32	18	3	2	4	2	2	1	10	11	12	9	18	2	13	7	7	5
SNAPC2	NM_003083	Unbound					0	0	0	0	1	0	0	0	0	3	1	0	0	5	0	0	0	0	0	0	1	0	0	1	1	0	1	0	0	0	0	0	0	0	0	0	0	0	0	1	1	0	0
SNAPC3	NM_003084	Unbound					0	1	0	0	0	0	0	0	0	1	0	0	0	0	0	0	0	0	0	0	0	0	0	0	0	4	0	0	0	0	0	0	0	1	0	0	1	2	1	0	1	0	1
SNCB	NM_003085	Unbound					0	0	0	0	4	0	0	0	0	9	0	0	1	1	2	0	0	0	0	0	1	0	0	0	0	0	0	2	0	0	0	0	0	0	0	0	0	0	0	2	4	1	0
FSCN1	NM_003088	Unbound					0	0	3	2	12	0	0	0	3	3	0	0	1	2	0	0	0	0	0	0	2	0	1	1	3	2	3	1	0	0	0	0	0	1	0	0	2	2	0	1	4	1	0
SNRPE	NM_003094	Unbound					0	0	0	0	0	0	0	0	0	0	0	0	0	2	0	0	0	0	0	0	0	0	0	0	0	0	0	0	0	0	0	0	0	0	0	0	0	0	0	1	1	0	0
SNRPG	NM_003096	Unbound					0	0	0	0	0	0	0	0	0	0	0	0	0	1	0	0	0	0	0	0	0	0	0	0	0	1	3	0	1	0	0	0	0	1	2	1	1	1	0	0	0	0	1
SNTA1	NM_003098	Unbound					0	0	0	0	1	0	0	1	0	1	0	0	0	1	2	1	0	0	0	0	0	0	1	1	4	1	0	2	0	0	0	0	0	2	0	0	0	0	0	1	2	0	0
SNX2	NM_003100	Unbound					0	0	0	0	1	0	0	1	0	8	0	0	0	6	0	0	0	2	0	0	3	1	0	0	3	3	2	0	2	0	0	1	0	1	2	0	0	3	1	0	2	1	1
SOD3	NM_003102	Unbound					0	0	0	0	0	0	0	0	0	1	1	0	0	0	0	0	0	0	0	0	0	0	0	0	1	2	0	0	0	0	0	0	0	0	0	0	0	1	0	0	0	0	0
SORD	NM_003104	Unbound					0	0	0	0	1	0	0	1	0	6	0	0	0	1	2	0	0	0	0	0	1	0	0	0	5	4	2	0	1	0	0	0	0	0	0	0	0	0	0	0	1	0	0
SOX4	NM_003107	Unbound					1	2	1	1	5	2	0	1	4	12	3	0	0	3	0	0	1	0	0	2	1	0	0	2	14	15	17	1	4	3	4	3	2	5	5	4	7	10	0	5	3	6	3
SOX11	NM_003108	Unbound					0	0	1	1	1	0	0	2	1	4	0	0	0	0	0	1	0	0	0	2	2	0	0	1	2	1	4	0	0	0	0	0	1	1	0	0	2	1	0	0	1	1	0
SP4	NM_003112	Unbound					0	0	0	0	11	0	0	0	0	4	1	0	2	1	2	0	0	0	1	0	0	0	0	1	3	8	4	1	5	1	0	1	0	0	1	0	0	1	1	5	2	2	0
UAP1	NM_003115	Unbound					0	1	0	0	1	0	0	0	0	0	0	1	0	1	0	0	0	0	0	0	0	0	0	0	0	3	3	0	1	0	0	0	1	3	4	2	1	1	0	0	0	0	0
SPARC	NM_003118	Unbound					0	0	0	0	7	0	0	0	2	4	0	0	3	3	0	0	0	0	0	0	1	0	1	1	12	4	5	1	0	1	0	0	0	2	1	1	7	3	0	3	4	1	0
SPI1	NM_003120	Unbound					0	0	0	0	20	0	0	1	4	4	2	0	1	8	0	0	0	0	0	2	2	0	0	1	1	0	6	1	0	0	0	2	1	1	0	2	3	0	0	7	6	1	0
SPIB	NM_003121	Unbound					1	0	2	2	15	1	0	0	3	8	3	0	2	20	0	0	0	2	1	1	2	1	0	2	4	1	4	2	0	0	0	0	0	2	0	0	3	1	0	6	12	3	0
SPN	NM_003123	Unbound					0	0	0	0	0	0	0	0	1	0	0	0	0	0	0	0	0	0	0	0	0	0	0	0	1	0	5	0	0	1	0	0	0	0	0	0	0	0	0	2	0	0	0
SPR	NM_003124	Unbound					0	0	0	0	0	0	0	0	0	0	0	0	0	0	0	0	0	0	0	0	0	0	0	0	0	0	0	0	0	0	0	0	0	0	0	0	0	0	0	0	0	0	0
SPRR1B	NM_003125	Unbound					0	0	0	0	0	0	0	1	0	3	0	0	0	2	0	0	0	0	0	0	0	0	0	0	3	2	1	1	0	0	0	0	0	0	0	1	2	1	0	1	0	0	0
SPTA1	NM_003126	Unbound					0	0	0	0	0	0	0	0	1	3	2	0	1	0	0	0	0	0	0	0	1	0	1	1	0	0	0	0	0	0	0	0	0	1	0	0	0	0	0	0	0	0	0
SQLE	NM_003129	Unbound					0	0	4	3	4	1	0	0	2	0	0	0	0	0	0	0	0	0	0	0	1	0	0	0	0	2	4	1	0	0	0	0	0	1	0	0	1	2	1	0	0	1	0
SRM	NM_003132	Unbound					0	0	0	0	5	0	0	1	0	11	0	1	0	1	6	0	0	2	0	1	3	1	0	1	2	6	3	0	1	0	0	0	0	0	1	1	1	1	2	1	1	0	2
SRP9	NM_003133	Unbound					0	0	0	0	0	0	0	0	1	0	0	0	0	0	0	0	0	0	0	0	0	0	0	0	0	1	0	0	0	0	0	0	0	0	0	0	0	0	0	0	0	0	0
SRPK1	NM_003137	Unbound					0	0	0	0	2	0	0	0	0	2	0	0	0	3	0	0	0	0	0	1	1	0	0	0	1	1	0	0	0	0	2	1	0	1	1	0	2	2	0	1	1	0	0
SSB	NM_003142	Unbound					0	0	0	0	1	0	0	1	0	1	0	0	0	0	0	0	0	0	0	0	1	0	0	0	1	0	2	0	0	0	0	0	0	0	0	0	1	1	0	1	1	0	0
SSRP1	NM_003146	Unbound					1	1	0	0	3	0	0	0	1	4	3	0	1	1	0	0	0	0	0	2	1	0	1	1	2	0	6	4	0	0	1	1	0	2	0	0	0	2	1	0	5	0	0
STAC	NM_003149	Unbound					1	1	0	0	1	0	0	1	1	5	0	0	0	2	1	0	0	0	0	0	0	0	0	0	4	5	8	0	2	1	1	1	0	3	4	0	8	3	1	3	1	2	2
STAT4	NM_003151	Unbound					0	0	0	0	0	0	0	0	0	2	0	0	0	5	0	0	0	0	0	0	0	0	0	1	1	0	1	0	0	0	0	0	0	1	0	0	0	0	0	1	3	0	0
STAT5A	NM_003152	Unbound					0	0	0	0	4	0	0	0	2	1	0	0	0	2	0	1	0	0	0	0	1	0	0	1	2	1	4	0	0	0	0	0	0	0	0	0	0	2	0	2	1	0	0
STAT6	NM_003153	Unbound					0	0	0	0	7	0	0	0	3	2	1	0	1	5	0	0	0	2	1	1	1	0	0	1	4	1	8	3	0	0	0	0	0	0	0	0	2	0	0	10	4	0	0
STC1	NM_003155	Unbound					2	1	0	0	4	2	0	2	1	2	2	0	0	5	0	0	1	0	0	1	1	0	0	0	5	7	9	1	0	0	1	3	0	1	0	3	4	2	2	3	3	1	1
STRN	NM_003162	Unbound					0	1	0	0	9	1	0	4	5	25	2	0	3	8	0	0	2	2	0	0	4	1	1	3	20	29	14	2	4	1	1	1	0	4	9	8	12	13	4	10	8	8	2
STX5A	NM_003164	Unbound					0	0	0	0	10	1	0	0	4	4	1	0	1	5	0	0	0	0	0	0	1	0	0	1	7	3	15	1	0	1	0	0	0	3	1	1	4	1	0	6	6	1	0
STXBP1	NM_003165	Unbound					0	1	0	0	1	0	0	0	1	6	0	0	0	3	0	0	0	4	0	0	2	1	1	2	1	1	2	0	0	0	0	0	1	0	0	1	0	0	0	1	0	0	0
SUPT4H1	NM_003168	Unbound					0	1	0	0	4	0	0	4	4	5	0	0	0	0	0	0	0	0	0	0	0	0	0	0	0	3	6	1	0	0	0	0	0	1	4	3	1	1	0	0	1	1	0
SUPT6H	NM_003170	Unbound					1	3	1	1	7	0	0	1	9	15	1	0	2	4	2	1	1	0	0	1	5	0	0	1	6	7	6	1	2	1	1	0	1	4	1	4	6	3	0	11	8	0	5
SURF1	NM_003172	Unbound					0	0	0	0	0	0	0	0	1	0	2	0	9	3	2	0	1	0	0	0	0	0	0	0	0	0	1	2	0	0	0	0	0	1	0	0	1	0	0	0	2	1	0
SUV39H1	NM_003173	Unbound					1	0	1	1	5	0	0	0	0	4	0	0	0	0	0	0	0	0	0	0	0	0	0	0	2	0	4	0	0	0	0	0	0	0	0	0	0	0	0	1	4	0	0
XCL2	NM_003175	Unbound					0	1	0	0	2	0	0	0	4	6	0	0	0	2	0	0	0	0	0	0	1	0	0	1	5	4	1	0	0	0	1	2	0	2	0	0	1	2	1	2	1	2	1
SYCP1	NM_003176	Unbound					0	0	0	0	0	0	0	0	0	0	0	0	0	0	0	0	0	0	0	0	0	0	0	0	0	0	0	0	0	0	0	0	0	0	0	0	0	1	0	0	0	0	0
SYN2	NM_003178	Unbound					0	0	0	0	0	0	0	0	0	2	0	0	0	1	0	0	0	0	0	0	1	0	0	0	1	0	0	0	0	0	0	0	0	1	0	0	0	0	0	1	0	0	0
SYT5	NM_003180	Unbound					0	0	0	0	3	0	0	0	1	2	0	0	0	1	0	0	0	0	0	0	0	0	0	0	1	1	0	0	0	0	0	0	0	1	0	0	1	1	0	1	7	0	0
T	NM_003181	Unbound					1	0	0	0	8	1	0	3	2	4	2	0	0	2	0	0	0	0	0	0	0	0	0	0	5	0	11	1	0	0	0	0	0	1	2	1	0	4	1	7	5	1	0
TAC1	NM_003182	Unbound					1	0	4	3	4	0	1	0	1	12	0	0	0	8	2	0	0	4	0	0	4	0	2	4	5	3	3	0	0	1	2	0	0	3	1	1	4	2	0	1	2	0	2
TAF2	NM_003184	Unbound					0	2	0	0	1	0	0	1	0	3	0	0	1	0	0	0	0	2	2	2	1	1	0	0	2	4	2	0	2	1	0	0	0	0	0	0	1	0	0	2	1	0	2
TAF4	NM_003185	Unbound					2	0	0	0	1	0	0	0	1	0	1	0	0	0	0	0	0	0	0	0	0	0	0	0	2	1	4	0	0	0	0	0	0	1	0	1	1	0	0	3	0	0	0
TAGLN	NM_003186	Unbound					0	0	0	0	13	0	0	0	4	9	2	0	1	4	0	1	0	0	0	0	0	0	0	3	5	1	12	1	0	0	0	0	0	0	1	1	3	2	0	5	6	4	0
TAL1	NM_003189	Unbound					0	0	0	0	18	0	0	0	3	6	3	0	0	4	0	1	0	0	0	0	0	0	0	3	8	11	16	4	1	0	0	1	0	3	3	1	4	9	1	11	16	4	2
TAPBP	NM_003190	Unbound					2	0	1	2	38	1	0	0	13	36	6	0	4	14	4	1	0	0	0	3	8	0	0	3	9	2	23	4	1	0	1	0	0	1	1	4	4	4	0	27	12	1	0
TBCC	NM_003192	Unbound					1	0	0	0	13	1	0	2	6	4	4	0	1	3	0	0	2	0	0	2	1	0	0	0	5	2	9	3	0	0	1	0	0	1	3	1	3	2	0	4	7	1	1
TBP	NM_003194	Unbound					0	0	0	0	0	0	0	0	0	0	0	0	2	0	0	1	0	0	0	0	0	0	0	0	2	1	1	0	0	0	0	0	0	0	0	0	1	0	0	0	1	0	0
TCF4	NM_003199	Unbound					0	2	1	1	5	0	0	1	4	8	1	0	2	3	4	0	0	0	0	0	2	0	0	0	20	18	18	1	2	1	1	1	1	5	7	8	9	15	5	6	8	8	5
TFAM	NM_003201	Unbound					0	0	0	0	0	0	0	0	0	0	0	0	0	0	0	0	0	0	0	0	0	0	0	0	1	2	1	0	0	0	0	0	0	0	0	0	0	1	0	1	0	0	1
TCF7	NM_003202	Unbound					1	0	0	0	7	0	0	0	1	0	0	0	0	0	0	0	0	0	0	0	0	0	0	0	5	0	2	1	0	0	0	0	0	2	0	1	0	0	0	3	7	0	0
TEC	NM_003215	Unbound					0	1	0	0	6	0	0	4	5	12	0	0	0	4	0	0	1	0	0	0	1	0	0	1	11	18	13	4	2	1	2	1	0	6	9	4	7	7	0	2	6	4	3
TERT	NM_003219	Unbound					0	0	0	0	0	0	0	0	0	0	0	0	0	0	0	0	0	0	0	0	0	0	0	0	0	0	0	0	0	0	0	0	0	0	0	0	0	4	0	0	0	2	0
TFAP2A	NM_003220	Unbound					0	0	0	0	3	0	0	1	2	1	0	0	0	4	0	0	1	0	0	0	0	0	0	0	9	8	8	1	0	0	0	0	0	1	4	4	5	4	1	1	3	0	3
TFAP2B	NM_003221	Unbound					2	5	1	2	12	0	0	2	5	14	2	0	2	5	0	0	1	2	0	0	2	1	0	2	21	23	14	0	5	2	2	3	1	6	8	2	8	13	3	6	12	4	5
TFAP2C	NM_003222	Unbound					0	0	0	0	11	0	0	0	1	5	1	0	1	7	2	0	0	0	0	0	1	0	0	1	2	0	3	3	0	1	0	0	0	0	1	0	3	1	0	6	3	0	1
ARFRP1	NM_003224	Unbound					0	0	0	0	8	0	0	0	1	3	4	0	3	5	0	1	0	0	0	0	1	0	0	0	2	0	1	0	0	0	0	0	0	1	0	0	2	0	0	8	7	0	0
TFR2	NM_003227	Unbound					0	0	1	1	1	0	0	0	1	0	0	0	0	3	0	0	0	0	0	0	0	0	0	0	1	0	1	0	0	0	1	2	0	2	0	1	1	1	0	2	3	0	0
TGFA	NM_003236	Unbound					0	2	0	0	5	0	0	1	2	9	1	0	1	6	0	0	2	0	0	1	1	0	0	1	14	9	7	0	1	2	0	0	0	3	6	5	3	1	2	4	5	2	2
TGFB2	NM_003238	Unbound					1	12	0	0	6	1	0	11	11	48	0	0	3	20	4	1	3	2	0	2	9	1	0	6	40	42	33	2	8	6	4	6	1	12	15	14	22	28	12	7	8	14	9
TGFB3	NM_003239	Unbound					1	1	1	1	9	2	0	1	8	12	3	0	1	16	6	1	0	2	1	2	3	1	0	1	10	9	20	3	1	0	0	0	0	1	2	1	6	7	1	9	13	4	1
EBAF	NM_003240	Unbound					0	0	0	0	3	0	0	0	0	0	0	0	0	0	0	0	0	0	0	0	0	0	0	0	1	1	0	1	0	0	0	0	0	0	0	0	0	2	0	2	1	0	0
TGM4	NM_003241	Unbound					0	0	0	0	1	0	0	0	0	1	0	0	0	1	0	0	0	0	0	0	0	0	0	0	3	0	1	1	0	0	0	0	0	1	0	1	0	3	0	1	2	1	1
TGFBR2	NM_003242	Unbound					0	1	0	0	1	0	0	1	1	0	0	0	0	0	0	0	0	0	0	0	0	0	0	0	3	3	3	0	2	0	0	0	0	0	0	1	3	3	2	2	2	2	3
TGM3	NM_003245	Unbound					2	0	0	0	3	1	0	1	2	14	0	0	0	5	0	0	0	0	0	0	3	0	1	2	1	4	9	3	0	1	0	0	0	1	2	0	3	2	0	2	2	0	1
THBS1	NM_003246	Unbound					0	1	2	1	3	0	0	0	2	9	1	0	0	2	2	0	0	2	1	2	3	1	0	1	3	5	6	2	0	0	0	0	0	1	2	1	4	6	1	2	5	4	1
THBS4	NM_003248	Unbound					0	1	0	0	0	0	0	0	0	0	0	0	0	0	0	0	0	0	0	0	0	0	0	0	0	3	0	0	0	1	0	0	0	0	0	0	0	1	0	0	0	0	0
THRSP	NM_003251	Unbound					0	0	0	0	3	0	0	1	1	7	0	0	0	5	0	0	0	0	0	0	1	0	0	0	2	1	7	0	0	0	2	1	0	1	1	1	0	3	0	3	2	0	0
TIMP1	NM_003254	Unbound					0	0	0	0	11	0	0	0	4	6	0	0	0	1	0	0	0	0	0	0	2	0	3	4	0	4	3	1	0	1	0	0	0	2	0	0	5	6	2	10	8	1	0
TIMP2	NM_003255	Unbound					0	0	0	0	4	0	0	1	3	3	1	0	0	2	0	0	0	0	0	0	0	0	0	0	2	0	5	0	0	0	0	0	0	0	1	1	1	4	0	4	4	0	0
TIMP4	NM_003256	Unbound					0	0	0	0	3	0	0	0	2	6	1	0	0	0	0	1	0	0	0	1	2	0	1	2	4	2	6	0	0	0	0	0	0	0	0	1	2	1	1	3	4	0	0
TJP1	NM_003257	Unbound					0	0	0	0	2	0	0	1	2	0	0	0	0	0	0	0	0	0	0	0	0	0	0	0	4	2	3	0	0	0	1	2	0	3	0	1	4	2	0	2	4	2	1
ICAM5	NM_003259	Unbound					2	0	4	5	26	2	0	1	8	14	0	0	1	5	9	0	0	2	0	1	2	1	1	3	3	1	10	3	0	0	0	0	0	0	0	0	3	1	0	10	11	1	1
TLE2	NM_003260	Unbound					0	0	0	0	3	0	0	0	0	0	0	0	0	0	0	0	0	0	0	0	0	0	0	0	0	0	0	0	0	0	0	0	0	0	0	0	0	0	0	2	1	0	0
TLOC1	NM_003262	Unbound					0	0	0	0	0	0	0	1	0	9	0	0	0	1	0	1	1	0	0	0	2	0	1	1	5	5	3	0	1	0	0	0	0	0	0	1	2	3	1	2	3	5	2
NR2E1	NM_003269	Unbound					0	4	3	3	30	0	0	3	6	38	4	0	6	4	2	0	3	6	3	3	7	3	1	6	31	33	31	6	11	3	2	1	1	5	13	5	20	22	4	15	23	15	12
TM4SF6	NM_003270	Unbound					0	0	0	0	3	0	0	0	3	6	0	0	0	4	0	0	0	0	0	0	1	0	0	0	13	6	9	1	0	0	0	0	1	0	1	2	5	5	1	4	3	2	1
TM7SF1	NM_003272	Unbound					1	0	0	0	1	0	0	1	2	2	1	0	0	1	0	0	0	0	0	0	0	0	1	2	3	1	9	0	0	0	0	0	0	1	1	2	1	3	0	1	2	1	1
TM7SF2	NM_003273	Unbound					0	0	0	0	7	1	0	0	2	12	6	0	3	22	0	0	0	0	0	1	4	0	0	2	4	1	8	1	0	0	1	2	0	3	0	0	2	1	0	3	11	0	0
TMPO	NM_003276	Unbound					2	0	1	1	5	0	0	2	1	2	0	0	0	1	0	0	0	0	0	0	0	0	0	0	4	0	5	1	0	0	0	0	0	1	1	0	0	0	0	4	4	1	0
CLDN5	NM_003277	Unbound					0	1	0	0	12	0	0	0	6	5	2	0	1	6	0	1	0	0	0	0	1	0	1	1	5	4	6	1	0	0	0	0	0	0	0	0	3	3	0	7	8	0	0
TNA	NM_003278	Unbound					0	0	0	0	0	0	0	0	0	0	0	0	0	0	0	0	0	0	0	0	0	0	0	0	0	0	0	0	0	0	0	0	0	0	0	0	0	0	0	0	0	0	0
TNNC2	NM_003279	Unbound					0	1	0	0	7	1	0	3	1	4	1	0	1	5	0	0	2	0	0	0	2	0	0	1	4	5	10	2	0	0	0	0	0	0	0	0	1	4	1	3	4	1	1
TNNC1	NM_003280	Unbound					0	0	0	0	14	0	0	1	3	14	2	0	1	7	0	0	0	0	0	0	2	0	0	1	4	4	10	4	0	1	0	0	0	1	0	1	3	0	0	3	3	0	1
TNNI1	NM_003281	Unbound					0	0	0	0	3	0	0	3	2	10	1	0	3	2	0	0	0	0	0	0	2	0	0	0	3	2	3	1	0	1	0	0	0	1	1	1	1	0	0	2	5	0	1
TNNI2	NM_003282	Unbound					1	0	0	0	25	1	0	2	6	9	7	0	3	17	4	0	0	2	0	1	1	1	0	0	7	1	10	2	0	1	0	0	0	0	3	1	1	1	1	13	7	1	0
TNP1	NM_003284	Unbound					0	0	0	0	1	0	0	0	0	2	0	0	0	1	0	0	1	0	0	0	1	0	0	0	1	0	1	1	0	0	0	0	0	0	1	0	1	0	0	0	1	0	0
TOP1	NM_003286	Unbound					0	0	0	0	2	0	0	0	0	2	0	0	0	1	2	0	0	2	2	1	1	1	0	1	5	0	0	0	0	0	0	0	0	0	0	0	0	0	0	0	2	0	0
TPD52L1	NM_003287	Unbound					0	1	0	0	1	0	0	1	1	5	0	0	4	0	0	0	1	0	0	0	2	0	0	0	3	4	2	0	0	0	1	0	0	2	4	1	4	3	0	1	2	0	0
TPM2	NM_003289	Unbound					0	0	2	3	6	0	0	1	2	3	5	0	0	0	0	0	0	0	0	0	0	0	1	1	2	5	4	0	0	0	0	0	0	0	0	0	2	1	1	3	2	1	1
TPT1	NM_003295	Unbound					0	0	0	0	1	0	0	0	1	4	0	0	0	0	2	0	0	4	1	2	2	2	0	0	0	0	0	1	0	0	0	0	0	0	0	0	0	0	0	1	1	0	0
TRHR	NM_003301	Unbound					0	0	0	0	1	0	0	0	0	5	1	0	0	0	0	0	0	0	0	0	0	0	0	0	0	6	2	0	0	0	1	1	0	3	2	0	2	2	2	0	1	3	0
TRPC1	NM_003304	Unbound					0	2	0	0	1	0	0	1	0	5	0	0	0	0	0	0	0	0	0	0	1	0	0	0	6	6	0	0	0	1	0	0	1	1	2	4	4	2	1	1	1	1	2
TRPC3	NM_003305	Unbound					0	6	0	0	1	0	0	3	1	12	0	0	1	3	0	0	1	0	0	0	1	0	0	1	16	24	10	0	5	1	1	1	0	3	14	7	10	12	3	2	4	4	2
TSSC1	NM_003310	Unbound					0	0	0	0	0	0	0	0	0	0	0	0	0	3	0	0	0	0	0	0	0	0	0	0	0	0	0	0	0	0	0	0	0	0	0	0	0	0	0	0	0	0	0
PHLDA2	NM_003311	Unbound					0	0	0	0	0	0	0	0	0	0	0	0	0	0	0	0	0	0	0	0	0	0	0	0	2	1	0	0	0	0	0	0	0	0	0	1	0	0	0	0	0	0	0
TST	NM_003312	Unbound					0	0	0	0	1	0	0	0	0	0	0	0	0	1	0	0	0	0	0	0	1	0	0	0	2	0	3	0	0	0	0	0	0	0	0	0	0	0	0	1	1	0	0
TSTA3	NM_003313	Unbound					0	0	0	0	0	0	0	0	0	0	0	0	0	0	0	0	0	0	0	0	0	0	0	0	0	1	1	0	0	0	0	0	0	0	0	0	0	1	1	0	0	0	0
TTC1	NM_003314	Unbound					0	0	1	2	1	0	0	0	0	4	0	0	0	3	0	0	0	0	0	0	1	0	0	0	1	1	2	0	0	0	0	0	0	0	0	0	0	1	0	2	0	0	0
TTC3	NM_003316	Unbound					0	1	0	0	0	0	0	0	1	3	0	0	1	0	0	0	0	0	0	0	0	0	0	0	1	1	2	0	0	0	0	0	0	1	0	0	2	2	0	0	0	1	0
TITF1	NM_003317	Unbound					0	1	0	0	15	0	0	1	1	6	1	0	1	9	0	0	1	2	1	0	1	1	0	0	9	5	7	4	2	0	0	1	0	0	1	1	3	1	0	9	6	3	1
TULP1	NM_003322	Unbound					0	0	0	0	0	0	0	0	0	0	0	0	0	0	0	0	0	0	0	0	0	0	0	0	0	0	0	0	0	0	0	0	0	0	0	0	0	0	0	0	0	0	0
TULP3	NM_003324	Unbound					0	0	1	1	0	0	0	0	2	6	0	0	3	3	0	0	0	0	1	0	0	0	0	1	3	3	5	0	0	0	0	0	0	0	0	0	0	2	2	2	1	2	0
HIRA	NM_003325	Unbound					0	0	0	0	3	1	0	1	3	5	0	0	0	1	0	0	1	2	0	0	1	0	0	2	6	0	5	0	0	1	0	0	0	0	4	1	4	1	0	2	0	1	0
TNFSF4	NM_003326	Unbound					0	1	0	0	4	0	0	2	4	25	2	0	0	0	0	0	2	0	0	3	4	0	2	2	13	18	15	0	4	2	2	1	0	1	5	0	2	7	2	3	8	4	3
TXK	NM_003328	Unbound					0	0	0	0	0	0	0	0	1	0	0	0	0	0	0	0	0	0	0	0	0	0	0	0	0	0	1	0	0	0	0	0	0	0	0	0	1	1	0	0	0	0	0
TXN	NM_003329	Unbound					0	0	0	0	3	0	0	1	1	13	2	0	0	6	0	1	0	0	0	0	1	0	3	3	2	3	0	1	0	0	0	0	0	0	0	1	0	2	0	2	5	2	1
TYROBP	NM_003332	Unbound					0	0	0	0	2	0	0	0	2	0	0	0	0	1	0	0	0	0	0	0	0	0	0	0	0	0	0	0	0	0	0	0	0	0	0	0	0	0	0	2	0	0	0
UBE2A	NM_003336	Unbound					0	1	0	0	3	0	0	0	1	1	0	0	0	2	0	0	0	0	0	0	0	0	0	1	3	5	9	0	0	2	0	0	0	0	0	0	1	2	0	2	1	1	0
UBE2D1	NM_003338	Unbound					0	1	0	0	6	0	0	2	2	9	1	0	1	2	0	0	1	0	0	4	1	0	0	3	9	8	7	1	0	1	0	0	0	2	5	8	3	1	3	6	1	1	1
UBE2D2	NM_003339	Unbound					0	0	0	0	6	0	0	1	5	3	0	0	2	1	0	1	1	0	0	0	1	0	0	0	3	2	4	2	1	0	0	0	0	5	1	3	1	1	0	4	4	1	0
UBE2G1	NM_003342	Unbound					0	0	1	1	10	0	0	1	3	11	1	0	1	7	2	0	2	0	1	0	3	0	0	0	8	3	7	1	1	2	0	0	0	0	4	1	1	3	0	8	3	2	1
UBE2G2	NM_003343	Unbound					0	0	0	0	0	0	0	0	0	1	0	0	0	0	0	0	0	0	0	0	0	0	0	0	0	1	1	0	0	0	0	0	0	0	0	0	0	1	0	0	0	0	0
UBE2H	NM_003344	Unbound					3	4	1	2	33	2	0	1	16	41	4	0	11	12	0	2	3	6	2	5	8	3	4	5	44	31	41	4	7	1	1	1	1	5	19	4	24	21	3	20	14	10	8
UBE2L3	NM_003347	Unbound					0	1	0	0	7	0	0	0	2	15	0	0	1	1	0	0	0	0	1	1	5	0	0	2	9	6	10	3	1	0	0	0	0	1	0	3	3	5	0	10	7	4	2
UBE2V2	NM_003350	Unbound					0	0	0	0	0	0	0	0	0	0	0	0	3	0	0	0	0	0	0	0	0	0	0	0	1	1	1	0	0	0	0	0	0	0	0	0	0	0	0	0	0	0	1
UBL1	NM_003352	Unbound					1	1	0	0	2	0	0	1	1	3	0	0	1	0	0	0	0	0	0	0	0	0	0	0	14	8	4	1	1	1	0	0	1	4	7	4	9	6	1	4	4	7	0
UCN	NM_003353	Unbound					0	0	0	0	4	0	0	0	1	9	1	0	4	2	0	0	1	3	2	1	2	1	0	1	1	0	4	1	0	0	0	0	0	0	1	0	1	0	0	2	7	1	0
UGCG	NM_003358	Unbound					0	0	0	0	0	0	0	0	0	0	0	0	0	1	0	0	0	0	0	0	0	0	0	0	3	3	5	0	0	0	0	0	0	1	0	0	0	1	0	0	0	0	0
USP4	NM_003363	Unbound					0	0	0	0	0	0	0	0	0	0	0	0	1	0	0	0	0	0	0	0	0	0	0	0	0	0	2	1	0	0	0	0	0	0	0	0	0	1	0	0	0	0	0
UQCRC1	NM_003365	Unbound					0	0	0	0	3	0	0	0	0	4	0	0	0	0	0	0	0	0	0	0	1	0	0	0	0	0	1	0	0	0	0	0	0	0	0	0	0	0	0	3	0	0	0
UVRAG	NM_003369	Unbound					0	2	1	1	11	2	0	2	4	17	0	0	1	7	2	0	1	0	0	0	4	0	0	2	8	14	11	1	2	1	0	0	0	2	1	0	3	12	2	7	7	3	1
VASP	NM_003370	Unbound					0	0	0	0	3	0	0	0	2	0	0	0	0	2	0	0	0	0	0	0	0	0	0	1	1	0	0	2	0	0	0	0	0	0	0	0	3	0	0	0	1	0	0
VAV2	NM_003371	Unbound					0	2	0	0	4	0	0	0	0	0	0	0	0	0	0	0	0	0	0	0	0	0	0	0	6	1	4	0	1	1	0	0	0	0	0	0	0	0	0	3	3	0	3
VBP1	NM_003372	Unbound					0	1	0	0	0	0	0	0	0	0	0	0	0	0	0	0	0	0	0	0	0	0	0	0	2	6	1	0	0	0	1	0	0	0	2	0	0	3	0	0	0	1	1
VEGF	NM_003376	Unbound					0	1	2	2	33	0	0	0	10	28	5	0	3	7	4	0	0	0	1	3	5	0	0	0	5	5	19	7	0	1	0	0	0	1	0	0	8	4	0	15	18	1	0
VEGFB	NM_003377	Unbound					0	0	1	2	15	0	0	0	6	6	3	0	2	11	0	0	0	0	0	0	2	0	0	1	6	0	5	3	0	0	1	1	0	1	0	0	2	0	0	7	7	0	0
VGF	NM_003378	Unbound					1	0	3	3	22	0	0	0	6	23	1	0	1	10	6	0	2	7	2	3	6	2	1	6	12	1	16	5	0	0	1	1	1	2	1	0	7	5	0	8	9	2	0
VIL2	NM_003379	Unbound					0	0	0	0	1	0	0	1	1	8	0	0	3	3	2	0	1	0	0	0	2	0	0	2	10	5	8	0	1	0	3	2	1	1	4	1	2	2	1	3	2	0	0
VIM	NM_003380	Unbound					0	1	1	1	2	0	0	0	2	3	1	1	0	0	0	0	0	0	0	0	1	0	0	1	8	1	6	2	0	0	0	0	0	0	0	0	1	0	0	1	2	0	0
VIPR2	NM_003382	Unbound					0	1	0	0	0	0	0	1	0	0	0	0	0	0	0	0	0	0	0	0	0	0	0	0	3	2	1	0	0	0	0	0	0	0	1	0	2	1	1	0	0	0	0
VLDLR	NM_003383	Unbound					2	1	1	1	22	0	0	3	7	31	4	1	8	9	8	0	4	0	0	1	7	0	4	5	19	26	22	1	5	1	4	6	0	8	12	5	6	14	2	14	12	8	9
VRK1	NM_003384	Unbound					0	1	1	2	3	0	0	4	5	17	0	0	1	4	0	0	1	0	1	0	2	0	0	1	7	12	9	0	2	0	0	2	0	4	2	0	2	6	4	2	4	3	1
WEE1	NM_003390	Unbound					0	0	0	0	6	0	0	0	0	2	0	0	0	3	0	0	1	0	0	0	1	0	0	0	1	2	2	0	0	0	0	0	0	0	1	0	2	1	1	1	3	1	1
WNT2	NM_003391	Unbound					1	1	0	0	15	0	0	3	4	29	4	0	8	12	0	3	2	0	0	1	7	0	1	6	24	22	15	3	3	2	2	1	1	4	8	7	6	9	2	9	11	1	1
WNT5A	NM_003392	Unbound					0	2	4	4	22	0	0	1	8	23	1	1	6	10	0	0	0	0	0	1	2	0	2	5	22	11	18	6	4	5	1	3	1	4	3	4	10	9	2	16	19	5	6
WNT8B	NM_003393	Unbound					2	3	0	0	4	1	0	4	4	9	2	0	4	0	0	0	2	0	0	1	2	0	0	1	17	14	9	0	3	1	2	0	0	6	3	5	6	8	0	1	6	5	4
WNT10B	NM_003394	Unbound					0	0	1	1	21	0	0	0	9	14	1	0	5	4	0	0	0	0	0	0	1	0	1	1	4	2	19	3	1	0	1	1	0	1	0	0	3	1	0	9	4	0	1
WNT9A	NM_003395	Unbound					0	0	3	4	22	0	0	0	6	12	6	0	4	15	2	0	0	0	1	1	3	0	1	2	6	8	7	2	1	1	0	0	0	2	1	4	2	3	1	7	17	1	2
WNT9B	NM_003396	Unbound					0	1	0	0	6	0	1	1	4	14	2	0	0	13	0	0	0	0	0	1	4	0	0	1	6	4	8	1	3	0	1	3	0	3	1	4	0	4	0	3	12	3	2
XPNPEP2	NM_003399	Unbound					0	0	0	0	2	0	0	1	0	3	1	0	0	0	0	0	1	0	0	1	0	0	0	1	6	4	8	1	0	0	0	0	0	2	1	0	2	1	0	2	1	0	0
YY1	NM_003403	Unbound					0	1	5	3	5	0	0	0	2	10	1	0	1	0	2	0	0	6	2	1	5	3	0	2	5	1	4	1	0	0	0	0	0	1	1	2	2	2	1	3	1	1	0
YWHAH	NM_003405	Unbound					0	0	0	0	2	0	0	3	3	17	0	0	2	5	0	0	0	6	2	1	4	3	0	2	4	6	5	1	0	0	2	1	0	4	3	0	2	1	1	3	4	1	0
ZFP36	NM_003407	Unbound					0	0	1	2	5	0	0	0	2	6	0	0	0	0	0	0	0	2	0	0	2	1	1	1	0	1	0	5	0	0	0	0	0	0	0	0	3	0	0	5	6	0	0
ZFP161	NM_003409	Unbound					0	0	0	0	6	0	0	0	2	0	0	0	0	0	2	0	0	0	1	0	0	0	0	0	2	1	2	1	0	0	0	0	0	0	0	0	0	1	0	3	1	0	0
ZFX	NM_003410	Unbound					0	0	2	3	37	0	0	1	5	12	2	0	2	1	4	0	0	6	1	2	7	3	1	3	6	5	7	4	0	0	0	0	0	1	1	1	2	2	0	13	11	2	0
ZFY	NM_003411	Unbound					0	0	1	1	18	0	0	0	1	13	2	0	1	0	4	0	0	6	2	2	4	3	1	2	2	1	2	3	0	0	0	0	0	0	0	0	0	0	0	7	6	0	0
ZIC1	NM_003412	Unbound					2	5	1	1	11	1	0	3	6	23	0	0	2	9	2	0	1	0	0	1	3	0	2	2	31	18	12	0	4	3	3	5	1	8	6	2	12	10	5	6	6	4	3
ZIC3	NM_003413	Unbound					4	2	0	0	14	6	0	1	5	25	5	1	4	17	4	1	1	0	0	1	7	0	1	2	16	8	26	1	2	2	1	0	0	5	1	2	5	5	1	8	10	1	9
ZNF35	NM_003420	Unbound					0	0	0	0	2	0	0	0	0	1	0	0	2	0	0	0	0	0	0	0	0	0	0	0	0	0	0	0	0	0	0	0	0	0	0	0	0	0	0	2	3	0	0
ZNF42	NM_003422	Unbound					0	0	0	0	0	0	0	0	0	0	0	0	0	0	0	0	1	0	0	0	0	0	0	0	0	0	0	0	0	0	0	0	0	0	0	0	1	1	0	0	1	0	0
ZNF151	NM_003443	Unbound					0	0	0	0	9	0	0	0	2	5	1	0	0	0	0	1	1	0	0	0	2	0	0	1	2	1	1	2	0	1	0	0	0	0	0	0	0	0	1	8	4	0	0
ZNF174	NM_003450	Unbound					0	0	0	0	1	0	0	0	0	0	0	0	0	0	0	0	0	0	0	0	0	0	0	0	0	0	2	0	0	0	0	0	0	0	0	0	1	0	0	1	1	0	0
ZNF198	NM_003453	Unbound					1	0	0	0	12	0	0	0	2	5	0	0	0	0	2	0	0	0	2	1	3	0	0	1	2	0	10	0	0	0	0	0	0	0	0	1	1	3	0	7	1	0	0
ZNF202	NM_003455	Unbound					0	0	0	0	0	0	0	0	1	0	0	0	0	0	0	0	0	0	0	0	0	0	0	0	0	0	0	1	0	0	0	0	0	0	0	0	1	0	0	5	2	0	0
ZP2	NM_003460	Unbound					1	0	0	0	0	0	0	0	1	1	0	0	0	6	0	0	0	0	0	0	0	0	1	1	0	0	1	0	0	0	0	0	0	0	1	0	0	0	0	0	0	0	0
ZYX	NM_003461	Unbound					0	1	0	0	5	0	0	2	0	5	1	0	0	1	0	0	1	0	0	2	1	0	0	1	3	9	5	2	0	0	0	0	0	2	0	1	1	4	3	2	7	0	0
DNALI1	NM_003462	Unbound					0	0	0	0	5	0	0	0	0	0	0	0	0	0	0	0	0	0	0	0	0	0	0	0	0	0	0	0	0	0	0	0	0	0	0	0	0	0	0	0	3	0	0
PTP4A1	NM_003463	Unbound					0	0	0	0	2	0	0	0	2	8	0	0	2	2	2	0	0	8	0	2	4	2	0	2	9	7	7	0	0	2	0	0	0	3	2	2	5	5	2	2	2	3	0
CHIT1	NM_003465	Unbound					0	0	0	0	0	0	0	0	0	0	0	0	0	0	0	0	0	0	0	0	0	0	0	1	2	0	1	0	0	0	0	0	0	0	0	0	2	0	0	0	1	0	0
CXCR4	NM_003467	Unbound					1	0	2	2	3	1	0	2	0	1	0	0	2	0	0	0	0	0	0	0	0	0	1	1	7	0	3	1	0	0	0	0	0	0	1	3	3	1	0	1	6	4	1
FZD5	NM_003468	Unbound					1	0	1	1	4	0	0	3	1	4	0	1	0	2	0	0	0	0	0	0	1	0	0	1	3	6	8	1	2	1	0	0	0	0	2	1	0	3	2	2	5	2	2
SCG2	NM_003469	Unbound					0	2	0	0	0	0	0	1	0	13	0	0	3	2	0	0	3	0	0	0	1	0	1	1	7	15	7	0	2	1	1	0	0	2	10	2	7	4	5	1	0	3	2
DEK	NM_003472	Unbound					1	0	0	0	2	1	0	0	0	0	1	0	0	0	0	0	0	0	0	0	0	0	0	0	0	0	1	1	0	0	0	0	0	0	0	0	1	0	0	3	3	0	0
C11orf13	NM_003475	Unbound					0	0	0	0	8	0	0	0	5	2	0	0	1	5	0	1	0	0	0	1	1	0	0	1	0	1	3	2	0	0	1	1	0	2	0	0	1	1	0	5	10	0	0
CSRP3	NM_003476	Unbound					0	0	0	0	0	0	0	0	0	19	0	0	1	4	0	1	0	0	0	0	3	0	0	2	8	14	13	0	2	1	1	1	0	2	6	2	5	12	3	2	1	4	0
PDHX	NM_003477	Unbound					0	2	0	0	2	0	0	0	1	9	0	0	3	7	0	0	2	0	0	2	3	0	0	0	7	19	4	0	5	2	0	1	0	3	6	3	5	6	2	1	2	3	6
CUL5	NM_003478	Unbound					0	0	0	0	0	0	0	0	0	0	1	0	1	2	0	1	0	0	0	0	0	0	0	0	6	1	2	1	0	0	0	1	0	0	0	1	0	2	0	0	1	0	0
SLC7A5	NM_003486	Unbound					0	0	0	0	1	0	0	0	1	10	0	0	0	2	2	0	0	0	0	1	2	0	1	1	2	3	1	0	0	0	0	0	0	1	4	0	1	5	0	1	2	2	0
AKAP1	NM_003488	Unbound					0	0	0	0	2	0	0	2	1	8	0	0	4	11	2	0	0	0	0	0	1	0	0	1	3	3	7	0	0	0	1	1	0	1	1	2	2	4	0	1	4	2	1
DYSF	NM_003494	Unbound					0	1	0	0	1	0	0	1	1	5	0	0	0	0	0	0	0	0	0	0	1	0	1	1	1	3	3	0	0	0	1	0	1	0	2	1	1	4	1	5	4	2	1
SNN	NM_003498	Unbound					0	0	2	2	10	0	0	0	2	0	4	0	0	0	0	0	0	0	0	0	0	0	0	0	1	2	3	1	0	0	0	0	0	0	0	0	3	0	0	5	3	0	0
CDC7	NM_003503	Unbound					0	0	0	0	0	0	0	0	0	1	0	0	0	0	0	0	0	0	0	0	1	0	0	0	0	0	0	0	0	0	0	0	0	1	0	0	0	0	0	0	0	0	0
FZD6	NM_003506	Unbound					0	0	0	0	2	0	0	0	0	0	0	0	0	4	0	0	0	0	0	0	1	0	0	0	0	0	0	0	0	0	0	0	0	0	0	0	0	0	0	0	1	0	0
FZD7	NM_003507	Unbound					1	0	0	0	8	1	0	0	4	13	0	0	1	0	0	0	0	0	1	0	2	0	0	0	13	8	7	0	0	2	1	0	0	3	1	0	6	7	2	4	6	2	3
FZD9	NM_003508	Unbound					0	0	1	1	0	0	0	0	0	0	0	0	0	0	0	0	0	0	0	0	0	0	0	0	0	0	0	0	0	0	0	0	0	0	0	0	0	0	0	0	0	0	0
NME5	NM_003551	Unbound					0	0	0	0	0	0	0	0	2	0	0	0	0	2	0	0	2	0	0	0	0	0	0	1	1	1	0	0	0	0	0	0	0	0	0	0	1	2	0	1	4	0	0
PLA2G6	NM_003560	Unbound					0	0	0	0	8	0	0	0	0	5	0	0	0	1	0	0	0	0	0	0	0	0	3	3	1	1	1	0	0	1	0	0	0	0	2	0	2	0	0	5	2	0	0
PLA2G10	NM_003561	Unbound					0	0	0	0	3	0	0	0	1	3	0	0	0	1	0	1	0	0	0	0	0	0	0	0	1	0	1	0	0	0	0	0	0	0	0	0	0	0	0	1	0	0	0
SLC25A11	NM_003562	Unbound					2	1	0	0	17	1	0	1	10	9	2	0	6	5	0	2	0	0	0	2	2	0	1	2	10	4	10	2	0	0	1	1	0	3	0	1	5	4	0	16	11	4	0
SPOP	NM_003563	Unbound					0	0	0	0	3	0	0	0	1	0	0	0	0	1	0	0	0	0	0	0	0	0	0	0	4	2	2	0	0	0	0	0	0	1	0	0	0	1	0	5	4	1	1
EEA1	NM_003566	Unbound					0	2	0	0	1	0	0	2	3	10	0	0	1	1	2	0	0	0	0	0	1	0	2	2	9	8	2	1	2	1	0	0	0	1	7	1	1	4	2	3	2	3	3
BCAR3	NM_003567	Unbound					0	0	0	0	4	0	0	2	1	12	1	0	0	3	0	1	2	0	0	2	2	0	0	2	10	7	8	0	0	1	0	1	0	3	2	1	6	6	4	6	2	6	4
STX7	NM_003569	Unbound					0	0	1	2	0	0	0	0	0	1	1	0	0	0	0	0	0	0	0	0	0	0	0	0	1	2	2	1	0	0	0	0	0	0	0	0	1	0	0	0	0	0	0
BFSP2	NM_003571	Unbound					0	0	0	0	2	0	0	0	1	3	0	2	0	0	0	0	0	0	0	0	1	0	1	1	4	7	4	1	0	1	0	0	0	2	0	1	2	1	0	1	2	0	1
LTBP4	NM_003573	Unbound					1	0	0	0	2	1	0	0	0	2	0	0	0	2	0	0	0	0	0	0	0	0	0	0	0	0	4	0	0	0	1	1	0	1	0	0	1	4	0	2	2	0	0
VAPA	NM_003574	Unbound					0	0	0	0	1	0	0	0	1	2	1	0	0	1	0	0	0	0	0	0	0	0	0	1	8	1	1	0	0	1	1	0	1	1	1	1	2	0	0	1	3	0	0
SOAT2	NM_003578	Unbound					0	0	0	0	9	0	0	0	4	7	0	1	0	4	2	0	0	0	0	1	1	0	0	0	4	3	7	1	0	0	0	0	0	2	0	1	2	0	0	4	6	0	0
RAD54L	NM_003579	Unbound					1	0	0	0	0	1	0	0	0	1	0	0	1	0	0	0	0	0	0	0	0	0	0	0	0	0	2	0	0	0	0	0	0	1	0	0	0	0	0	1	2	0	0
NSMAF	NM_003580	Unbound					0	0	0	0	0	0	0	0	0	1	0	0	0	1	0	0	0	0	0	0	0	0	0	0	1	0	1	0	0	0	0	0	0	0	0	1	0	0	0	0	0	0	0
NCK2	NM_003581	Unbound					0	4	5	4	7	0	0	4	3	17	0	0	1	5	0	0	3	0	0	0	5	0	0	0	15	22	15	2	5	2	3	5	1	7	6	3	14	7	1	11	4	5	6
DYRK3	NM_003582	Unbound					0	2	0	0	1	0	0	0	2	5	0	0	0	0	0	0	0	0	0	0	0	0	0	0	3	3	1	1	1	0	0	0	0	0	0	0	1	0	0	0	1	0	0
DOC2B	NM_003585	Unbound					0	0	0	0	7	1	0	0	2	10	2	0	4	2	0	1	0	2	0	0	1	1	0	1	6	6	11	2	3	0	1	0	0	2	2	0	2	1	0	4	7	0	5
DOC2A	NM_003586	Unbound					0	0	0	0	0	0	0	0	0	2	0	0	0	0	0	1	0	0	0	0	1	0	0	1	0	0	0	0	0	0	0	0	0	0	0	0	0	0	0	0	0	0	0
CUL4B	NM_003588	Unbound					0	0	0	0	0	0	0	0	0	0	0	0	0	0	0	0	0	0	0	0	0	0	0	0	0	1	1	0	0	0	1	0	0	0	1	0	1	0	0	1	1	0	0
CUL4A	NM_003589	Unbound					0	0	0	0	0	0	0	0	0	0	1	0	0	3	0	0	0	0	0	0	0	0	0	0	0	1	3	0	1	0	0	0	0	0	0	0	0	0	0	0	0	0	0
CUL1	NM_003592	Unbound					1	0	2	1	16	2	0	1	4	10	0	0	0	0	0	1	0	0	2	0	1	0	0	2	9	10	16	2	0	2	1	0	0	0	3	1	8	1	2	7	7	4	0
FOXN1	NM_003593	Unbound					0	0	2	1	8	0	0	0	2	1	1	0	0	1	0	0	0	0	0	0	0	0	0	0	0	1	1	0	0	0	0	0	0	0	0	0	1	1	0	3	4	0	0
TTF2	NM_003594	Unbound					0	2	0	0	0	0	0	0	0	0	0	1	0	1	0	0	0	0	0	0	0	0	0	0	1	5	1	0	0	0	0	0	0	0	1	0	2	1	2	0	0	0	1
TPST2	NM_003595	Unbound					0	0	0	0	0	0	0	0	0	1	0	0	0	0	0	0	0	0	0	0	0	0	0	0	1	0	0	0	0	0	0	0	0	1	0	0	0	1	0	0	0	0	0
TPST1	NM_003596	Unbound					0	0	0	0	0	0	0	0	0	2	0	0	0	1	0	0	0	0	0	0	0	0	0	0	2	1	0	0	0	0	0	0	0	0	0	0	0	1	1	0	0	1	0
TEAD2	NM_003598	Unbound					0	0	0	0	9	0	0	0	3	2	0	0	4	0	0	0	0	0	0	0	1	0	0	0	4	0	3	1	0	0	0	0	0	1	0	0	2	0	0	3	5	0	0
FKBP6	NM_003602	Unbound					0	0	0	0	5	0	0	0	0	2	0	0	0	2	0	0	0	0	0	0	1	0	0	2	0	0	3	1	0	0	0	0	0	0	0	0	0	0	0	3	0	0	0
OGT	NM_003605	Unbound					1	2	0	0	11	0	0	1	2	11	0	0	3	2	4	0	0	0	0	1	2	0	0	1	20	11	19	1	1	1	0	0	0	4	4	1	8	15	1	9	5	8	3
OFD1	NM_003611	Unbound					0	0	0	0	0	0	0	0	0	0	0	0	0	0	0	0	0	0	0	0	0	0	0	0	1	0	1	0	0	1	0	0	0	0	0	0	0	0	0	0	0	0	0
CILP	NM_003613	Unbound					0	0	0	0	2	0	0	0	2	0	2	0	1	2	0	0	1	0	0	0	0	0	0	0	0	1	2	1	0	0	0	0	0	0	1	0	2	1	0	0	2	1	0
GALR3	NM_003614	Unbound					0	0	0	0	8	0	0	0	1	1	0	0	0	6	0	0	0	0	0	0	0	0	0	1	3	0	5	1	0	0	0	0	0	0	0	0	0	0	0	6	3	0	0
SIP1	NM_003616	Unbound					0	0	0	0	0	0	0	0	0	0	0	0	0	0	4	0	1	0	0	0	0	0	0	0	0	0	0	0	0	0	0	0	0	1	0	0	0	1	0	0	0	1	0
RGS5	NM_003617	Unbound					0	1	0	0	0	0	0	0	0	3	0	0	1	1	0	0	0	0	0	0	0	0	1	1	4	9	5	0	2	1	0	0	0	4	0	1	2	1	0	4	4	0	2
PRSS12	NM_003619	Unbound					0	4	0	0	0	0	0	1	1	14	0	0	0	0	0	0	0	0	0	2	1	0	1	1	11	14	6	0	3	1	4	4	0	3	4	5	3	5	2	4	3	1	1
CNTNAP1	NM_003632	Unbound					0	1	4	4	30	0	0	0	8	6	3	0	0	19	0	0	0	2	1	0	3	0	0	2	5	5	6	2	1	0	0	0	0	2	0	0	2	3	0	11	16	2	0
NIPSNAP1	NM_003634	Unbound					0	1	0	0	1	0	0	0	2	3	0	0	0	0	0	0	0	0	0	1	0	0	0	0	1	1	3	0	0	0	0	0	0	0	0	0	1	0	0	1	1	0	0
ITGA10	NM_003637	Unbound					1	1	0	0	10	0	0	1	8	8	0	1	0	0	0	0	0	0	0	0	2	0	0	0	5	6	17	2	3	0	1	1	0	4	6	1	5	7	0	4	5	2	3
IKBKG	NM_003639	Unbound					0	0	0	0	0	0	0	0	1	1	0	0	0	2	0	0	0	0	0	0	0	0	0	0	1	0	1	0	0	0	0	0	0	0	0	0	0	0	0	1	0	0	0
IKBKAP	NM_003640	Unbound					0	0	1	1	1	0	0	1	0	4	1	0	3	0	0	0	1	0	0	0	1	0	1	2	3	4	4	0	0	0	2	2	0	5	2	0	2	3	0	1	1	1	1
HAT1	NM_003642	Unbound					0	0	0	0	4	1	0	0	1	6	1	0	0	0	0	0	0	0	0	0	1	0	0	0	3	0	1	1	0	0	0	0	0	1	0	0	1	1	0	3	7	0	0
GCM1	NM_003643	Unbound					0	0	0	0	0	0	0	0	0	3	0	0	2	2	0	0	0	0	0	0	1	0	0	0	1	4	1	0	0	1	1	0	0	2	0	0	3	2	0	0	0	2	1
SLC27A2	NM_003645	Unbound					0	0	0	0	2	0	0	0	0	0	0	0	0	4	0	0	0	0	0	0	0	0	0	0	4	0	3	0	0	0	0	0	0	0	0	0	0	0	0	3	1	0	0
DGKZ	NM_003646	Unbound					1	0	2	2	44	1	0	0	28	38	8	0	6	18	2	1	0	2	0	1	11	1	0	5	16	3	17	17	0	1	0	0	0	2	1	1	6	4	0	31	30	2	1
DGKE	NM_003647	Unbound					0	0	0	0	0	0	0	0	0	0	0	0	0	0	0	0	0	0	0	0	0	0	0	0	0	0	0	0	0	0	0	0	0	0	0	0	0	0	0	0	2	0	0
CST7	NM_003650	Unbound					0	0	0	0	0	0	0	0	1	2	0	0	1	0	0	0	0	0	0	0	0	0	0	0	2	0	0	1	0	0	0	0	0	0	0	0	1	0	0	1	0	0	0
CSDA	NM_003651	Unbound					1	3	0	0	3	0	0	1	1	7	0	0	0	8	2	0	1	0	0	0	2	0	1	1	8	7	5	2	0	1	0	0	0	3	4	3	5	2	0	6	4	3	2
CPZ	NM_003652	Unbound					0	0	0	0	0	0	0	0	0	0	0	0	0	3	0	0	0	0	0	0	0	0	0	0	0	0	0	0	0	0	0	0	0	0	0	0	0	1	0	0	0	0	0
COPS3	NM_003653	Unbound					0	0	2	2	0	0	0	0	0	2	0	0	0	0	0	0	0	0	0	1	1	0	0	0	0	0	1	1	0	0	0	0	0	0	0	0	0	0	0	2	0	0	0
CHST1	NM_003654	Unbound					0	0	0	0	5	0	0	0	0	0	1	0	1	3	0	0	0	0	0	0	0	0	0	0	2	0	4	0	0	0	1	0	0	0	0	0	0	0	0	1	3	0	0
CBX4	NM_003655	Unbound					1	0	0	0	10	0	0	0	3	5	2	0	2	2	0	1	0	4	2	1	3	2	0	1	4	3	5	1	0	0	0	0	0	0	1	0	4	1	1	9	9	1	0
CAMK1	NM_003656	Unbound					0	0	1	1	2	0	0	1	2	2	0	0	0	2	0	0	0	0	0	2	1	0	0	0	0	2	1	0	0	0	0	0	0	0	1	0	3	1	2	3	2	0	0
BARX2	NM_003658	Unbound					0	5	0	0	11	0	0	3	3	25	1	0	5	9	2	0	0	0	0	2	4	0	2	6	17	24	24	3	4	6	0	0	0	6	11	5	12	19	3	11	9	7	6
AGPS	NM_003659	Unbound					0	1	0	0	2	0	0	0	0	7	0	0	0	7	0	0	0	0	0	1	1	0	1	2	3	9	5	0	0	1	1	0	0	1	0	0	4	7	0	5	2	2	2
GPR49	NM_003667	Unbound					2	5	2	2	13	1	0	6	4	30	4	1	4	6	2	0	4	3	2	2	4	1	1	3	48	39	34	0	9	9	5	6	0	19	25	7	15	23	1	11	5	6	9
MAPKAPK5	NM_003668	Unbound					0	0	0	0	0	0	0	0	0	0	0	0	1	0	0	0	0	0	0	0	0	0	0	0	0	0	0	0	0	0	0	0	0	0	0	0	0	0	0	1	0	0	0
TCAP	NM_003673	Unbound					0	1	0	0	5	1	0	2	1	4	0	0	1	2	0	0	0	0	0	0	1	0	1	2	1	1	3	0	0	0	0	0	0	0	1	1	0	0	0	0	4	0	1
DEGS	NM_003676	Unbound					0	0	0	0	0	0	0	0	0	0	0	0	0	0	0	0	0	0	0	0	0	0	0	0	0	2	1	0	0	0	0	0	0	0	0	0	1	0	0	0	1	0	1
C22orf19	NM_003678	Unbound					0	0	0	0	2	0	0	0	1	3	0	0	0	1	0	0	0	0	0	0	0	0	0	1	0	3	1	0	0	0	0	0	0	1	0	0	0	0	0	5	1	0	0
KMO	NM_003679	Unbound					0	0	0	0	0	0	0	0	0	1	0	0	0	0	0	0	0	0	0	0	0	0	0	0	1	0	0	0	0	0	0	0	0	1	0	1	0	0	0	0	0	0	0
YARS	NM_003680	Unbound					0	0	0	0	3	0	0	1	3	1	0	0	2	5	0	0	0	0	0	0	1	0	0	0	2	2	1	2	0	0	0	0	1	1	1	1	3	2	1	3	2	2	0
PDXK	NM_003681	Unbound					0	0	0	0	1	0	0	0	1	2	0	0	0	0	0	0	0	0	0	0	0	0	0	0	0	3	2	0	0	0	0	1	0	1	0	0	1	1	0	0	5	1	2
D21S2056E	NM_003683	Unbound					0	0	0	0	0	0	0	0	0	0	0	0	0	0	0	0	0	0	0	0	0	0	0	0	0	0	1	0	0	0	0	0	0	0	0	0	0	0	0	0	0	0	0
MKNK1	NM_003684	Unbound					0	0	0	0	3	1	0	0	3	7	1	0	0	11	0	0	0	0	0	3	2	0	0	0	9	7	16	2	0	0	0	0	0	2	1	0	6	5	0	10	6	2	0
RIL	NM_003687	Unbound					0	0	1	1	23	0	0	1	11	25	3	0	6	8	0	0	0	2	0	2	4	0	1	1	8	0	23	4	0	0	0	0	0	1	1	1	5	2	1	12	8	3	0
CASK	NM_003688	Unbound					1	16	6	6	29	1	0	8	19	59	4	2	10	12	4	0	6	4	0	0	6	1	3	7	57	69	41	8	13	7	8	7	2	20	24	12	43	40	12	20	17	19	13
PRKRA	NM_003690	Unbound					0	1	0	0	1	0	0	2	2	5	0	0	0	1	0	0	0	0	0	1	1	0	0	1	6	6	7	0	0	0	1	1	0	5	1	0	3	6	1	0	2	1	0
STK16	NM_003691	Unbound					1	0	0	0	8	0	0	0	4	10	1	0	4	7	2	0	1	2	0	3	3	0	1	2	9	4	9	0	0	0	0	0	1	2	3	1	1	2	0	7	8	2	0
TMEFF1	NM_003692	Unbound					1	1	1	1	8	0	0	2	4	11	2	0	2	3	0	0	1	0	0	2	0	0	1	4	8	14	13	0	5	1	1	1	1	5	7	3	5	9	1	6	5	0	3
LY6D	NM_003695	Unbound					0	0	0	0	1	0	0	0	0	0	0	0	0	2	0	0	0	0	0	0	0	0	0	0	0	1	0	0	0	1	0	0	0	0	0	0	0	0	1	0	1	0	0
RGS20	NM_003702	Unbound					0	1	0	0	0	0	0	1	0	27	0	0	0	1	2	0	0	2	1	3	8	1	2	4	5	9	5	1	0	0	0	0	0	1	0	0	1	4	2	2	4	1	0
C4orf8	NM_003704	Unbound					0	0	0	0	0	0	0	1	0	0	0	0	0	1	0	0	0	0	0	0	0	0	0	0	1	0	4	0	0	1	1	0	0	0	0	0	0	0	0	1	0	0	0
SLC25A12	NM_003705	Unbound					0	2	0	0	7	0	0	3	7	8	2	0	3	0	0	0	0	0	0	0	1	0	0	0	12	5	11	4	1	1	0	0	0	3	3	3	6	5	1	5	7	2	2
KLF7	NM_003709	Unbound					2	8	2	1	27	1	0	8	17	79	5	2	12	24	2	0	8	0	0	4	12	0	1	7	71	65	66	6	12	8	9	7	2	22	30	19	43	33	5	29	23	18	10
PPAP2A	NM_003711	Unbound					1	0	0	0	0	1	0	0	0	0	0	0	0	0	0	0	0	0	0	0	0	0	0	0	2	0	1	0	0	1	0	0	0	0	0	0	0	0	0	1	0	0	0
PPAP2B	NM_003713	Unbound					0	8	0	0	8	0	0	6	8	36	2	0	11	3	0	0	4	0	0	0	7	0	0	5	37	33	29	1	4	1	5	3	0	7	18	8	16	15	2	14	10	6	8
STC2	NM_003714	Unbound					1	1	7	8	14	0	0	2	2	16	5	0	8	7	10	0	0	2	1	0	7	1	0	2	13	3	8	6	2	1	0	0	0	1	2	3	5	7	0	12	14	5	3
NPFF	NM_003717	Unbound					0	0	0	0	0	0	0	0	1	2	0	0	0	0	0	0	0	0	0	0	0	0	0	0	2	1	1	0	1	0	0	0	0	1	0	0	0	1	0	0	4	1	0
DSCR2	NM_003720	Unbound					0	1	0	0	0	0	0	0	0	3	0	0	0	0	0	0	0	0	0	0	0	0	0	0	1	2	1	0	0	0	1	0	0	0	1	0	1	2	0	0	0	1	1
RFXANK	NM_003721	Unbound					0	0	0	0	2	0	0	0	0	0	1	0	0	1	0	0	0	0	0	0	0	0	0	0	1	0	0	0	0	0	0	0	0	0	0	0	0	0	0	0	0	0	0
RODH	NM_003725	Unbound					0	0	0	0	0	0	0	1	0	0	0	0	0	0	0	0	0	0	0	0	0	0	0	0	0	1	1	0	0	0	0	0	0	0	0	0	0	0	0	0	0	0	0
OASL	NM_003733	Unbound					0	0	0	0	0	0	0	0	0	3	0	0	0	0	0	0	1	2	0	0	1	1	0	0	1	0	1	0	0	0	0	0	0	1	0	0	0	0	0	0	0	0	0
AOC3	NM_003734	Unbound					0	0	0	0	8	0	0	1	6	12	3	0	0	9	0	0	0	0	0	2	3	0	0	3	3	1	6	1	0	0	1	1	0	6	2	1	0	1	0	8	9	1	0
PTCH2	NM_003738	Unbound					0	0	0	0	4	1	0	0	1	3	0	0	0	1	0	0	0	0	0	0	0	0	0	0	4	2	5	4	0	0	0	0	0	0	0	1	0	2	0	2	4	0	2
KCNK5	NM_003740	Unbound					1	1	0	0	14	0	0	4	7	11	0	0	2	7	0	1	1	0	0	1	4	0	0	0	17	10	16	2	0	0	2	2	0	4	5	2	8	9	4	15	13	9	0
SOCS1	NM_003745	Unbound					0	0	0	0	9	0	0	0	1	3	0	0	0	0	0	0	0	0	0	0	1	0	0	0	0	1	2	1	0	0	0	0	0	0	0	0	0	0	0	3	1	0	0
IRS2	NM_003749	Unbound					0	0	0	0	1	0	0	0	1	2	0	0	0	0	0	0	1	0	0	0	0	0	0	0	3	1	2	0	0	0	0	0	0	1	1	0	0	1	0	2	1	1	0
EIF3S10	NM_003750	Unbound					0	0	2	2	6	0	0	0	0	9	1	0	0	3	8	0	1	4	1	2	4	1	0	0	3	3	0	1	0	1	0	0	0	1	0	1	0	1	1	6	5	1	0
EIF3S7	NM_003753	Unbound					0	0	0	0	0	0	0	0	0	0	1	0	0	0	0	0	0	0	0	0	0	0	0	0	0	0	0	1	0	0	0	0	0	0	0	0	0	0	0	1	0	0	0
EIF3S5	NM_003754	Unbound					0	0	0	0	0	0	0	0	0	0	0	0	0	0	0	0	0	0	0	0	0	0	0	0	1	0	0	0	0	0	0	0	0	0	0	0	0	0	0	0	0	0	0
EIF3S4	NM_003755	Unbound					0	0	0	0	0	0	0	0	1	0	0	0	0	1	0	0	0	0	0	0	0	0	0	0	0	0	0	0	0	0	0	0	0	0	0	0	0	0	0	2	1	0	0
EIF3S3	NM_003756	Unbound					0	3	0	0	1	0	0	1	1	14	0	0	4	2	0	0	3	0	0	0	2	0	1	2	14	11	8	0	4	6	2	4	0	6	5	2	3	6	3	2	2	4	1
EIF3S1	NM_003758	Unbound					0	0	0	0	0	0	0	0	0	2	0	0	0	0	0	0	0	0	0	0	0	0	0	0	0	0	1	0	0	0	0	0	0	0	0	0	0	0	0	0	0	0	0
VAMP8	NM_003761	Unbound					0	0	0	0	0	0	0	0	3	2	0	0	0	4	0	1	1	0	0	0	0	0	0	1	3	1	2	0	0	0	0	0	0	0	0	0	3	1	0	1	0	0	0
VAMP4	NM_003762	Unbound					0	0	0	0	0	0	0	1	1	7	1	0	0	3	0	0	0	0	0	0	0	0	1	1	0	5	1	1	0	0	1	1	0	1	1	2	3	4	0	2	1	0	0
STX16	NM_003763	Unbound					3	5	1	2	14	0	0	7	4	26	1	0	0	8	0	0	2	0	0	1	4	0	1	3	21	30	22	0	4	4	6	7	1	13	11	6	13	19	5	9	23	8	8
STX11	NM_003764	Unbound					0	0	1	1	1	0	0	0	2	15	3	0	0	0	0	0	0	0	0	0	3	0	2	2	5	10	4	1	2	0	1	0	0	1	4	0	5	3	2	2	5	2	2
BECN1	NM_003766	Unbound					0	0	0	0	2	0	0	0	0	0	0	0	0	1	0	0	0	0	0	0	0	0	0	0	0	0	2	0	0	0	0	0	0	0	0	0	0	0	0	2	1	0	0
PEA15	NM_003768	Unbound					0	0	0	0	8	0	0	0	1	5	0	0	0	1	0	0	0	0	0	0	1	0	0	0	4	0	10	1	0	0	0	0	0	1	0	0	0	0	0	2	2	0	0
HYAL2	NM_003773	Unbound					0	1	0	0	15	0	0	0	2	3	4	0	1	7	2	1	0	0	0	0	2	0	0	0	6	0	4	7	0	0	0	0	0	2	0	0	1	1	0	10	8	0	0
GALNT4	NM_003774	Unbound					0	0	0	0	6	0	0	0	0	5	0	0	1	1	0	0	0	2	0	1	1	1	0	1	6	2	5	1	0	0	2	2	0	2	0	0	2	1	0	5	7	0	0
MRPL40	NM_003776	Unbound					0	0	0	0	4	0	0	1	2	2	0	0	0	6	0	0	0	0	0	1	2	0	0	1	2	2	2	0	0	0	0	0	0	0	2	1	0	1	0	3	4	1	0
DNAH11	NM_003777	Unbound					0	0	0	0	0	0	0	0	0	0	0	0	0	0	0	0	1	0	0	0	0	0	0	0	0	1	2	0	0	0	0	0	0	0	1	0	1	1	0	0	0	0	2
B4GALT4	NM_003778	Unbound					0	0	0	0	0	0	0	0	0	0	0	0	0	0	0	0	1	0	0	0	0	0	0	0	0	0	1	0	0	0	0	0	0	3	0	0	1	0	0	0	1	0	0
B4GALT3	NM_003779	Unbound					0	0	0	0	3	0	0	0	1	0	0	0	0	0	0	0	0	0	0	0	0	0	0	1	3	0	2	4	0	0	0	0	0	1	0	0	0	0	0	1	1	0	0
B3GALT2	NM_003783	Unbound					0	6	0	0	1	0	0	3	2	30	0	0	5	7	2	0	5	2	1	1	4	1	0	1	17	30	8	0	3	6	2	2	0	6	11	7	2	4	3	0	1	0	6
SERPINB7	NM_003784	Unbound					0	0	0	0	0	0	0	0	1	8	0	0	0	0	0	0	0	0	0	0	2	0	2	2	2	4	1	0	1	0	0	0	0	0	1	0	2	4	2	1	0	1	0
TNFRSF25	NM_003790	Unbound					0	0	1	1	15	0	0	0	7	4	2	0	2	1	0	0	0	0	0	0	1	0	1	1	3	2	6	3	0	0	0	0	0	1	2	1	1	1	1	6	7	1	0
MBTPS1	NM_003791	Unbound					0	0	0	0	0	0	0	0	1	0	0	0	0	2	0	0	1	0	0	0	0	0	0	0	3	2	5	0	0	1	0	0	0	1	1	0	1	1	0	0	1	0	1
EDF1	NM_003792	Unbound					0	0	0	0	1	0	0	0	0	0	0	0	0	0	0	0	0	0	0	0	0	0	0	0	0	0	0	0	0	0	0	0	0	0	0	0	0	0	0	2	0	0	0
CTSF	NM_003793	Unbound					0	0	0	0	0	0	0	0	0	0	0	0	0	1	2	0	0	0	0	0	0	0	0	0	0	0	0	0	0	0	0	0	0	0	0	0	1	0	0	0	0	0	0
SNX4	NM_003794	Unbound					0	0	0	0	0	0	0	0	0	1	0	0	0	0	0	0	0	0	0	0	0	0	1	2	5	2	0	0	0	0	0	0	0	0	2	1	2	1	0	0	1	0	0
CTNNAL1	NM_003798	Unbound					0	1	0	0	0	0	0	3	3	9	0	0	1	3	0	0	0	0	0	0	2	0	2	3	7	10	4	1	1	1	0	0	0	0	2	2	5	4	1	2	3	3	1
MYOM1	NM_003803	Unbound					0	0	0	0	0	0	0	3	0	4	0	0	0	1	0	0	1	0	0	0	0	0	0	0	2	7	0	0	0	0	1	1	0	1	0	0	3	2	0	0	1	0	0
HRK	NM_003806	Unbound					0	3	4	4	9	0	0	4	0	4	1	0	0	2	0	1	0	2	0	1	2	1	0	0	5	9	5	3	3	2	1	0	0	1	3	3	0	3	1	4	3	0	3
TNFSF12	NM_003809	Unbound					0	0	0	0	2	0	0	0	0	4	0	0	1	0	0	0	0	2	0	1	1	0	0	0	0	0	0	2	0	0	0	0	0	0	0	0	0	0	0	2	0	0	0
TNFSF9	NM_003811	Unbound					0	0	0	0	0	0	0	0	1	0	0	0	0	0	0	0	0	0	0	0	0	0	0	0	0	0	2	1	0	0	0	0	0	0	0	0	1	2	0	1	4	0	0
ADAM23	NM_003812	Unbound					1	0	0	0	11	0	0	1	0	6	0	0	0	1	0	0	1	0	0	1	0	0	0	1	14	8	8	2	2	1	0	0	0	1	6	0	5	7	0	6	3	4	2
ADAM21	NM_003813	Unbound					0	0	0	0	0	0	0	0	0	0	0	0	0	0	0	0	0	0	0	0	0	0	0	0	1	0	0	0	0	0	0	0	0	0	0	1	0	0	0	0	0	0	1
ADAM15	NM_003815	Unbound					0	0	1	1	18	0	0	0	1	5	1	0	0	0	2	0	0	0	2	1	2	0	0	1	2	0	7	2	0	0	0	0	0	0	1	0	0	1	1	6	9	3	0
RIPK2	NM_003821	Unbound					1	1	0	0	0	0	0	0	0	9	0	0	1	2	0	0	1	0	0	0	1	0	0	1	2	3	3	0	2	1	1	0	0	0	2	1	6	4	0	2	0	3	0
DLK1	NM_003836	Unbound					0	1	1	1	3	0	0	0	0	3	1	0	0	3	0	0	0	0	0	0	0	0	1	2	2	0	3	0	0	0	0	0	0	0	1	0	3	1	0	4	3	0	0
SCEL	NM_003843	Unbound					0	1	0	0	0	0	0	2	0	12	0	0	0	0	0	0	1	0	0	0	3	0	1	2	6	6	6	0	1	0	0	0	1	2	0	2	2	0	0	1	1	0	1
PEX11A	NM_003847	Unbound					0	0	0	0	1	0	0	0	1	4	0	0	1	2	0	0	1	0	0	0	1	0	1	1	3	1	2	1	0	0	0	0	0	0	1	0	2	1	0	2	2	2	0
CREG	NM_003851	Unbound					0	0	0	0	0	0	0	0	0	2	1	0	0	0	0	0	0	0	0	0	0	0	0	0	1	0	0	0	0	0	0	0	0	0	0	0	0	0	0	0	0	0	0
TIF1	NM_003852	Unbound					1	0	0	0	5	0	0	1	0	3	0	0	1	0	0	0	1	0	0	1	1	0	0	0	7	7	6	2	1	0	1	3	0	3	1	2	3	3	0	3	4	3	2
IL18RAP	NM_003853	Unbound					0	0	0	0	0	0	0	0	1	0	0	0	0	2	0	0	0	0	0	1	0	0	0	0	3	5	0	0	0	0	1	0	0	0	2	1	4	5	1	0	4	0	1
IL18R1	NM_003855	Unbound					0	0	0	0	0	0	0	0	0	0	0	0	3	0	0	0	0	0	0	0	0	0	0	0	1	0	1	0	0	0	0	0	0	0	1	1	0	2	0	0	0	1	1
SAP30	NM_003864	Unbound					0	0	0	0	2	0	0	1	2	5	1	0	1	0	2	0	0	0	0	0	2	0	0	0	5	3	2	0	1	0	0	0	0	1	1	3	2	5	1	3	5	4	2
FGF17	NM_003867	Unbound					0	0	0	0	4	0	0	0	5	0	0	0	0	1	0	0	0	0	0	0	0	0	0	0	2	0	4	0	0	0	0	0	0	0	0	0	1	3	0	3	3	0	0
IQGAP1	NM_003870	Unbound					1	0	1	1	5	0	0	0	1	3	0	0	0	3	0	0	0	0	0	0	0	0	0	0	6	3	2	1	0	0	1	0	1	1	1	2	3	4	1	3	3	3	1
NRP1	NM_003873	Unbound					0	7	0	0	13	0	0	3	10	35	1	0	5	11	0	0	5	0	0	3	3	0	2	4	30	46	21	0	15	8	8	11	1	18	20	10	17	22	8	9	12	12	11
CD84	NM_003874	Unbound					0	0	0	0	1	0	0	0	0	5	0	0	0	0	0	0	1	0	0	1	0	0	0	0	6	6	5	0	1	0	2	1	1	3	1	3	1	1	2	2	3	0	1
C17orf35	NM_003876	Unbound					0	1	0	0	1	0	0	1	0	9	0	0	6	7	0	1	0	0	0	0	1	0	1	1	6	6	5	0	0	2	0	0	0	4	1	1	2	3	1	0	3	2	0
SOCS2	NM_003877	Unbound					0	0	0	0	18	0	0	1	2	4	1	0	2	3	4	1	0	0	0	0	2	0	0	1	8	1	8	3	0	0	0	0	0	1	0	0	4	3	0	11	11	1	0
GGH	NM_003878	Unbound					0	0	0	0	0	0	0	0	0	0	0	0	0	0	0	0	0	0	0	0	0	0	0	0	1	4	2	0	0	0	0	0	0	0	1	0	1	1	0	0	0	0	0
CFLAR	NM_003879	Unbound					0	0	0	0	0	0	0	0	0	0	0	0	0	0	0	0	0	0	0	0	0	0	0	0	0	0	0	0	0	0	0	0	0	0	0	0	0	0	0	0	0	0	0
WISP2	NM_003881	Unbound					0	0	0	0	2	0	0	0	1	4	0	0	0	1	0	0	0	0	0	0	2	0	0	2	0	0	2	2	0	0	0	0	0	0	0	0	0	0	0	2	0	0	0
PCAF	NM_003884	Unbound					0	0	0	0	1	0	0	0	0	1	0	0	0	0	0	0	0	0	0	0	0	0	0	0	1	3	0	1	0	0	0	0	0	0	0	0	1	0	0	1	1	0	1
CDK5R1	NM_003885	Unbound					0	0	0	0	0	0	0	0	0	0	1	0	0	1	2	0	0	0	0	0	0	0	0	0	1	0	0	0	0	0	0	0	0	0	0	0	0	0	0	0	0	0	0
AKAP4	NM_003886	Unbound					0	0	0	0	0	0	0	0	1	13	1	0	1	0	0	0	1	0	0	2	4	0	0	1	3	0	5	0	0	0	0	0	1	2	4	0	0	1	0	0	0	0	0
SYNJ1	NM_003895	Unbound					0	2	0	0	7	0	0	0	2	16	2	0	0	0	0	0	2	2	0	0	3	0	0	1	5	6	0	0	2	1	0	0	0	1	4	1	5	3	0	5	5	4	2
SIAT9	NM_003896	Unbound					0	1	0	0	3	0	0	0	4	8	0	0	0	1	0	0	0	0	0	0	1	0	0	0	1	0	2	1	0	0	0	0	0	0	1	1	3	3	0	1	1	1	0
SQSTM1	NM_003900	Unbound					0	0	1	2	6	0	0	0	0	18	0	0	1	3	0	0	0	0	0	0	4	0	3	3	0	0	2	1	0	1	0	0	0	0	0	0	0	0	0	1	0	0	0
ZNF259	NM_003904	Unbound					0	1	4	6	14	0	0	0	4	7	5	0	3	7	2	0	1	0	0	0	3	0	0	0	6	0	7	1	0	0	1	1	0	2	0	0	2	2	0	6	9	4	0
APPBP1	NM_003905	Unbound					0	1	1	1	3	0	0	2	0	1	0	0	0	3	0	0	0	0	0	0	0	0	0	0	4	1	2	0	0	0	0	0	0	0	2	1	0	0	0	0	1	0	0
MCM3AP	NM_003906	Unbound					0	1	0	0	0	0	0	1	1	4	0	0	0	2	0	0	0	0	0	0	1	0	0	0	3	4	2	0	0	0	0	0	0	2	1	0	3	4	0	1	2	1	0
CCNA1	NM_003914	Unbound					1	0	2	1	8	1	0	0	0	1	0	0	1	3	0	0	0	0	1	0	0	0	0	0	0	0	2	1	0	0	0	0	0	0	0	0	0	0	0	1	4	0	0
AP1S2	NM_003916	Unbound					0	3	0	0	9	0	0	0	7	13	1	0	7	9	2	0	3	0	1	0	4	0	1	2	20	35	16	2	4	2	2	2	2	6	13	7	8	11	6	6	10	7	7
AP1G2	NM_003917	Unbound					0	1	0	0	22	1	0	0	6	8	0	0	6	7	0	0	1	0	0	1	2	0	1	2	9	5	13	4	0	0	0	0	0	3	3	0	2	10	1	9	10	3	0
FOXH1	NM_003923	Unbound					0	0	0	0	2	0	0	0	0	0	0	0	0	0	0	0	0	0	0	0	0	0	0	0	0	0	1	1	0	0	0	0	0	0	0	0	0	0	0	2	2	0	0
PHOX2B	NM_003924	Unbound					0	7	1	1	12	0	0	6	3	21	1	1	0	6	2	2	4	2	0	4	4	0	1	4	31	29	27	3	8	5	2	4	2	11	23	18	13	22	4	7	5	10	13
MBD3	NM_003926	Unbound					0	0	0	0	2	0	0	0	0	1	0	0	0	0	0	0	0	0	0	0	0	0	0	0	0	0	0	0	0	0	0	0	0	0	0	0	0	0	0	0	0	0	0
MBD2	NM_003927	Unbound					0	0	0	0	0	0	0	0	0	0	0	0	0	0	0	0	0	0	0	0	0	0	0	0	2	1	2	0	0	0	0	0	0	0	0	0	1	0	0	0	0	0	0
RAB7L1	NM_003929	Unbound					0	4	0	0	2	0	0	0	1	0	0	0	0	0	0	0	0	0	0	0	0	0	0	0	11	6	0	1	0	0	0	0	0	0	0	0	0	2	0	1	0	1	0
SCAP2	NM_003930	Unbound					0	4	0	0	5	1	0	5	3	24	0	0	3	8	0	0	4	2	0	0	4	1	1	5	38	45	27	1	7	6	4	5	2	11	24	17	13	19	5	11	7	9	8
WASF1	NM_003931	Unbound					0	3	0	0	14	0	0	2	3	13	3	0	2	3	0	0	1	0	0	0	4	0	0	0	9	15	15	3	3	1	1	1	0	4	6	4	5	8	0	7	10	3	2
TOP3B	NM_003935	Unbound					0	0	0	0	0	0	0	0	0	0	0	0	0	0	0	0	0	0	0	0	0	0	0	0	0	0	0	0	0	0	0	0	0	0	0	0	0	0	0	1	0	0	0
CDK5R2	NM_003936	Unbound					1	0	1	1	3	0	0	0	1	8	4	0	0	0	0	1	1	2	0	0	3	1	1	2	4	0	6	1	0	0	0	0	0	1	0	1	1	1	0	1	1	0	0
KYNU	NM_003937	Unbound					0	0	0	0	0	0	0	0	0	0	0	0	0	0	0	0	0	0	0	0	0	0	0	0	1	2	1	0	0	0	0	0	0	1	0	1	0	1	0	0	0	0	3
AP3D1	NM_003938	Unbound					0	0	1	0	0	0	0	0	1	6	1	0	0	1	2	0	0	2	0	0	2	0	0	0	0	1	0	0	0	0	0	0	0	1	0	0	1	0	0	1	0	0	0
RPS6KA4	NM_003942	Unbound					0	0	0	0	6	0	0	0	0	10	0	0	0	0	2	0	0	0	0	0	3	0	2	2	0	0	0	2	0	0	0	0	0	0	0	0	0	0	0	2	3	0	0
SELENBP1	NM_003944	Unbound					0	0	0	0	2	0	0	0	0	1	0	0	0	1	0	0	0	0	0	0	0	0	0	0	0	0	1	2	0	0	0	0	0	0	0	0	1	1	0	1	1	0	0
NOL3	NM_003946	Unbound					0	0	0	0	2	0	0	0	0	0	0	0	0	0	0	0	0	0	0	0	0	0	0	0	0	0	1	0	0	0	0	0	0	0	0	0	1	1	0	0	2	1	0
CDKL2	NM_003948	Unbound					1	0	0	0	0	2	0	0	0	2	0	0	0	1	0	0	0	2	0	0	1	0	0	0	0	0	6	0	0	0	0	0	0	2	1	0	0	0	0	1	1	0	0
F2RL3	NM_003950	Unbound					0	0	0	0	1	0	0	0	1	2	0	0	0	1	0	0	0	0	0	1	0	0	0	0	0	0	2	0	0	0	0	0	0	0	0	0	0	0	0	1	2	0	0
RHBDL1	NM_003961	Unbound					0	0	0	0	0	0	0	1	1	1	0	0	0	0	0	0	0	0	0	0	0	0	0	0	0	1	0	0	0	0	0	0	0	0	0	0	0	0	0	1	1	0	0
TM4SF5	NM_003963	Unbound					0	0	0	0	3	0	0	0	1	0	0	0	0	0	0	0	0	0	0	0	0	0	0	0	2	0	2	0	0	0	0	0	0	0	0	0	0	0	0	2	2	0	0
CCRL2	NM_003965	Unbound					0	0	0	0	0	0	0	0	1	1	0	0	0	0	0	0	0	0	0	0	0	0	0	0	0	0	0	0	0	0	0	0	0	0	0	0	1	1	0	0	0	0	0
UBE1C	NM_003968	Unbound					0	0	0	0	0	0	0	0	0	1	0	0	1	0	0	0	1	0	0	0	0	0	0	0	3	0	1	0	0	0	0	0	0	0	0	1	1	0	0	0	0	0	0
MYOM2	NM_003970	Unbound					0	0	0	0	0	0	0	0	0	5	1	0	0	2	0	0	0	0	0	0	1	0	0	2	1	0	1	0	0	0	0	0	0	0	0	0	1	1	0	1	1	0	0
DOK2	NM_003974	Unbound					0	0	0	0	3	0	0	0	1	3	0	0	0	0	0	0	0	2	1	1	1	0	1	1	0	3	2	0	0	0	0	0	0	1	0	0	3	3	1	1	2	0	0
SH2D2A	NM_003975	Unbound					0	0	0	0	0	0	0	0	1	1	0	0	0	0	0	0	0	0	0	0	0	0	0	1	1	0	0	0	0	0	0	0	0	0	0	0	0	0	0	4	2	1	0
PSTPIP1	NM_003978	Unbound					0	1	0	0	5	0	0	0	4	4	1	0	0	4	0	0	0	0	0	0	1	0	1	3	1	0	4	1	2	0	0	0	0	1	0	0	1	1	0	6	5	1	1
RAI3	NM_003979	Unbound					0	0	0	0	0	0	0	1	0	11	0	0	1	0	0	0	0	3	2	1	4	1	0	0	4	6	3	0	1	0	0	0	0	1	3	0	3	2	1	0	0	1	0
SLC13A2	NM_003984	Unbound					0	0	0	0	2	0	0	0	1	3	1	0	0	3	0	1	1	0	0	0	1	0	0	1	4	1	4	1	0	0	0	0	0	0	2	0	1	2	0	4	3	0	0
TNK1	NM_003985	Unbound					0	0	0	0	0	0	0	0	0	0	0	0	0	0	0	0	0	0	0	0	0	0	0	0	1	0	1	0	0	1	0	0	0	0	1	0	0	0	0	1	0	0	0
BBOX1	NM_003986	Unbound					0	0	0	0	0	0	0	0	1	2	0	0	1	0	0	0	0	0	0	0	0	0	0	0	2	2	1	0	0	0	0	0	0	0	0	0	1	2	1	0	0	1	0
NFKB1	NM_003998	Unbound					0	2	0	0	1	0	0	3	2	9	0	0	0	2	0	0	5	0	0	1	1	0	0	1	14	15	9	0	3	2	0	0	0	6	11	4	5	13	2	3	1	6	11
FCGR2B	NM_004001	Unbound					0	0	0	0	3	0	0	1	2	7	1	0	1	0	0	0	0	0	0	1	1	0	0	0	7	4	1	0	0	0	0	0	0	1	1	2	5	3	0	2	2	1	0
CRAT	NM_004003	Unbound					0	0	0	0	5	0	0	1	1	5	3	0	0	7	0	0	0	0	0	0	1	0	0	0	1	2	3	0	0	0	0	1	0	2	0	1	2	0	0	6	8	0	0
GJB2	NM_004004	Unbound					0	0	0	0	0	0	0	1	3	7	0	0	0	3	0	1	0	0	0	0	2	0	0	1	2	0	3	2	0	0	0	0	0	0	0	0	0	0	0	1	0	0	0
ADCY3	NM_004036	Unbound					0	0	1	1	10	0	0	0	1	8	0	0	1	4	0	0	0	0	0	0	3	0	1	1	3	2	4	0	2	0	0	0	0	0	1	0	1	2	0	4	6	0	0
AMPD2	NM_004037	Unbound					0	0	1	1	8	0	0	0	2	7	3	0	0	3	2	0	0	0	0	0	0	0	0	0	3	2	10	3	0	1	0	0	0	0	0	0	0	2	0	4	4	3	1
ANXA2	NM_004039	Unbound					0	2	0	0	9	0	0	3	9	20	0	0	0	1	0	1	0	0	0	0	1	0	1	3	14	14	13	4	1	4	3	6	1	4	2	4	2	7	0	2	8	4	0
ARHB	NM_004040	Unbound					2	1	0	0	3	1	0	0	2	3	0	0	1	0	2	0	1	0	0	0	0	0	0	0	5	2	6	1	2	1	0	1	1	1	4	2	3	3	0	1	4	1	1
ATIC	NM_004044	Unbound					0	1	0	0	0	0	0	2	0	2	0	0	0	1	0	0	0	0	0	1	0	0	0	0	2	2	0	0	0	0	0	0	0	0	0	0	0	0	0	0	0	0	0
ATOX1	NM_004045	Unbound					0	0	0	0	0	0	0	0	0	1	0	0	0	0	0	0	0	0	0	0	1	0	0	0	1	0	0	0	0	0	0	0	0	0	0	0	0	0	0	0	0	0	0
ATP5A1	NM_004046	Unbound					0	0	0	0	4	0	0	0	1	7	0	0	1	3	2	0	0	0	0	0	1	0	0	1	2	0	1	0	0	0	0	0	0	0	0	1	0	1	0	1	2	0	0
ATP6V0B	NM_004047	Unbound					0	0	0	0	7	0	0	0	5	15	2	0	0	10	2	0	0	0	0	1	5	0	2	4	1	0	6	3	0	0	0	0	0	1	1	0	2	2	0	5	2	1	0
B2M	NM_004048	Unbound					0	0	0	0	0	0	0	2	1	0	0	0	2	0	0	0	0	0	0	0	0	0	0	0	4	4	1	0	1	0	0	0	0	0	2	0	2	2	0	2	0	1	1
BCL2A1	NM_004049	Unbound					0	2	0	0	0	0	0	0	0	1	0	0	0	0	0	0	0	0	0	0	0	0	0	0	4	7	4	0	0	1	0	0	0	1	6	3	1	4	1	0	0	0	1
BCL2L2	NM_004050	Unbound					0	0	0	0	11	0	0	0	4	5	1	0	1	2	0	1	0	0	0	0	0	0	0	1	5	4	5	2	2	0	1	3	0	3	0	1	2	2	1	5	7	1	0
BDH	NM_004051	Unbound					2	0	0	0	5	1	0	1	1	5	1	0	0	2	0	0	0	0	0	0	2	0	0	0	10	2	7	1	0	0	0	0	0	0	3	1	1	0	0	2	4	0	2
C3AR1	NM_004054	Unbound					1	2	0	0	0	0	0	0	0	1	0	0	0	0	0	0	0	0	0	0	0	0	0	0	0	5	3	0	1	0	2	0	0	1	2	0	1	1	0	0	0	0	1
CAPN5	NM_004055	Unbound					0	0	0	0	3	0	0	0	1	4	4	0	0	0	0	0	0	0	0	0	2	0	1	1	0	0	1	0	0	0	0	0	0	0	0	0	0	0	0	0	0	0	0
CCBL1	NM_004059	Unbound					0	0	0	0	0	0	0	0	0	0	0	0	0	0	0	0	0	0	0	0	0	0	0	0	0	0	0	1	0	0	0	0	0	0	0	0	0	0	0	1	1	0	0
CDH16	NM_004062	Unbound					0	0	0	0	7	0	0	0	2	9	1	0	0	4	0	1	0	0	0	0	2	0	0	0	1	1	2	0	0	0	0	0	0	0	0	0	0	1	0	2	1	2	0
CDH17	NM_004063	Unbound					2	0	0	0	2	0	0	2	2	12	0	0	0	1	0	0	1	0	0	0	0	0	0	0	7	13	9	2	0	0	2	0	0	2	1	2	4	5	1	2	6	3	2
CETN1	NM_004066	Unbound					0	0	0	0	0	0	0	0	0	2	0	0	0	1	0	0	0	0	0	0	0	0	0	0	4	2	4	0	0	0	0	0	0	0	1	0	1	3	0	0	1	1	0
CMKLR1	NM_004072	Unbound					0	0	0	0	0	0	0	0	2	2	2	0	0	0	0	0	0	0	0	0	1	0	0	0	0	0	0	0	0	0	0	0	0	1	0	0	0	0	0	0	1	0	0
CRYBB3	NM_004076	Unbound					0	0	0	0	6	0	0	0	2	4	0	0	0	0	0	0	0	0	0	2	2	0	0	0	1	0	3	0	0	0	0	0	0	0	0	0	0	1	0	4	2	1	0
CSRP1	NM_004078	Unbound					0	0	5	4	13	0	0	0	2	18	1	0	3	2	0	1	0	2	1	3	7	0	0	4	8	1	10	4	1	0	0	0	0	1	4	1	6	7	0	9	12	2	1
CTSS	NM_004079	Unbound					0	0	0	0	0	0	0	1	0	2	0	0	0	1	0	0	0	0	0	0	0	0	1	2	4	3	0	0	0	2	0	0	0	1	4	2	2	2	1	2	1	0	0
DDIT3	NM_004083	Unbound					1	0	2	3	28	1	0	1	4	13	2	0	0	2	0	1	0	0	0	0	3	0	1	6	7	3	21	6	0	0	0	0	0	1	1	0	6	4	0	17	14	2	0
TIMM8A	NM_004085	Unbound					0	1	0	0	3	0	0	0	0	2	0	0	1	2	2	0	0	0	0	0	0	0	0	2	5	12	10	0	1	0	1	1	0	3	2	2	6	6	1	2	4	1	1
COCH	NM_004086	Unbound					0	1	0	0	0	0	0	0	1	6	0	0	0	0	0	0	1	0	0	0	1	0	1	1	4	6	2	1	1	0	0	0	0	0	1	3	4	2	1	1	1	0	5
DLG1	NM_004087	Unbound					1	0	0	0	4	1	0	0	0	1	1	0	0	4	4	0	0	0	0	0	1	0	0	1	7	1	3	0	0	0	0	0	0	0	0	0	1	1	1	1	0	1	0
DNTT	NM_004088	Unbound					0	0	0	0	0	0	0	0	0	0	0	0	0	0	0	0	0	0	0	0	0	0	0	0	0	1	1	0	0	0	0	0	0	0	0	0	1	1	0	0	1	0	0
E2F2	NM_004091	Unbound					0	0	0	0	14	0	0	0	12	8	4	0	0	14	0	0	1	0	0	2	1	0	1	1	8	2	12	4	0	0	0	0	0	0	0	0	3	3	0	8	12	2	0
EFNB2	NM_004093	Unbound					3	11	0	0	10	2	0	16	13	76	3	4	9	22	2	2	3	2	0	3	10	0	2	7	75	60	40	2	15	9	12	11	2	29	17	13	25	29	8	18	24	12	11
EIF4EBP1	NM_004095	Unbound					0	0	0	0	4	0	0	0	1	0	0	0	0	0	0	0	0	0	0	0	0	0	0	0	2	0	0	1	0	0	0	0	0	0	0	0	2	2	0	4	1	2	0
EYA4	NM_004100	Unbound					0	9	3	2	8	1	0	11	7	48	2	0	2	15	0	1	7	0	0	0	8	0	0	2	35	60	29	0	13	7	5	7	1	17	20	15	16	29	9	8	15	14	9
FABP3	NM_004102	Unbound					0	0	0	0	4	0	0	1	1	1	0	0	0	4	2	0	0	0	0	0	0	0	0	0	3	2	4	2	0	0	0	0	0	1	2	1	1	4	0	3	1	0	0
FCER1G	NM_004106	Unbound					1	0	1	1	15	0	0	0	9	14	1	0	3	7	0	1	1	0	0	0	2	0	0	3	9	5	15	1	1	0	2	1	1	5	0	1	3	4	1	12	12	1	2
FGF11	NM_004112	Unbound					1	3	5	5	45	0	0	1	10	28	6	1	2	16	8	1	1	2	3	3	9	1	1	6	15	6	24	6	3	1	0	0	1	5	2	0	7	5	1	20	27	2	2
FGF14	NM_004115	Unbound					0	1	0	0	6	0	0	5	4	11	1	0	1	2	0	0	3	0	0	0	0	0	0	0	9	23	6	0	2	2	3	0	0	3	10	6	11	12	2	2	2	3	8
FKBP5	NM_004117	Unbound					1	4	0	0	7	0	0	3	5	20	2	0	8	2	2	0	4	2	0	0	3	0	1	1	20	27	18	2	8	1	2	4	1	4	9	3	7	8	2	6	5	7	4
FLT3	NM_004119	Unbound					1	0	0	0	1	0	0	0	3	6	0	0	3	4	2	0	0	4	0	0	3	2	0	0	4	4	5	0	0	0	0	0	0	0	1	0	3	4	0	2	0	2	0
GBP2	NM_004120	Unbound					0	0	0	0	1	0	0	0	0	0	0	0	0	0	0	0	0	0	0	0	0	0	0	0	0	0	0	0	0	0	0	0	0	0	0	0	0	0	0	0	0	0	0
GGTLA1	NM_004121	Unbound					0	0	0	0	0	0	0	0	0	0	0	0	0	0	0	0	0	0	0	0	0	0	0	0	0	0	1	0	0	0	0	0	0	0	0	0	0	0	0	0	0	0	0
GHSR	NM_004122	Unbound					0	0	0	0	0	0	0	0	0	0	0	0	0	0	0	0	0	0	0	0	0	0	0	0	1	3	0	0	0	0	0	0	0	0	0	0	0	2	1	1	1	1	0
GIP	NM_004123	Unbound					0	0	0	0	2	0	0	0	1	1	0	0	0	1	0	0	0	0	0	0	0	0	0	0	2	3	3	0	0	0	0	0	0	0	0	2	0	0	0	0	1	0	0
GMFB	NM_004124	Unbound					0	0	0	0	1	0	0	0	1	0	0	0	0	0	0	0	0	0	0	0	0	0	0	0	1	1	2	0	0	0	0	0	1	0	0	0	0	0	0	1	0	0	1
GNG11	NM_004126	Unbound					1	1	0	0	0	1	0	0	0	0	0	0	0	0	0	0	0	0	0	0	0	0	0	1	3	10	3	0	1	0	0	0	0	0	5	4	1	6	1	1	2	3	3
GUCY1B2	NM_004129	Unbound					1	1	0	0	3	1	0	0	0	8	1	0	0	2	2	0	0	0	0	1	1	0	0	1	6	14	14	0	3	2	0	0	0	3	1	4	6	5	1	4	3	1	10
GYG	NM_004130	Unbound					0	0	0	0	1	0	0	0	1	5	0	0	0	1	2	0	0	2	0	0	1	0	1	1	0	1	1	0	0	0	0	0	0	0	0	1	0	0	0	2	0	0	0
GZMB	NM_004131	Unbound					0	0	0	0	3	0	0	0	2	7	1	0	0	0	0	0	0	2	1	1	2	1	1	2	1	1	0	0	0	0	0	0	0	0	0	0	0	0	0	0	2	0	0
HNF4G	NM_004133	Unbound					0	1	0	0	0	0	0	0	0	0	0	0	0	0	0	0	0	0	0	0	0	0	0	0	0	2	0	0	1	0	0	0	0	0	3	1	0	0	0	0	0	0	0
HSPA9B	NM_004134	Unbound					0	0	0	0	1	0	0	0	0	7	1	0	0	0	0	2	0	2	0	0	2	0	1	2	1	0	0	0	0	0	0	0	0	0	2	1	1	2	0	0	3	1	0
IDH3G	NM_004135	Unbound					1	0	0	0	13	0	1	0	2	11	3	0	4	8	4	0	0	6	2	2	3	2	0	0	4	5	7	1	0	0	0	0	0	2	1	0	4	6	0	4	10	2	0
KCNMB1	NM_004137	Unbound					0	0	0	0	0	0	0	0	0	1	0	0	0	0	0	0	0	0	0	0	0	0	0	0	0	1	1	0	0	0	0	0	0	1	0	0	0	2	1	0	0	0	0
LLGL1	NM_004140	Unbound					0	0	0	0	3	0	0	0	0	0	0	0	1	1	0	0	0	0	0	0	0	0	0	0	2	0	1	1	0	0	0	0	0	0	0	0	0	0	0	1	1	0	0
MMPL1	NM_004142	Unbound					0	0	0	0	0	0	0	0	0	2	0	0	0	0	0	0	0	0	0	0	1	0	0	0	0	0	0	0	0	0	0	0	0	0	0	0	0	0	0	0	0	0	0
CITED1	NM_004143	Unbound					1	2	1	2	19	0	0	2	4	16	1	2	3	5	0	0	0	0	1	3	7	0	0	0	18	7	21	1	1	0	1	1	0	8	1	3	3	8	0	13	20	3	1
NDUFB7	NM_004146	Unbound					0	0	0	0	1	0	0	0	1	1	0	0	0	0	0	0	0	0	0	0	0	0	0	0	0	0	0	0	0	0	0	0	0	0	0	0	0	0	0	0	0	0	0
DRG1	NM_004147	Unbound					0	0	0	0	5	0	0	0	2	2	1	0	0	0	0	0	0	0	0	1	1	0	0	0	5	5	1	1	0	0	0	0	0	3	1	2	3	1	1	2	4	0	1
NINJ1	NM_004148	Unbound					0	0	0	0	5	0	0	0	5	2	1	0	0	0	0	0	0	0	0	0	0	0	2	3	4	0	6	0	0	0	0	0	0	1	0	0	2	0	0	2	8	0	0
OAZ1	NM_004152	Unbound					0	0	0	0	0	0	0	0	0	0	0	0	0	0	0	0	0	0	0	0	0	0	0	0	1	0	0	0	0	0	0	0	0	0	0	0	0	0	0	0	0	0	0
SERPINB9	NM_004155	Unbound					0	0	0	0	0	0	0	0	1	0	0	0	0	0	0	0	1	0	0	0	0	0	0	1	1	2	0	0	1	0	0	0	0	0	0	0	1	1	0	0	0	0	0
PPP2CB	NM_004156	Unbound					0	0	0	0	1	0	0	1	0	3	1	0	2	0	0	0	0	2	0	0	1	0	0	0	2	1	2	0	0	0	1	2	1	1	0	0	1	1	0	2	3	0	0
PRKAR2A	NM_004157	Unbound					0	0	3	3	1	0	0	0	2	5	0	0	0	2	0	0	1	0	0	1	0	0	0	0	3	6	1	0	3	1	0	0	0	0	0	0	0	1	1	3	0	0	4
PSPN	NM_004158	Unbound					0	0	0	0	1	0	0	0	0	0	0	0	0	0	0	0	0	0	0	1	0	0	0	0	1	0	1	1	0	0	0	0	0	0	0	0	0	0	1	0	2	0	0
PYY	NM_004160	Unbound					0	0	0	0	5	0	0	0	2	1	1	0	0	1	0	0	2	0	0	1	0	0	0	0	0	3	2	0	0	0	1	4	0	4	0	0	3	0	1	2	3	0	0
RAB1A	NM_004161	Unbound					0	0	1	1	8	1	0	1	1	25	1	0	1	6	4	0	0	2	1	4	5	1	1	4	11	8	6	0	1	3	1	1	0	3	1	3	6	7	1	4	3	2	0
RAB5A	NM_004162	Unbound					0	0	0	0	2	0	0	0	1	4	0	0	2	3	0	0	2	0	0	0	2	0	0	0	1	2	1	0	0	0	0	1	0	2	0	0	3	3	0	1	1	0	0
RAB27B	NM_004163	Unbound					0	1	1	1	1	0	0	0	0	11	0	0	5	4	0	0	0	0	0	0	2	0	1	3	9	5	4	0	2	0	0	0	0	3	2	4	4	6	0	2	2	2	2
RBP2	NM_004164	Unbound					0	1	0	0	2	0	0	3	1	13	0	0	4	10	0	0	1	0	0	0	1	0	1	2	18	11	16	0	2	1	1	0	0	1	4	3	7	9	2	5	8	7	3
RRAD	NM_004165	Unbound					0	0	0	0	6	0	0	0	5	3	0	0	0	5	0	0	0	0	0	2	2	0	0	0	3	0	5	0	0	0	1	1	0	1	0	0	1	2	0	2	0	0	0
SDHA	NM_004168	Unbound					1	0	0	0	3	0	0	0	1	1	0	0	0	0	0	0	0	0	0	0	1	0	0	0	0	2	5	0	0	0	0	0	0	0	1	0	4	2	0	1	0	2	1
SLC1A1	NM_004170	Unbound					0	3	0	0	8	0	0	0	2	10	0	1	2	7	0	0	2	0	0	0	3	0	2	2	10	12	14	0	1	1	2	0	0	5	1	2	8	12	2	6	5	3	1
SREBF1	NM_004176	Unbound					0	0	0	0	0	1	0	0	0	1	2	0	0	0	0	0	0	0	0	0	0	0	0	0	2	0	5	1	0	0	1	1	0	1	0	0	1	1	0	2	2	1	0
STX3A	NM_004177	Unbound					0	2	0	0	4	0	0	1	5	13	4	0	2	2	0	1	0	0	0	0	2	0	0	1	12	6	4	2	0	1	1	1	1	4	2	2	8	11	1	9	6	5	0
UCHL1	NM_004181	Unbound					0	0	0	0	4	0	0	0	1	3	0	0	0	2	0	0	2	0	0	1	1	0	0	0	4	2	2	0	0	1	0	0	0	0	0	2	4	1	0	1	2	2	0
WARS	NM_004184	Unbound					0	0	0	0	7	0	0	0	1	2	0	0	0	2	0	0	0	0	1	0	0	0	0	1	2	0	2	1	0	0	0	0	0	0	0	0	0	0	0	7	4	1	0
SEMA3F	NM_004186	Unbound					1	1	0	0	31	0	0	0	19	28	2	0	6	18	2	2	0	2	0	2	6	1	0	4	7	2	19	4	0	0	1	0	0	1	0	0	2	2	0	15	16	2	0
GFI1B	NM_004188	Unbound					2	3	0	0	2	2	1	1	1	19	1	0	1	0	0	0	1	0	0	0	3	0	0	2	6	9	6	1	1	0	1	0	0	2	2	3	5	2	0	6	7	3	2
ADAM22	NM_004194	Unbound					0	0	0	0	3	0	0	0	1	4	0	0	0	1	0	0	1	0	0	0	1	0	0	1	1	1	2	0	1	0	0	0	0	0	0	0	0	1	0	5	2	0	0
CDKL1	NM_004196	Unbound					0	0	0	0	2	0	0	0	0	0	1	0	0	0	0	0	1	0	0	0	0	0	0	0	1	0	0	0	0	0	0	1	0	1	1	0	0	1	0	1	1	0	0
P4HA2	NM_004199	Unbound					1	0	1	1	17	0	0	2	13	23	3	0	3	15	2	0	0	0	0	2	4	0	0	3	16	10	25	1	0	0	1	0	0	3	4	2	15	7	3	11	14	7	1
PDCD8	NM_004208	Unbound					1	2	0	0	1	0	0	1	1	15	0	0	3	2	0	0	0	0	0	4	2	0	1	2	16	18	10	0	3	1	3	5	0	7	8	4	4	7	0	2	1	2	3
SYNGR3	NM_004209	Unbound					0	0	0	0	0	0	0	0	1	4	0	0	0	4	0	0	0	3	2	1	1	1	0	0	0	0	0	2	0	0	0	0	0	0	0	0	0	0	0	1	0	0	0
NEURL	NM_004210	Unbound					0	2	1	1	14	1	0	2	3	20	2	0	4	7	0	0	1	2	0	1	3	1	1	3	2	1	12	1	0	0	0	0	1	1	1	0	2	3	0	3	12	1	1
SLC6A5	NM_004211	Unbound					0	1	0	0	10	0	0	0	9	12	0	0	1	1	2	0	3	2	0	0	1	0	1	1	9	12	8	0	2	0	2	3	0	3	1	1	4	7	1	8	2	4	6
SLC28A1	NM_004213	Unbound					0	0	0	0	0	0	0	0	0	0	0	0	0	0	0	0	0	0	0	0	0	0	0	0	1	0	1	0	0	0	0	0	0	0	0	0	0	0	0	0	0	0	0
FIBP	NM_004214	Unbound					0	0	0	0	1	0	0	0	0	1	0	1	0	1	0	0	0	0	0	0	0	0	0	0	0	1	2	0	0	0	0	0	0	0	0	1	1	1	0	1	2	1	0
RAB11B	NM_004218	Unbound					0	0	0	0	13	1	0	0	2	8	0	1	0	1	0	0	0	0	0	0	1	0	0	1	3	1	9	5	0	0	0	0	0	0	0	0	3	4	1	3	3	0	0
UBE2L6	NM_004223	Unbound					0	0	0	0	0	0	0	0	0	0	0	0	0	0	0	0	0	0	0	0	0	0	0	0	1	0	1	0	0	0	0	0	0	0	0	0	0	0	0	1	0	0	0
GPR50	NM_004224	Unbound					0	0	0	0	1	0	0	0	1	0	0	0	0	1	0	0	0	0	0	0	0	0	0	0	5	2	3	1	1	0	0	0	0	0	0	0	2	0	0	0	1	0	2
MFHAS1	NM_004225	Unbound					0	2	1	1	6	0	0	3	4	26	1	0	3	7	4	0	2	0	0	1	4	0	0	2	13	20	14	0	5	1	3	4	1	6	5	2	3	9	3	7	7	3	7
STK17B	NM_004226	Unbound					0	1	0	0	1	1	0	0	0	3	0	0	0	0	2	0	0	0	0	0	1	0	1	2	0	4	4	1	1	0	0	0	1	0	3	1	2	2	0	1	2	0	0
PSCD3	NM_004227	Unbound					0	5	0	0	10	0	0	5	7	20	2	0	10	5	0	1	2	0	0	0	2	0	0	1	27	31	25	2	4	4	3	2	0	12	11	7	17	11	3	7	15	6	4
EDG5	NM_004230	Unbound					0	0	0	0	3	0	0	0	2	0	0	0	0	0	0	0	0	0	0	0	0	0	0	0	0	0	0	0	0	0	0	0	0	0	0	0	0	1	0	1	0	1	0
SOCS4	NM_004232	Unbound					0	0	0	0	0	0	0	0	2	1	0	0	0	1	0	0	0	0	0	0	0	0	0	2	1	1	3	0	0	0	0	0	0	1	0	1	5	0	0	0	3	0	0
CD83	NM_004233	Unbound					0	0	0	0	0	0	0	0	1	0	0	0	0	0	0	0	0	0	0	0	0	0	0	0	0	0	0	0	0	0	0	0	0	0	0	0	0	0	0	0	0	0	0
KLF4	NM_004235	Unbound					0	0	1	2	1	0	0	0	2	13	1	0	0	0	2	0	1	4	1	1	6	0	1	1	5	6	5	0	2	0	0	0	0	3	2	4	2	4	1	4	5	3	1
TRIP15	NM_004236	Unbound					0	0	0	0	0	0	0	0	2	5	0	0	0	0	0	0	0	2	0	0	3	0	0	0	2	7	0	0	0	0	0	0	0	1	3	0	3	3	1	2	2	0	1
TRIP13	NM_004237	Unbound					0	0	0	0	2	0	0	0	0	3	0	0	3	2	0	0	0	0	0	1	0	0	0	0	1	0	2	1	0	0	0	0	0	0	0	0	0	0	0	4	5	0	0
TRIP10	NM_004240	Unbound					0	1	0	0	3	0	0	0	2	0	0	0	1	5	0	0	0	0	0	0	0	0	0	1	2	2	9	0	0	0	0	0	0	2	1	0	1	3	0	6	4	0	0
TGM5	NM_004245	Unbound					1	0	0	0	0	1	0	0	2	0	0	0	0	2	0	0	0	0	0	0	0	0	0	0	0	0	3	0	0	0	0	0	0	0	0	0	0	0	0	2	1	0	0
GLP2R	NM_004246	Unbound					0	1	0	0	2	0	0	1	1	3	0	0	0	0	0	0	1	0	0	0	0	0	0	0	2	2	1	0	1	0	0	0	0	0	1	1	2	1	0	1	2	1	0
GPR10	NM_004248	Unbound					0	0	0	0	0	0	0	0	0	0	0	0	0	2	0	0	0	0	0	0	0	0	0	0	2	1	1	0	0	0	0	0	0	1	0	1	0	1	0	0	0	0	0
RAB28	NM_004249	Unbound					0	2	0	0	0	0	0	0	1	1	0	0	0	0	0	0	2	0	0	0	0	0	0	1	4	14	2	0	0	1	2	1	0	2	6	0	4	6	2	0	0	2	3
RAB9A	NM_004251	Unbound					0	0	0	0	3	0	0	0	2	14	0	0	0	1	4	0	2	0	0	0	2	0	0	2	7	8	5	0	0	1	1	2	0	4	1	1	5	6	0	2	1	2	0
SLC9A3R1	NM_004252	Unbound					0	1	1	1	21	0	0	0	5	10	1	0	1	9	0	1	0	0	1	4	2	0	0	0	7	7	16	5	0	1	0	0	0	2	1	0	5	8	2	12	8	2	1
SLC22A8	NM_004254	Unbound					0	0	0	0	4	1	0	1	0	2	1	0	0	0	0	0	3	0	0	0	0	0	0	0	5	8	4	1	0	0	0	0	0	0	3	1	1	2	1	0	3	0	2
COX5A	NM_004255	Unbound					0	0	1	1	5	0	0	0	2	8	0	0	0	6	0	0	0	0	0	0	2	0	0	0	0	0	2	0	0	0	0	0	0	0	0	0	0	0	0	3	3	0	0
SLC22A13	NM_004256	Unbound					0	0	0	0	1	0	0	0	0	0	0	0	0	3	0	0	0	0	0	0	0	0	0	0	1	1	2	0	0	0	0	0	0	0	0	0	0	1	0	0	2	0	0
TGFBRAP1	NM_004257	Unbound					0	1	0	0	0	0	0	0	0	5	0	0	0	1	0	0	1	0	0	0	0	0	1	1	4	11	2	0	1	1	1	0	0	1	5	2	3	1	1	1	1	0	1
RECQL4	NM_004260	Unbound					0	1	1	1	2	0	0	0	0	1	5	0	1	9	2	0	0	0	0	0	0	0	0	0	0	0	1	0	0	0	0	0	0	0	0	0	0	1	0	3	6	0	0
SEMA4F	NM_004263	Unbound					1	0	0	0	2	1	0	1	1	1	0	0	0	0	0	0	0	0	0	0	0	0	0	0	3	0	5	0	0	0	0	0	0	2	0	1	1	1	0	1	3	1	0
SURB7	NM_004264	Unbound					0	0	0	0	0	0	0	0	0	0	0	0	0	0	0	0	0	0	0	0	0	0	0	0	1	0	0	0	0	0	1	2	0	2	0	0	1	1	0	0	0	0	0
FADS2	NM_004265	Unbound					2	0	1	1	28	0	0	0	4	3	1	0	1	3	2	1	1	0	0	0	1	0	1	1	6	1	18	2	0	0	0	0	0	0	0	0	2	0	0	17	18	2	0
CHST2	NM_004267	Unbound					0	0	0	0	9	0	0	0	2	0	4	0	0	0	0	0	1	0	1	0	0	0	0	0	5	1	3	1	1	0	0	0	0	1	1	2	1	2	0	14	10	0	0
CRSP8	NM_004269	Unbound					0	1	0	0	0	0	0	1	0	4	0	1	0	2	0	0	0	0	0	0	1	0	0	2	2	4	3	0	1	0	0	0	0	0	3	1	1	0	1	0	0	0	0
LY86	NM_004271	Unbound					0	2	0	0	1	0	0	1	0	5	0	0	4	3	0	0	0	0	0	0	1	0	0	1	10	8	8	0	1	1	3	2	1	5	4	3	3	2	1	3	3	1	1
CABP1	NM_004276	Unbound					1	1	0	0	13	1	0	0	0	9	2	0	2	5	0	0	2	2	0	1	2	0	0	0	7	5	12	1	0	1	0	0	0	2	0	0	3	7	0	5	4	2	1
SLC25A27	NM_004277	Unbound					1	1	0	0	3	1	0	2	1	3	0	0	0	0	0	0	2	0	0	0	0	0	0	0	6	8	5	0	0	0	0	0	1	4	3	1	7	6	1	2	1	1	0
PIGL	NM_004278	Unbound					0	1	2	1	14	0	0	4	1	13	1	0	0	6	0	0	1	0	0	0	0	0	0	1	8	15	11	3	4	0	1	0	0	6	5	1	5	7	0	9	6	2	6
PMPCB	NM_004279	Unbound					0	0	0	0	0	0	0	0	0	0	0	0	0	0	0	0	0	0	0	0	0	0	0	0	0	1	0	0	0	0	0	0	0	0	0	0	0	0	0	0	0	0	0
BAG3	NM_004281	Unbound					0	1	0	0	4	0	0	3	3	30	0	0	7	8	2	2	2	2	0	3	8	1	3	8	15	16	13	1	2	0	1	1	0	5	5	3	4	5	2	5	10	3	3
BAG2	NM_004282	Unbound					0	0	0	0	0	0	0	0	0	3	0	0	0	0	0	0	0	0	0	0	1	0	1	1	1	0	0	0	0	0	0	0	0	0	0	0	0	0	0	2	0	0	0
RAB3D	NM_004283	Unbound					0	0	0	0	0	0	0	0	0	5	2	0	1	0	0	0	0	0	0	0	1	0	1	1	1	0	4	0	0	0	0	0	0	0	0	0	0	0	0	0	1	0	0
GTPBP1	NM_004286	Unbound					1	3	0	0	7	0	0	1	4	19	1	0	1	2	4	0	1	0	0	2	3	0	1	2	11	8	16	1	1	0	2	2	0	3	3	2	7	3	0	5	9	3	6
PSCDBP	NM_004288	Unbound					0	4	0	0	1	0	0	2	2	12	2	1	0	4	0	0	1	4	2	1	3	1	0	2	16	24	13	1	5	2	0	0	0	5	12	4	9	10	3	1	1	6	2
CART	NM_004291	Unbound					0	0	0	0	1	0	0	0	0	4	1	0	0	5	0	0	0	3	2	1	1	1	0	1	0	1	1	0	0	0	0	0	0	0	0	0	0	1	0	1	2	0	0
GDA	NM_004293	Unbound					0	0	0	0	0	0	0	0	3	6	0	0	0	1	0	0	1	0	0	0	2	0	1	1	8	6	8	3	0	1	1	1	0	8	3	2	2	3	1	0	3	1	0
TRAF4	NM_004295	Unbound					0	0	0	0	22	1	0	0	7	29	7	0	2	17	0	1	0	0	0	3	9	0	1	6	10	1	23	5	1	0	1	0	1	4	0	0	4	5	0	12	16	0	0
RGS6	NM_004296	Unbound					0	2	1	1	2	0	0	2	3	15	3	0	1	12	2	0	0	4	0	1	4	1	0	2	8	15	4	0	4	3	1	0	0	0	5	2	4	7	1	3	1	2	4
GNA14	NM_004297	Unbound					0	1	0	0	2	0	0	0	0	7	0	0	0	5	0	0	0	0	0	2	2	0	1	1	4	2	2	0	0	0	0	0	0	1	3	0	3	2	2	3	4	1	0
NUP155	NM_004298	Unbound					0	0	0	0	1	0	0	0	0	2	0	0	0	0	0	0	0	2	0	0	2	0	0	1	0	0	3	0	0	0	0	0	0	0	0	0	0	0	0	5	2	0	0
ACP1	NM_004300	Unbound					1	0	0	0	2	0	0	3	0	0	0	0	0	0	0	0	0	0	0	0	0	0	0	0	0	2	1	0	0	0	0	0	0	0	3	0	0	2	0	4	2	0	0
BAF53A	NM_004301	Unbound					0	0	0	0	1	1	0	0	1	1	0	0	0	1	0	0	0	0	0	0	0	0	0	0	0	3	1	0	1	1	0	0	0	0	1	1	0	0	0	1	0	0	2
ALK	NM_004304	Unbound					3	2	0	0	7	1	0	0	5	23	0	0	9	8	0	0	0	0	0	2	3	0	0	2	18	26	27	0	2	1	4	3	1	8	5	3	10	14	5	8	7	9	6
ANXA13	NM_004306	Unbound					0	1	0	0	6	0	0	2	4	9	0	1	0	2	0	0	4	0	0	0	0	0	0	1	7	10	18	1	1	0	2	1	0	6	2	2	3	7	0	4	3	4	0
ARHGDIA	NM_004309	Unbound					0	0	1	1	2	0	0	0	1	2	0	0	0	0	0	0	0	0	0	0	1	0	0	0	0	0	0	1	0	0	0	0	0	0	0	0	0	1	0	3	1	0	0
ARHH	NM_004310	Unbound					0	1	0	0	3	0	0	1	4	6	0	0	0	5	0	1	1	0	0	2	1	0	0	0	10	9	5	0	0	1	0	0	0	1	1	1	5	8	1	2	6	0	0
ARL3	NM_004311	Unbound					0	3	0	0	8	0	0	5	2	4	2	0	0	5	0	0	2	0	0	1	0	0	0	2	7	13	7	1	1	0	1	0	0	1	8	2	2	7	4	4	5	1	3
ARR3	NM_004312	Unbound					0	0	0	0	2	0	0	1	2	7	2	0	0	1	0	0	0	0	0	1	1	0	0	0	5	1	8	0	1	0	0	0	0	1	0	2	1	1	0	1	5	1	1
ART1	NM_004314	Unbound					0	0	0	0	5	0	0	1	3	12	0	0	0	3	0	0	0	0	0	0	3	0	0	0	2	0	5	0	0	0	0	0	0	0	1	0	1	2	0	2	1	0	0
ASCL1	NM_004316	Unbound					0	0	3	4	6	0	0	0	1	2	1	0	1	1	0	0	0	0	0	0	2	0	0	1	3	1	6	2	0	0	0	0	0	0	1	0	1	0	0	4	3	2	0
ASNA1	NM_004317	Unbound					1	0	0	0	7	2	0	0	0	0	0	0	0	1	0	0	0	0	0	0	2	0	0	0	3	0	9	1	0	0	0	0	0	0	1	0	2	0	0	5	6	0	0
KIF1A	NM_004321	Unbound					0	0	0	0	0	0	0	0	0	0	0	0	0	0	0	0	0	0	0	0	0	0	0	0	0	1	1	0	0	0	0	0	0	0	0	0	1	1	0	0	3	2	0
BAG1	NM_004323	Unbound					0	0	0	0	6	0	0	0	1	12	0	0	0	1	2	0	0	0	0	0	3	0	0	1	2	1	5	0	0	0	1	1	0	4	2	0	3	3	0	3	3	1	0
BNIP2	NM_004330	Unbound					0	0	0	0	0	0	0	0	1	0	0	0	0	0	0	0	0	0	0	0	0	0	0	0	2	0	3	0	0	0	0	0	0	1	0	1	1	0	0	1	1	0	0
CAD	NM_004341	Unbound					0	1	0	0	7	0	0	0	1	2	1	0	1	9	6	0	2	0	0	0	0	0	2	3	8	1	11	0	0	0	1	1	1	2	1	0	4	4	0	2	8	4	0
CALR	NM_004343	Unbound					1	0	1	2	4	1	0	1	4	8	0	0	1	5	0	0	0	0	0	0	2	0	0	2	7	3	9	1	1	1	0	0	1	0	1	0	1	4	0	0	0	2	2
CASP3	NM_004346	Unbound					0	0	0	0	0	0	0	0	0	0	0	0	0	0	0	0	0	0	0	0	0	0	0	0	0	0	0	0	0	0	0	0	0	0	0	0	0	0	0	0	1	0	0
RUNX3	NM_004350	Unbound					0	0	0	0	0	0	0	0	0	0	0	0	0	0	0	0	0	0	0	0	0	0	0	0	1	0	2	0	0	0	0	0	0	1	0	0	1	2	0	1	0	2	0
CBLN1	NM_004352	Unbound					1	0	0	0	4	0	0	0	0	3	2	0	0	3	0	0	0	0	0	0	1	0	0	0	2	2	5	0	1	0	2	2	0	1	1	0	1	0	0	1	4	0	1
CD74	NM_004355	Unbound					1	0	0	0	3	2	0	0	3	12	0	0	0	1	0	0	0	0	0	4	3	0	0	2	4	2	6	1	0	0	0	0	0	2	0	0	1	3	0	2	6	0	0
CD81	NM_004356	Unbound					0	0	0	0	3	0	0	1	2	0	1	0	0	5	0	1	0	0	0	0	1	0	0	0	0	0	4	1	0	0	0	0	0	2	0	0	0	1	0	2	5	0	0
CDC25B	NM_004358	Unbound					0	0	0	0	0	0	0	0	0	2	0	0	0	1	0	0	0	0	0	0	1	0	0	0	0	0	1	0	0	0	0	0	0	0	0	0	1	0	0	0	1	0	0
CDC34	NM_004359	Unbound					0	0	0	0	1	0	0	0	0	0	0	0	0	3	0	0	0	0	0	0	0	0	0	0	1	0	1	0	0	0	0	0	0	0	0	0	0	0	0	1	1	0	0
CDH1	NM_004360	Unbound					1	0	0	0	4	1	0	0	0	0	0	0	0	7	0	0	0	0	0	0	0	0	0	0	2	1	4	0	0	0	0	0	0	1	1	0	0	0	0	2	3	0	1
CLGN	NM_004362	Unbound					0	0	1	2	0	0	0	0	0	0	0	0	0	0	0	0	0	0	0	0	0	0	0	0	0	0	0	0	0	0	0	0	0	0	0	0	0	0	0	0	0	0	0
CLCN2	NM_004366	Unbound					0	0	2	2	17	0	0	0	4	8	0	0	4	10	2	1	0	0	0	3	3	0	0	1	5	2	6	2	0	0	1	0	0	2	0	0	4	3	0	8	11	1	0
COL12A1	NM_004370	Unbound					0	2	2	4	13	0	0	2	4	15	0	1	4	8	4	0	3	0	0	4	3	0	1	1	15	19	20	3	0	2	2	2	0	2	9	4	10	8	2	14	9	3	4
COPA	NM_004371	Unbound					1	0	0	0	0	1	0	1	1	2	0	0	1	0	0	0	1	0	0	0	0	0	0	0	3	1	6	0	1	0	0	0	0	1	2	1	1	0	0	0	1	0	0
COX6A1	NM_004373	Unbound					0	0	0	0	1	0	0	0	0	0	0	0	0	0	0	0	0	0	0	0	0	0	0	0	0	0	1	0	0	0	0	0	0	0	0	0	0	0	0	0	0	0	0
CRABP1	NM_004378	Unbound					0	0	0	0	0	0	0	0	1	1	0	0	0	4	0	0	0	0	0	0	0	0	0	0	2	1	3	0	0	0	0	0	0	0	0	0	1	0	0	0	2	0	0
CREB1	NM_004379	Unbound					1	3	0	0	6	0	0	2	2	7	1	0	1	3	0	0	1	0	1	0	0	0	0	0	13	7	7	1	4	1	4	5	1	5	8	4	6	7	0	7	3	3	2
CRHR1	NM_004382	Unbound					0	0	0	0	0	0	0	0	0	0	0	0	0	0	0	0	0	0	0	0	0	0	0	0	0	0	0	1	0	0	0	0	0	0	0	0	0	0	0	0	0	0	0
CSPG3	NM_004386	Unbound					0	0	0	0	1	0	0	2	1	3	0	0	0	0	0	0	0	0	0	0	0	0	0	0	2	1	1	0	0	0	0	0	0	0	1	0	0	0	0	1	0	1	0
DACH	NM_004392	Unbound					1	12	0	0	9	0	0	12	6	80	2	0	8	27	2	1	7	2	0	3	7	0	3	10	63	110	42	3	26	6	11	15	3	25	41	20	45	42	11	11	19	27	32
DDX5	NM_004396	Unbound					0	3	0	0	7	2	0	2	3	4	0	1	1	3	0	0	0	0	0	1	3	0	0	2	11	7	7	2	1	1	1	0	1	0	1	2	2	4	0	8	5	0	1
DDX6	NM_004397	Unbound					0	0	0	0	5	0	0	0	0	4	0	0	1	1	0	0	0	2	0	0	1	1	0	0	2	4	5	0	0	1	0	0	0	2	0	1	2	4	0	7	0	5	2
DFFA	NM_004401	Unbound					0	0	1	1	1	0	0	0	0	0	0	0	2	0	0	0	0	0	0	0	0	0	0	0	1	0	1	0	0	0	0	0	0	0	0	0	0	0	0	0	1	0	0
DFNA5	NM_004403	Unbound					0	0	0	0	0	0	0	0	0	1	0	0	1	0	0	1	0	0	0	0	0	0	0	1	3	1	0	0	0	0	0	0	0	0	1	0	0	2	1	0	1	1	0
NEDD5	NM_004404	Unbound					0	0	0	0	2	0	0	0	2	3	0	0	0	5	2	1	0	0	0	2	3	0	0	0	2	3	3	0	0	0	0	0	0	0	0	1	4	1	1	4	2	0	0
DLX2	NM_004405	Unbound					1	4	1	2	2	1	0	0	4	5	0	0	1	8	4	0	0	2	0	1	4	1	0	2	10	13	3	0	6	2	0	1	0	4	6	3	2	5	2	1	4	2	6
DMBT1	NM_004406	Unbound					0	0	0	0	0	0	0	0	2	1	0	0	0	1	0	0	0	0	0	0	0	0	0	0	1	1	4	0	0	0	0	0	0	1	0	0	1	1	0	2	1	0	0
DNM1	NM_004408	Unbound					0	0	0	0	3	0	0	0	1	0	0	0	0	0	0	0	0	0	0	0	0	0	0	0	1	0	0	0	0	0	0	0	0	0	0	0	0	0	0	0	1	0	0
DMPK	NM_004409	Unbound					0	1	0	0	19	0	0	1	5	14	3	0	2	8	0	1	1	0	0	0	2	0	2	2	4	5	9	4	1	2	1	1	0	1	2	0	1	2	1	4	7	1	1
DNCI1	NM_004411	Unbound					0	2	0	0	2	0	0	3	3	24	0	2	3	2	0	0	3	2	0	0	5	0	0	0	26	30	11	1	3	4	2	2	0	5	6	5	7	13	2	8	3	7	7
DNMT2	NM_004412	Unbound					0	1	0	0	0	0	0	1	0	0	0	0	0	0	0	0	0	0	0	0	0	0	0	0	0	1	0	0	0	1	0	0	0	0	2	0	0	0	0	0	0	0	0
DPEP1	NM_004413	Unbound					0	0	0	0	0	0	0	0	0	0	0	0	0	0	0	0	0	0	0	0	0	0	0	0	0	0	0	0	0	0	0	0	0	0	0	0	0	0	0	1	0	0	0
DUSP1	NM_004417	Unbound					0	0	0	0	3	0	0	1	1	15	3	0	0	1	2	0	1	6	3	2	5	3	0	0	4	0	2	2	0	1	0	0	0	0	1	1	3	1	0	1	1	0	0
DUSP2	NM_004418	Unbound					0	0	0	0	2	0	0	0	1	6	0	0	0	2	0	0	0	2	0	1	2	0	1	1	2	2	5	0	0	0	0	0	0	1	0	0	0	2	1	4	6	2	1
DUSP5	NM_004419	Unbound					1	2	0	0	8	0	0	0	2	15	1	1	0	6	0	0	1	2	1	0	2	1	1	4	11	7	6	4	1	0	0	0	0	3	2	4	3	7	0	6	5	5	0
DUSP8	NM_004420	Unbound					0	0	0	0	1	0	0	0	0	1	2	0	0	2	0	0	0	0	0	0	0	0	0	0	0	1	0	0	0	0	0	0	0	0	0	0	0	0	0	1	0	1	0
DVL2	NM_004422	Unbound					1	2	1	1	22	0	0	3	6	19	1	0	2	12	2	2	0	0	0	1	4	0	0	2	28	10	21	0	0	0	3	0	0	8	2	2	6	8	1	9	10	3	0
DVL3	NM_004423	Unbound					0	0	0	0	5	0	0	0	2	0	0	0	0	1	0	0	0	0	0	0	0	0	0	0	2	1	3	0	0	1	0	0	0	0	0	1	1	2	0	4	3	2	0
E4F1	NM_004424	Unbound					0	0	0	0	0	0	0	0	0	0	0	0	0	0	0	0	0	0	0	0	0	0	0	1	0	1	1	0	0	0	0	0	0	0	0	0	0	1	1	0	0	1	0
PHC1	NM_004426	Unbound					0	5	0	0	7	0	0	4	4	11	0	0	3	5	0	0	1	2	0	0	2	0	1	3	8	10	5	1	1	0	0	0	0	4	8	2	3	4	0	6	3	1	2
EFNB1	NM_004429	Unbound					0	1	4	4	62	1	0	0	34	30	14	0	7	26	8	1	2	2	0	5	7	1	3	4	33	13	39	20	0	0	0	0	2	2	3	2	10	13	5	31	37	7	3
EGR3	NM_004430	Unbound					0	0	8	8	64	0	0	0	17	22	7	0	4	12	6	0	0	8	3	2	8	3	1	2	17	2	24	16	0	0	0	0	0	3	3	0	7	6	0	34	34	5	0
ELAVL2	NM_004432	Unbound					3	4	2	3	24	0	1	5	8	43	2	0	2	25	6	1	8	2	1	3	8	0	0	5	27	38	32	6	4	6	2	2	1	8	16	7	14	18	3	21	13	5	6
ENDOG	NM_004435	Unbound					0	0	0	0	0	0	0	0	0	0	0	0	0	0	0	0	0	0	0	0	1	0	0	0	0	0	0	0	0	0	0	0	0	0	0	0	0	0	0	1	1	0	0
ENSA	NM_004436	Unbound					4	2	0	0	5	0	0	0	1	2	0	0	0	1	0	0	0	2	0	0	1	1	0	0	4	1	7	1	0	0	1	0	0	0	0	0	1	1	0	0	1	0	0
EPB41	NM_004437	Unbound					1	1	0	0	7	0	0	0	4	10	1	0	2	2	0	0	1	2	0	0	4	0	1	2	8	5	16	1	2	1	1	0	0	2	1	0	6	3	1	7	8	0	2
EPHA4	NM_004438	Unbound					1	5	0	0	29	1	0	0	9	14	1	1	0	7	2	0	5	2	0	2	4	1	1	5	22	21	25	7	5	1	2	1	0	11	7	4	8	10	1	7	10	5	3
EPHA7	NM_004440	Unbound					1	4	0	0	6	1	0	8	1	12	1	0	5	5	2	1	2	0	0	0	4	0	0	1	26	15	12	1	3	4	4	4	1	5	7	1	8	9	0	7	9	0	0
EPHB1	NM_004441	Unbound					1	0	0	0	19	1	0	1	6	19	3	0	3	24	2	2	4	2	0	0	4	1	1	4	18	22	28	3	1	2	1	2	0	6	4	3	14	20	5	16	15	9	4
EPHB6	NM_004445	Unbound					1	0	1	1	15	1	0	0	2	23	2	0	3	10	0	1	2	0	0	1	5	0	2	3	15	7	20	4	0	0	0	0	0	3	7	3	5	9	1	10	14	3	0
EPS8	NM_004447	Unbound					0	0	0	0	3	0	0	0	0	0	0	0	0	0	0	0	0	0	0	0	0	0	0	0	0	1	0	0	0	0	0	0	0	0	0	0	0	0	0	0	0	0	0
ERBB2	NM_004448	Unbound					2	1	0	0	18	0	0	0	10	15	2	0	3	5	0	1	0	0	1	1	2	0	1	4	7	4	18	4	0	0	0	0	0	1	2	1	3	2	0	8	11	2	1
ERH	NM_004450	Unbound					1	0	0	0	10	0	0	0	0	6	2	0	0	1	2	0	0	0	0	0	2	0	0	1	9	2	11	1	0	0	1	1	0	3	0	0	2	6	1	6	7	1	1
ESRRA	NM_004451	Unbound					0	2	1	1	10	0	0	0	3	25	3	0	0	6	6	0	0	0	0	0	6	0	0	3	2	0	3	3	0	0	0	1	0	1	1	1	4	2	0	9	4	2	0
ETV5	NM_004454	Unbound					1	1	1	1	13	3	0	3	6	17	6	0	4	7	0	1	4	2	0	0	5	0	1	5	12	10	22	5	2	3	0	0	0	7	7	3	12	4	0	12	18	4	2
EXTL1	NM_004455	Unbound					0	0	0	0	2	0	0	0	2	1	1	0	0	1	0	0	0	0	0	0	0	0	0	0	1	1	1	0	0	0	0	0	0	0	0	1	0	0	0	1	5	0	1
EZH2	NM_004456	Unbound					3	3	0	0	6	1	0	1	0	7	0	0	0	7	0	0	0	0	0	1	1	0	0	0	13	13	13	1	2	0	3	2	0	6	5	4	6	6	1	3	7	2	0
FACL4	NM_004458	Unbound					0	4	1	1	2	0	0	3	3	19	0	0	2	2	0	0	2	4	2	3	4	2	0	0	18	23	13	1	3	2	0	0	1	2	9	4	10	9	4	10	6	7	7
FALZ	NM_004459	Unbound					0	1	0	0	2	0	0	0	3	10	1	0	1	5	2	1	0	0	0	0	3	0	0	1	11	14	11	0	1	1	1	2	0	5	0	1	4	5	0	4	4	7	1
FAP	NM_004460	Unbound					0	1	0	0	0	0	0	2	2	10	1	0	4	3	0	0	1	0	0	0	1	0	1	2	15	11	9	0	0	0	0	0	0	1	5	1	11	8	0	4	4	3	1
FGD1	NM_004463	Unbound					0	1	2	4	23	0	0	1	11	12	10	0	3	7	0	1	0	0	0	2	4	0	0	2	11	10	26	10	0	1	0	0	0	2	0	1	6	15	2	9	13	6	4
FGF5	NM_004464	Unbound					1	3	0	0	8	1	0	1	3	18	1	0	0	4	0	0	0	0	0	0	4	0	1	1	9	19	9	2	1	0	1	1	0	0	5	5	5	7	3	5	2	3	3
FGF10	NM_004465	Unbound					3	15	1	1	18	2	0	11	17	82	7	3	14	21	2	4	12	2	0	5	6	0	3	8	71	105	48	3	21	14	5	5	2	21	42	23	45	46	12	22	17	29	27
GPC5	NM_004466	Unbound					0	0	0	0	0	0	0	0	0	2	0	0	0	0	0	0	0	0	0	0	0	0	0	0	3	2	0	0	1	0	0	0	0	2	2	0	0	3	1	0	1	1	0
FHL3	NM_004468	Unbound					0	0	0	0	10	0	0	0	6	17	4	0	0	7	0	0	1	0	0	4	6	0	1	2	5	1	12	3	0	0	0	0	0	1	0	0	0	3	0	7	13	2	0
FKBP2	NM_004470	Unbound					1	1	4	4	35	0	0	0	10	7	1	0	1	7	0	0	0	0	1	0	3	0	0	1	6	2	15	7	0	0	0	0	0	0	0	0	3	1	0	6	12	0	0
FOXE1	NM_004473	Unbound					0	0	0	0	1	0	0	0	0	2	0	0	0	0	0	0	0	2	0	0	1	1	0	0	1	0	1	1	0	0	0	0	0	2	0	0	0	0	0	1	1	0	0
FLOT2	NM_004475	Unbound					0	0	0	0	13	0	0	0	4	0	1	0	0	3	0	0	0	0	0	0	1	0	0	0	3	3	6	2	1	1	1	2	0	3	1	0	4	3	0	4	5	1	1
FOLH1	NM_004476	Unbound					0	0	0	0	0	0	0	0	0	0	0	0	0	0	0	0	0	0	0	0	0	0	0	0	0	0	0	0	0	0	0	0	0	0	0	0	0	0	0	0	0	0	0
FUT7	NM_004479	Unbound					0	0	0	0	3	0	0	0	3	0	0	0	0	0	0	0	0	0	0	0	0	0	0	0	0	0	0	1	0	0	0	0	0	1	0	0	1	0	0	2	1	0	0
GALNT2	NM_004481	Unbound					1	1	0	0	3	0	0	0	2	3	1	0	0	1	0	1	1	0	0	2	2	0	0	0	6	7	4	0	0	1	0	0	0	1	3	0	3	4	1	3	1	1	1
GALNT3	NM_004482	Unbound					0	1	0	0	0	0	0	0	0	1	0	0	0	0	0	0	0	0	0	1	0	0	0	0	4	2	1	0	0	0	0	0	0	1	0	1	0	3	0	0	0	1	0
GCSH	NM_004483	Unbound					0	0	0	0	0	0	0	0	1	0	0	0	0	0	0	0	0	0	0	0	0	0	0	0	1	3	1	1	0	1	0	0	0	0	0	0	2	2	1	1	0	1	2
GPC3	NM_004484	Unbound					6	16	1	1	24	3	0	21	30	106	8	3	17	30	4	0	13	0	0	6	14	0	2	12	118	148	97	6	23	11	17	17	3	47	65	38	66	61	20	27	29	26	28
GNG4	NM_004485	Unbound					0	0	1	1	2	0	0	0	0	4	0	0	0	2	0	0	0	4	2	1	2	1	0	1	1	0	0	0	0	0	0	0	0	0	0	0	1	2	0	1	2	1	0
GP5	NM_004488	Unbound					0	0	0	0	0	0	0	0	0	0	0	0	0	0	0	0	0	0	0	0	0	0	0	0	0	0	0	0	0	0	0	0	0	0	1	0	0	0	0	0	0	1	0
GRB14	NM_004490	Unbound					0	3	0	0	1	0	0	2	2	9	1	0	2	4	0	0	2	0	0	0	1	0	0	0	9	10	4	0	1	0	1	1	0	1	5	0	4	5	3	3	4	3	0
GTF2A2	NM_004492	Unbound					0	0	0	0	1	0	0	0	1	3	0	0	2	1	0	0	0	0	0	0	0	0	0	0	0	2	1	0	0	0	1	2	0	1	0	0	0	0	0	2	2	1	0
FOXA1	NM_004496	Unbound					1	3	0	0	11	1	0	3	4	28	1	0	2	17	0	1	3	4	1	1	8	2	2	5	30	14	14	4	4	4	0	0	0	1	1	4	11	10	3	11	9	7	5
FOXA3	NM_004497	Unbound					0	0	2	2	13	1	0	0	7	0	2	0	1	4	0	1	0	0	0	3	1	0	0	1	2	4	6	3	0	0	0	0	0	1	0	0	1	6	1	7	12	1	0
ONECUT1	NM_004498	Unbound					2	8	4	3	17	1	0	3	12	31	5	4	9	9	8	0	8	0	2	4	8	0	0	0	35	32	19	5	5	4	10	16	2	18	11	11	13	15	5	9	13	8	9
HNRPAB	NM_004499	Unbound					1	0	0	0	0	0	0	0	0	2	0	0	0	0	0	0	0	2	0	0	1	1	0	0	2	1	1	0	0	0	0	0	0	0	0	0	0	0	0	0	0	1	0
HNRPU	NM_004501	Unbound					0	0	2	2	0	0	0	0	0	0	0	0	3	0	2	0	0	0	0	0	0	0	0	0	1	0	0	0	0	0	0	0	0	0	0	0	0	1	0	1	0	0	0
HOXB7	NM_004502	Unbound					0	0	1	2	24	0	0	1	3	12	6	0	3	3	0	1	0	0	0	1	1	0	0	4	12	4	13	6	6	0	1	0	0	1	3	6	6	6	1	9	13	4	3
HSF2	NM_004506	Unbound					1	2	0	0	0	0	0	2	1	7	0	0	1	1	2	0	1	0	0	0	2	0	1	1	7	4	6	0	0	2	2	1	0	0	3	2	2	1	0	0	1	0	0
HUS1	NM_004507	Unbound					0	1	0	0	0	0	0	1	0	2	0	0	0	0	0	0	0	0	0	0	0	0	0	0	2	5	1	0	1	0	1	0	1	0	2	0	2	0	1	0	0	0	2
ILF2	NM_004515	Unbound					0	0	1	1	0	0	0	0	0	0	0	0	0	0	0	0	0	0	0	0	0	0	0	0	0	0	2	0	0	0	0	0	0	0	0	0	0	0	0	0	1	0	0
ILF3	NM_004516	Unbound					0	0	0	0	0	0	0	0	0	1	0	0	0	1	2	0	0	0	0	0	0	0	0	0	2	1	5	0	0	0	0	0	0	0	0	0	0	0	0	1	2	0	0
ILK	NM_004517	Unbound					0	0	0	0	15	0	0	1	7	16	1	0	2	7	0	0	1	0	0	0	5	0	0	1	5	1	18	0	0	0	0	0	0	2	0	0	3	6	2	12	12	0	0
KCNQ2	NM_004518	Unbound					0	2	0	0	9	0	0	0	3	4	2	0	0	5	0	0	0	0	0	0	0	0	0	0	6	7	7	1	1	1	1	0	0	2	2	2	7	10	0	6	7	3	5
KCNQ3	NM_004519	Unbound					0	1	0	0	7	0	0	0	4	1	0	1	0	6	0	0	0	0	0	0	1	0	0	0	4	4	11	1	1	0	0	0	0	2	0	0	2	2	1	2	6	1	0
KIF5B	NM_004521	Unbound					0	1	0	0	1	0	0	1	0	4	0	0	0	3	0	0	0	0	0	1	2	0	0	0	2	7	1	1	0	0	1	1	0	1	3	1	3	2	1	0	3	0	1
LLGL2	NM_004524	Unbound					1	3	1	1	15	0	0	2	7	6	2	0	2	17	0	1	1	0	0	2	2	0	0	3	8	4	16	4	4	0	1	0	0	3	3	2	8	3	0	14	12	1	3
MEOX1	NM_004527	Unbound					0	2	2	2	15	0	0	2	6	8	1	0	0	0	0	0	0	0	0	0	1	0	0	1	8	10	14	1	2	1	0	0	1	4	2	1	6	6	2	8	8	3	1
MLLT3	NM_004529	Unbound					1	1	9	9	23	2	0	1	13	19	7	0	3	10	4	0	1	0	2	0	5	0	1	1	21	11	18	5	5	4	1	1	0	7	8	5	13	9	1	21	13	4	2
MMP2	NM_004530	Unbound					0	0	2	2	5	0	0	0	2	0	0	0	0	0	0	0	0	0	0	0	0	0	0	0	4	1	9	1	0	0	0	0	0	1	0	0	1	0	0	4	4	1	0
MOCS2	NM_004531	Unbound					0	0	0	0	0	0	0	0	0	2	0	0	0	0	0	0	0	0	0	0	0	0	0	0	0	0	0	0	0	0	0	0	0	1	0	0	0	1	0	0	0	0	0
MUC4	NM_004532	Unbound					0	0	0	0	2	0	0	0	4	6	0	0	0	3	0	0	0	0	0	0	1	0	0	0	0	1	2	0	0	0	0	0	0	0	0	0	0	0	0	0	2	0	0
MYT1	NM_004535	Unbound					4	3	0	0	8	1	0	3	5	27	2	1	2	9	0	0	4	0	0	1	3	0	1	5	26	30	24	0	8	1	6	2	3	3	9	12	8	19	4	3	5	14	6
NCAM2	NM_004540	Unbound					3	4	0	0	5	0	0	3	5	16	2	0	2	0	0	0	3	0	0	2	1	0	1	2	18	46	17	2	3	4	0	0	0	8	10	3	17	16	5	7	6	11	11
NDUFB2	NM_004546	Unbound					0	0	0	0	1	0	0	0	0	0	0	0	0	0	0	0	0	0	0	0	0	0	0	0	0	0	0	0	0	0	0	0	0	0	0	0	0	0	0	0	0	0	0
NDUFB10	NM_004548	Unbound					0	0	0	0	0	0	0	0	0	0	0	0	0	0	0	0	0	0	0	0	0	0	0	0	0	0	0	0	0	0	0	0	0	0	0	0	0	0	0	0	0	0	0
NDUFS2	NM_004550	Unbound					0	0	0	0	21	0	0	0	9	22	1	0	0	10	0	0	1	0	0	3	7	0	0	2	11	6	10	5	0	0	0	0	0	2	0	0	7	8	0	14	18	2	0
[truncated: 3,271 more rows]
[truncated: 206 more columns]
