# Supplementary material for: Genomic Promoter Analysis Predicts Functional Transcription Factor Binding
Source: Adv Bioinformatics. 2008 Oct 30;2008:369830. doi: 10.1155/2008/369830 (PMC2768302; doi:10.1155/2008/369830)
Supplement: Supplementary file 1 — Supplementary Table S1 presents the complete dataset from the analysis given in Section 2 of the paper. Supplementary Tables S2–S8 show the complete data on conserved TFBS for each of the seven groups analyzed in Section 2.1 of the paper. Supplementary Tables S9–S16 demonstrate detailed results of the cross-validation summarized in Table 4 of the paper. [file 369830.f1.zip › 369830/SuppTableS3.xls]

## Sheet: Sheet1
SYMBOL	REFSEQ	Bound	HNF1-hep	HNF1-panc	HNF4-hep	HNF4-panc	V$ACAAT	V$AFP1	V$AHR	V$AHRARNT	V$AIRE	V$ALPHACP1	V$ALX4	V$AMEF2	V$AML	V$AP1	V$AP4	V$APOLYA	V$AR	V$AREB6	V$ARNT	V$ARP1	V$ATATA	V$ATF	V$ATF1	V$ATF3	V$ATF4	V$ATF6	V$BACH1	V$BACH2	V$BARBIE	V$BRN2	V$CAAT	V$CACCCBINDINGFACTOR	V$CART1	V$CDC5	V$CDP	V$CDPCR1	V$CDPCR3	V$CDPCR3HD	V$CDX	V$CDX2	V$CEBP	V$CEBPDELTA	V$CEBPGAMMA	V$CETS168	V$CETS1P54	V$CHOP	V$CHX10
PLG	NM_000301	Bound	1	0	0	0	0	0	0	0	0	0	0	0	0	1	0	0	0	0	0	0	0	0	0	0	0	0	0	0	1	1	0	0	0	0	0	0	0	0	0	0	0	1	0	0	0	1	1
ALDH3A2	NM_000382	Bound	1	0	0	0	0	0	0	0	1	0	0	0	0	1	0	0	0	0	0	0	0	0	0	0	0	0	0	1	3	1	4	0	0	0	0	0	0	1	2	2	0	0	0	2	0	0	0
ALB	NM_000477	Bound	1	0	0	0	2	2	0	0	0	2	0	1	0	11	0	0	0	1	0	0	1	0	0	0	2	0	0	0	6	8	6	0	4	0	1	0	1	3	3	0	5	5	1	1	3	3	2
IGF1R	NM_000875	Bound	1	0	0	0	1	2	5	6	29	0	0	5	11	31	7	0	1	16	8	0	3	0	1	0	5	0	4	7	33	26	12	4	3	2	4	4	0	9	14	5	22	10	2	15	25	11	4
HGFAC	NM_001528	Bound	1	0	0	0	0	0	0	0	4	0	0	0	3	8	0	0	0	4	0	1	0	0	0	0	1	0	0	0	0	1	1	0	0	0	2	2	0	2	0	0	0	0	0	3	0	0	0
ENPEP	NM_001977	Bound	1	0	0	0	0	0	0	0	0	0	0	2	0	0	0	0	0	3	0	0	0	0	0	0	0	0	0	0	5	3	2	0	0	0	0	0	0	1	2	2	5	4	0	0	1	4	0
GARS	NM_002047	Bound	1	0	0	0	0	0	0	0	2	0	0	0	1	4	0	0	0	1	2	0	2	0	0	0	1	0	0	0	1	2	2	0	0	2	0	0	0	0	1	1	3	2	0	1	1	1	1
LY6E	NM_002346	Bound	1	0	0	0	0	0	0	0	1	0	0	0	1	0	1	0	0	3	0	0	0	0	0	0	0	0	0	0	0	0	3	0	0	0	0	0	0	0	0	0	0	0	0	1	0	0	0
TFRC	NM_003234	Bound	1	0	0	0	0	0	0	0	0	0	0	1	1	1	0	0	2	0	0	0	0	0	0	0	0	0	0	0	0	1	4	1	0	0	0	0	0	0	0	2	0	1	0	0	0	0	0
TMEM1	NM_003274	Bound	1	0	0	0	0	0	0	0	0	0	0	0	0	1	0	0	0	0	0	0	1	0	0	0	0	0	0	0	0	1	4	1	0	0	1	1	0	1	0	0	0	0	0	1	2	1	0
TIEG2	NM_003597	Bound	1	0	0	0	0	0	2	3	3	1	0	0	0	4	0	0	0	1	2	0	0	3	2	1	1	1	0	0	2	0	3	0	0	0	0	0	0	0	0	0	1	1	0	0	3	0	0
TBPL1	NM_004865	Bound	1	0	0	0	1	1	0	0	5	0	0	0	2	12	1	0	1	9	0	0	2	0	0	0	2	0	0	1	14	4	7	2	0	2	2	1	0	2	1	3	2	7	0	1	5	2	1
NPC1L1	NM_013389	Bound	1	0	0	0	0	0	0	0	0	0	0	0	0	0	0	0	0	0	0	0	0	0	0	0	0	0	0	0	0	0	0	0	0	0	0	0	0	0	0	0	0	0	0	1	0	0	0
ANGPTL3	NM_014495	Bound	1	0	0	0	0	0	0	0	0	0	0	1	1	7	0	0	0	1	0	0	1	0	0	0	0	0	1	1	1	4	2	0	0	1	1	2	0	4	1	1	3	3	0	1	0	3	0
KIAA0669	NM_014779	Bound	1	0	0	0	0	1	0	0	0	0	0	3	0	9	0	1	1	3	0	0	0	0	0	1	2	0	0	1	9	9	9	0	2	0	1	1	0	3	5	1	8	10	2	2	5	1	2
PLCB1	NM_015192	Bound	1	0	0	0	0	2	0	0	16	1	0	2	3	19	0	0	2	15	0	0	3	0	0	1	4	0	0	6	12	14	17	3	3	1	1	0	0	6	3	2	6	8	1	12	12	8	4
ITM2B	NM_021999	Bound	1	0	0	0	0	3	0	0	1	0	0	0	3	8	2	0	4	5	0	0	1	0	0	4	2	0	0	0	10	24	12	0	9	2	2	2	0	2	5	3	9	8	3	1	3	2	5
TNFRSF6	NM_000043	Bound	1	0	1	0	0	0	0	0	0	0	0	0	0	2	0	0	0	0	2	0	0	0	0	0	0	0	0	1	2	3	0	0	0	0	0	0	0	2	3	1	1	1	2	0	0	0	0
SERPING1	NM_000062	Bound	1	0	1	0	1	0	0	0	5	0	0	0	2	1	1	0	1	1	0	0	0	0	0	0	0	0	0	0	1	2	3	1	0	0	1	2	0	1	0	0	3	0	0	3	3	0	0
GJB1	NM_000166	Bound	1	0	1	0	0	0	0	0	9	0	0	0	3	8	2	0	6	7	0	0	0	0	0	2	2	0	0	1	5	1	5	3	0	0	0	0	0	2	0	1	1	1	0	3	2	0	0
VTN	NM_000638	Bound	1	0	1	0	0	0	0	0	4	0	0	0	2	6	1	0	3	1	0	1	0	2	0	0	2	1	0	0	4	1	3	0	0	0	0	0	0	0	0	1	2	2	1	3	6	1	0
APCS	NM_001639	Bound	1	0	1	0	0	0	0	0	1	0	0	0	0	4	0	0	0	3	0	0	0	0	0	0	2	0	0	2	2	6	4	0	0	1	1	2	1	3	3	3	0	5	2	2	1	2	1
C1S	NM_001734	Bound	1	0	1	0	0	0	0	0	0	0	0	0	0	5	0	0	0	0	0	0	0	0	0	0	1	0	0	1	3	2	2	1	0	0	0	0	0	2	0	0	2	2	1	0	0	0	0
GTF2E1	NM_005513	Bound	1	0	1	1	0	0	0	0	0	0	0	0	0	2	0	0	0	0	0	0	1	0	0	0	0	0	0	0	0	1	0	0	0	1	0	0	0	0	0	0	1	0	1	0	0	0	0
C8B	NM_000066	Bound	1	0	1	0	0	2	0	0	1	0	0	1	3	23	2	0	1	5	0	0	0	0	0	2	5	0	0	5	12	14	7	0	2	1	5	7	1	8	6	1	4	7	1	5	2	6	2
FH	NM_000143	Bound	1	0	1	1	0	0	0	0	1	1	0	0	0	4	1	0	1	1	0	0	1	0	0	0	0	0	0	0	2	4	3	0	1	0	0	0	0	0	0	0	2	1	1	1	0	0	0
HGD	NM_000187	Bound	1	0	1	1	1	1	0	0	6	0	0	5	2	15	1	0	1	3	0	0	4	0	0	1	2	0	1	3	18	21	17	1	2	1	3	2	0	6	12	6	9	9	3	6	6	4	5
ABCC2	NM_000392	Bound	1	0	1	0	0	0	0	0	0	0	0	0	0	0	0	0	1	0	0	0	0	0	0	0	0	0	0	0	1	0	1	0	0	0	0	0	0	0	1	1	0	0	0	1	0	0	0
CRP	NM_000567	Bound	1	0	1	0	0	0	0	0	1	0	0	1	0	4	0	0	1	0	0	0	0	0	0	0	0	0	0	1	1	4	3	0	1	0	1	2	0	1	1	1	1	3	1	0	1	1	0
GOT1	NM_002079	Bound	1	0	1	1	3	1	1	1	2	0	0	3	1	7	0	0	0	1	0	0	1	2	0	0	1	1	0	2	2	8	11	0	0	1	0	0	0	0	2	6	4	5	2	5	3	3	1
NFKBIB	NM_002503	Bound	1	0	1	1	0	0	0	0	17	0	0	0	3	11	1	0	1	5	0	0	0	2	1	1	2	0	1	2	3	1	5	2	0	0	0	0	0	1	0	0	2	1	0	6	9	0	0
PCK1	NM_002591	Bound	1	0	1	0	0	0	0	0	0	0	0	0	4	16	3	0	0	0	0	0	0	2	1	1	2	1	0	1	3	2	3	0	0	0	0	0	0	1	1	0	1	0	0	1	0	0	0
RNGTT	NM_003800	Bound	1	0	1	1	0	0	0	0	2	0	0	0	1	0	0	0	0	0	0	0	0	0	0	0	0	0	0	0	2	0	0	0	0	0	0	0	0	0	0	0	0	0	0	1	1	0	0
NAPA	NM_003827	Bound	1	0	1	1	0	1	0	0	6	0	0	1	0	4	1	0	3	1	0	0	0	0	0	1	0	0	0	0	2	1	5	1	0	0	0	0	0	0	4	0	1	4	0	5	0	1	2
SSA2	NM_004600	Bound	1	0	1	1	0	0	0	0	6	0	0	1	11	7	0	0	1	4	2	0	1	6	0	4	3	2	0	0	10	9	6	2	0	4	0	0	0	1	0	2	6	4	1	8	9	1	1
XPC	NM_004628	Bound	1	0	1	1	0	0	0	0	3	0	0	0	1	4	0	0	1	3	0	0	0	0	0	0	1	0	0	0	1	2	2	0	0	0	0	0	0	3	0	0	0	1	0	3	2	1	1
BAT3	NM_004639	Bound	1	0	1	1	0	0	1	1	5	0	0	0	1	4	0	0	0	1	0	0	0	0	0	0	1	0	0	0	2	1	2	1	0	0	0	2	0	2	0	0	0	0	0	1	2	0	0
SCYE1	NM_004757	Bound	1	0	1	1	0	0	0	0	0	0	0	0	0	2	0	0	2	0	0	0	3	0	0	0	0	0	0	0	1	3	0	0	0	1	0	0	0	1	0	0	1	2	0	0	1	0	0
AQP3	NM_004925	Bound	1	0	1	1	0	0	0	0	4	0	0	0	5	4	0	0	0	6	0	0	1	0	0	0	0	0	0	1	7	2	5	1	1	0	0	0	0	1	0	0	2	1	0	3	3	0	2
MTHFD1	NM_005956	Bound	1	0	1	1	0	1	0	0	0	0	0	1	0	3	0	0	0	0	0	0	0	0	0	0	0	0	0	0	2	1	0	0	0	0	0	0	0	0	0	1	0	1	0	0	0	0	0
M96	NM_007358	Bound	1	0	1	1	0	0	0	0	0	0	0	0	0	0	0	0	0	0	0	0	0	0	0	0	0	0	0	0	2	0	1	0	0	0	0	0	0	0	0	0	1	0	0	0	0	0	0
AP3M1	NM_012095	Bound	1	0	1	1	0	1	0	0	5	0	0	1	2	3	1	0	0	9	2	0	0	0	0	1	1	0	0	0	7	5	6	4	2	3	1	1	0	4	2	1	4	1	1	4	7	1	2
HPCL2	NM_012260	Bound	1	0	1	1	0	0	0	0	0	0	0	0	0	0	0	0	0	1	0	0	0	0	0	0	0	0	0	0	0	0	0	0	0	0	0	0	0	0	0	0	0	0	0	0	2	0	0
MRPS18B	NM_014046	Bound	1	0	1	1	1	1	2	1	35	1	0	8	9	20	1	1	4	10	2	1	1	6	1	2	4	2	1	10	34	25	37	4	3	4	0	0	0	15	12	6	10	17	3	15	9	10	2
SNX17	NM_014748	Bound	1	0	1	1	1	1	1	2	11	0	0	0	3	19	1	0	3	12	0	0	0	0	0	0	7	0	1	7	10	4	15	1	0	0	0	0	0	3	0	0	3	1	1	12	10	1	0
HSPC111	NM_016391	Bound	1	0	1	1	0	0	0	0	1	0	0	0	0	0	0	0	0	1	0	0	0	0	0	1	0	0	0	0	0	0	0	0	0	0	0	0	0	0	0	0	0	0	1	2	1	0	0
RAMP	NM_016448	Bound	1	0	1	1	0	0	1	1	7	1	0	0	1	11	1	0	2	0	0	1	0	5	3	2	6	1	0	0	3	0	8	0	0	0	0	0	0	1	1	1	1	1	0	5	6	2	0
FLJ10276	NM_018045	Bound	1	0	1	1	0	0	0	0	4	0	0	0	3	4	0	0	0	1	0	0	0	0	1	3	2	0	0	1	2	0	1	3	0	0	0	0	0	0	1	0	4	1	1	2	1	0	0
FLJ10525	NM_018126	Bound	1	0	1	1	0	0	0	0	2	0	0	0	0	5	1	0	0	3	0	0	0	0	0	1	0	0	1	1	1	5	2	0	2	1	0	0	0	2	1	0	1	2	1	0	1	2	1
LOC56902	NM_020143	Bound	1	0	1	1	0	0	0	0	2	0	0	0	1	1	1	0	0	2	0	0	0	0	0	0	0	0	0	0	0	2	2	1	1	0	0	0	0	1	1	0	0	0	0	2	2	0	0
GOPC	NM_020399	Bound	1	0	1	1	0	0	0	0	1	0	0	0	1	1	0	0	0	0	2	0	0	0	0	1	0	0	1	1	4	5	1	0	0	1	0	0	0	2	4	0	0	4	1	1	0	0	1
ALS2	NM_020919	Bound	1	0	1	1	0	0	1	1	3	0	0	0	2	6	0	0	0	2	0	0	3	0	0	0	0	0	0	0	7	10	4	1	2	1	0	1	0	1	8	3	4	5	1	2	2	1	5
APG3	NM_022488	Bound	1	0	1	1	2	0	0	0	0	1	0	0	0	2	1	0	0	0	0	0	1	0	0	0	0	0	0	0	2	3	4	0	1	0	0	0	0	1	1	2	3	5	0	0	2	2	2
MGC11266	NM_024322	Bound	1	0	1	1	0	0	1	2	7	0	0	0	4	6	1	0	6	2	0	0	1	0	0	0	3	0	0	0	2	1	2	0	0	0	2	1	0	1	0	0	2	0	0	3	3	1	0
FLJ10774	NM_024662	Bound	1	0	1	1	0	0	0	0	0	0	0	0	0	0	0	0	0	0	0	0	0	0	0	0	0	0	0	0	0	0	0	0	0	0	0	0	0	0	0	0	0	0	0	0	0	0	0
FLJ11838	NM_024664	Bound	1	0	1	1	0	0	0	0	0	0	0	0	1	1	0	0	0	1	0	0	0	0	0	1	0	0	0	0	0	1	2	0	0	0	0	0	0	1	0	1	0	1	0	0	0	0	0
FLJ13611	NM_024941	Bound	1	0	1	1	0	1	2	1	7	0	0	1	1	4	1	1	4	3	0	0	0	0	0	0	1	0	0	2	5	7	7	0	1	0	1	0	0	3	2	2	6	8	3	6	5	7	1
CDCA1	NM_031423	Bound	1	0	1	1	0	0	0	0	0	0	0	0	0	0	0	0	0	0	0	0	0	0	0	0	0	0	0	0	0	0	0	0	0	0	0	0	0	0	1	0	1	0	0	0	1	0	0
WDFY2	NM_052950	Bound	1	0	1	1	0	3	1	0	1	0	0	0	1	7	0	0	1	2	2	0	0	2	0	0	2	0	0	1	9	10	8	0	0	0	3	4	1	4	6	4	10	7	0	3	1	7	0
GBE1	NM_000158	Bound	1	0	1	0	0	3	0	0	4	0	1	6	2	19	2	0	7	4	0	1	2	0	0	2	2	0	2	3	18	33	17	0	7	1	2	0	0	6	11	8	14	19	4	2	6	7	7
MTP	NM_000253	Bound	1	0	1	0	1	2	0	0	0	1	0	0	0	6	0	1	0	1	2	0	1	0	0	0	1	0	0	0	7	14	6	0	1	1	1	0	0	3	2	2	4	3	0	0	3	0	0
XDH	NM_000379	Bound	1	0	1	0	0	0	0	0	1	1	0	0	3	3	0	0	0	2	0	1	0	0	0	0	1	0	0	0	1	2	1	0	0	0	1	0	0	0	0	0	2	1	0	2	2	2	0
SERPINC1	NM_000488	Bound	1	0	1	0	0	1	0	0	3	0	0	1	1	14	1	0	0	0	0	1	0	0	0	4	1	0	0	0	4	1	1	2	0	1	0	0	0	0	0	0	1	0	0	3	2	0	2
DAF	NM_000574	Bound	1	0	1	0	0	0	0	0	0	0	0	0	0	0	0	0	0	0	0	0	0	0	0	0	0	0	0	1	1	0	0	0	0	0	0	0	0	0	1	1	0	0	1	0	0	0	0
IGFBP1	NM_000596	Bound	1	0	1	0	0	0	2	2	2	0	0	0	0	1	0	0	7	2	2	0	2	0	1	0	0	0	0	0	2	1	3	0	0	0	0	0	0	1	2	0	3	1	0	5	5	2	0
SERPINE1	NM_000602	Bound	1	0	1	0	0	0	0	0	8	0	0	0	4	4	0	0	0	2	0	0	0	0	0	0	2	0	0	1	1	0	2	2	0	0	1	1	0	1	0	1	0	1	0	1	4	0	0
HPX	NM_000613	Bound	1	0	1	0	1	0	0	0	2	0	0	1	0	7	0	0	0	1	0	0	0	0	0	2	1	0	0	0	3	1	5	1	0	0	2	0	0	1	1	0	0	0	0	3	1	0	0
CYP2E1	NM_000773	Bound	1	0	1	0	0	0	0	0	0	0	0	0	0	0	0	0	0	0	0	1	0	0	0	0	0	0	0	0	1	1	1	0	0	0	0	0	0	0	0	0	0	1	0	1	0	1	0
ANPEP	NM_001150	Bound	1	0	1	0	0	0	0	0	0	0	0	0	0	1	0	0	0	0	0	0	0	0	0	0	0	0	0	0	1	0	0	0	0	0	0	0	0	0	0	0	0	0	0	1	2	0	0
CCNE1	NM_001238	Bound	1	0	0	1	0	0	0	0	0	0	0	0	0	3	0	0	2	0	0	0	0	0	0	0	1	0	0	1	0	0	0	2	0	0	0	0	0	0	0	0	0	0	1	0	5	0	0
SLC37A4	NM_001467	Bound	1	0	1	0	0	0	0	0	6	0	0	0	0	1	0	0	0	0	0	0	0	0	0	1	0	0	0	0	3	3	1	0	2	0	0	0	0	1	0	1	0	2	0	3	1	0	2
GTF2B	NM_001514	Bound	1	0	0	1	1	0	0	0	0	0	0	0	1	5	0	0	0	1	0	0	0	2	0	1	1	1	0	0	4	3	1	0	0	0	2	2	0	3	0	0	0	2	0	1	2	1	2
AHSG	NM_001622	Bound	1	0	1	0	0	0	0	0	0	0	0	0	1	0	1	0	0	0	0	0	0	0	0	0	0	0	0	0	3	0	1	0	0	0	0	0	0	0	0	0	0	1	0	0	1	0	0
APOA2	NM_001643	Bound	1	0	1	0	0	1	0	0	3	0	0	0	3	6	0	0	1	2	0	1	0	0	0	0	0	0	2	4	5	2	3	1	1	1	0	0	0	3	0	0	1	3	1	1	3	1	0
ASGR1	NM_001671	Bound	1	0	1	0	0	1	1	2	1	0	0	0	0	1	0	0	0	0	0	0	0	0	0	0	0	0	0	1	1	3	3	0	0	0	0	0	0	0	1	0	1	1	0	0	3	0	1
SERPINA6	NM_001756	Bound	1	0	1	0	1	0	0	0	0	1	0	0	0	0	0	0	0	0	0	0	0	0	0	0	0	0	0	0	1	0	6	1	0	0	0	0	0	0	0	0	0	0	0	1	0	0	0
ATF2	NM_001880	Bound	1	0	1	0	1	0	1	1	20	1	0	4	2	14	1	0	2	5	0	0	2	0	0	0	4	0	0	2	13	14	8	5	3	1	2	1	0	2	4	2	6	7	1	6	6	5	1
CYB5	NM_001914	Bound	1	0	1	0	0	0	0	0	0	0	0	0	0	1	0	0	0	0	0	0	0	0	0	0	0	0	1	1	0	4	2	0	0	0	0	0	0	0	1	0	2	2	1	0	0	1	0
GPX2	NM_002083	Bound	1	0	1	0	0	0	0	0	4	0	0	0	1	3	0	0	4	7	0	0	0	0	0	0	0	0	0	0	4	3	5	1	1	0	0	0	0	2	1	1	1	0	0	1	3	0	1
HAL	NM_002108	Bound	1	0	1	0	0	1	0	0	0	0	0	1	1	3	0	0	3	1	0	0	1	0	0	0	0	0	1	1	1	1	1	0	0	0	0	0	0	0	2	0	2	2	0	0	0	0	0
HSD17B2	NM_002153	Bound	1	0	1	0	0	0	0	0	0	0	0	2	1	4	0	0	2	0	0	0	0	0	0	1	1	0	0	0	4	3	5	0	1	0	0	0	0	0	1	2	1	4	0	2	0	1	1
ITIH3	NM_002217	Bound	1	0	1	0	0	0	0	0	0	0	0	0	0	2	0	0	0	1	0	1	0	0	0	0	0	0	0	0	1	0	1	0	0	0	0	0	0	0	0	0	0	0	0	0	1	0	0
TEF	NM_003216	Bound	1	0	1	0	0	1	0	0	9	0	0	2	5	15	0	0	4	12	6	0	0	0	0	1	2	0	0	0	15	9	5	1	0	1	1	2	0	5	1	2	3	5	1	4	4	1	0
EIF4EBP2	NM_004096	Bound	1	0	1	0	0	1	0	0	0	0	0	1	0	2	0	0	1	1	0	0	1	0	0	0	1	0	0	0	9	1	2	0	0	0	0	0	0	0	1	0	0	1	0	4	3	1	0
LBP	NM_004139	Bound	1	0	1	0	0	0	0	0	0	0	0	1	0	1	0	0	0	0	0	0	0	0	0	0	1	0	0	0	1	2	1	1	0	0	0	0	0	0	0	1	1	1	0	1	0	1	0
SLC17A2	NM_005835	Bound	1	0	1	0	0	0	0	0	0	0	0	0	0	1	0	0	0	0	0	0	0	0	0	0	0	0	0	0	0	0	0	0	0	0	0	0	0	0	0	1	0	0	0	0	0	0	0
TM4SF12	NM_012338	Bound	1	0	1	0	0	0	0	0	2	0	0	0	0	0	1	0	0	0	0	0	0	0	0	0	0	0	0	2	2	2	5	0	0	0	0	0	0	0	1	2	2	3	0	2	2	1	0
CISH	NM_013324	Bound	1	0	1	0	1	0	0	0	4	0	0	0	1	3	0	0	0	1	0	0	0	0	0	0	0	0	0	0	1	1	4	0	0	0	0	0	0	0	0	0	1	1	1	1	2	0	0
G0S2	NM_015714	Bound	1	0	1	0	0	0	0	0	1	0	0	0	2	8	0	0	0	2	0	0	0	0	0	0	1	0	0	1	4	3	5	0	0	0	0	0	0	0	0	0	4	3	0	2	3	6	1
SERPINA10	NM_016186	Bound	1	0	1	0	0	0	0	0	0	0	0	0	1	1	0	0	0	0	0	0	0	0	0	0	0	0	0	0	1	1	0	0	0	0	0	0	0	0	0	0	1	1	0	0	0	1	0
HAO1	NM_017545	Bound	1	0	1	0	1	0	0	0	0	0	0	0	1	7	0	0	0	0	0	0	2	0	0	1	1	0	0	0	5	9	6	0	2	0	1	0	0	2	6	1	3	3	3	0	0	1	2
SAC	NM_018417	Bound	1	0	1	0	0	0	0	0	0	0	0	0	0	0	0	0	0	0	0	0	0	0	0	0	0	0	0	0	2	4	1	0	0	0	0	0	0	0	2	0	1	1	0	0	0	0	0
APBB1IP	NM_019043	Bound	1	0	1	0	0	0	0	0	3	0	0	0	1	4	0	0	0	3	0	0	0	0	0	0	0	0	1	1	3	3	0	0	0	0	0	0	0	0	2	0	1	0	0	1	2	0	0
APOM	NM_019101	Bound	1	0	1	0	0	1	0	0	2	0	0	0	1	2	0	0	0	1	0	1	0	0	0	0	1	0	0	0	2	1	2	1	0	0	0	0	0	1	0	0	0	0	0	3	2	1	0
AQP9	NM_020980	Bound	1	0	1	0	0	0	0	0	2	0	0	1	1	5	0	0	0	3	0	0	0	0	0	0	2	0	0	1	4	1	7	1	0	1	0	0	0	0	0	2	3	1	1	0	3	2	0
STRAIT11499	NM_021242	Bound	1	0	1	0	1	0	0	0	10	1	0	0	4	8	1	0	3	5	2	0	2	0	0	0	2	0	0	1	5	4	8	3	0	0	0	0	0	1	1	0	7	4	1	8	5	2	0
FKSG87	NM_032029	Bound	1	0	1	0	1	0	0	0	2	1	0	1	0	6	0	0	0	0	0	0	0	0	0	0	0	0	0	0	5	3	3	0	1	0	0	0	0	0	1	1	3	1	0	3	4	0	0
ZBED3	NM_032367	Bound	1	0	1	0	0	0	0	0	2	0	0	1	0	0	1	0	0	2	0	1	0	0	0	0	0	0	0	0	3	2	3	0	0	0	0	0	0	1	0	1	1	1	0	4	1	0	0
BTN2A1	NM_078476	Bound	1	0	1	0	0	0	0	0	0	0	0	0	0	0	0	0	0	0	0	0	0	0	0	0	0	0	0	0	0	0	0	0	0	0	0	0	0	0	0	0	1	0	0	0	0	0	0
CLYBL	NM_138280	Bound	1	0	1	0	0	5	0	0	2	0	0	1	3	2	0	0	0	7	0	0	0	0	0	0	1	0	0	0	3	13	9	1	0	0	2	1	0	4	5	3	5	5	2	3	1	2	2
TLP19	NM_015913	Bound	1	0	1	1	0	2	1	1	13	0	0	1	1	11	3	0	0	11	0	0	0	0	0	0	2	0	0	0	9	8	9	2	2	2	1	1	0	1	4	3	6	6	1	6	1	4	3
WDR12	NM_018256	Bound	1	0	1	1	0	0	0	0	6	0	0	1	1	3	0	1	0	0	0	0	2	0	0	0	0	0	0	1	2	3	2	0	0	0	0	0	0	1	1	0	3	1	0	2	5	4	0
HABP2	NM_004132	Bound	1	0	0	0	0	5	0	0	6	0	0	3	5	14	1	0	0	8	0	0	0	0	0	0	3	0	0	1	12	18	10	0	5	2	4	3	0	4	6	6	7	5	3	2	3	5	3
[truncated: 206 more columns]
