# Supplementary material for: Genomic Promoter Analysis Predicts Functional Transcription Factor Binding
Source: Adv Bioinformatics. 2008 Oct 30;2008:369830. doi: 10.1155/2008/369830 (PMC2768302; doi:10.1155/2008/369830)
Supplement: Supplementary file 1 — Supplementary Table S1 presents the complete dataset from the analysis given in Section 2 of the paper. Supplementary Tables S2–S8 show the complete data on conserved TFBS for each of the seven groups analyzed in Section 2.1 of the paper. Supplementary Tables S9–S16 demonstrate detailed results of the cross-validation summarized in Table 4 of the paper. [file 369830.f1.zip › 369830/SuppTableS4.xls]

## Sheet: Sheet1
SYMBOL	REFSEQ	Bound	HNF1-hep	HNF1-panc	HNF4-hep	HNF4-panc	V$ACAAT	V$AFP1	V$AHR	V$AHRARNT	V$AIRE	V$ALPHACP1	V$ALX4	V$AMEF2	V$AML	V$AP1	V$AP4	V$APOLYA	V$AR	V$AREB6	V$ARNT	V$ARP1	V$ATATA	V$ATF	V$ATF1	V$ATF3	V$ATF4	V$ATF6	V$BACH1	V$BACH2	V$BARBIE	V$BRN2	V$CAAT	V$CACCCBINDINGFACTOR	V$CART1	V$CDC5	V$CDP	V$CDPCR1	V$CDPCR3	V$CDPCR3HD	V$CDX	V$CDX2	V$CEBP	V$CEBPDELTA	V$CEBPGAMMA	V$CETS168	V$CETS1P54	V$CHOP	V$CHX10
SRI	NM_003130	Bound	1	1	0	0	0	1	0	0	3	0	0	1	0	3	0	0	0	0	0	0	0	0	0	0	2	0	0	1	2	4	1	0	2	0	1	2	0	2	0	0	2	3	0	2	3	1	1
PLA1A	NM_015900	Bound	1	1	0	0	0	0	0	0	0	0	0	0	0	0	0	0	0	0	0	0	0	0	0	0	0	0	0	0	2	0	0	0	0	0	0	0	0	0	0	0	0	0	0	0	0	0	0
VNN3	NM_018399	Bound	1	1	0	0	0	0	0	0	0	0	0	0	0	2	0	0	0	0	0	0	0	0	0	0	0	0	0	0	0	0	0	0	0	0	0	0	0	0	0	0	0	0	0	0	0	0	0
MIA2	NM_054024	Bound	1	1	0	0	0	2	0	0	0	0	0	1	1	3	0	1	0	1	0	0	1	0	0	0	1	0	0	2	6	7	1	0	1	0	1	1	0	1	5	2	2	3	2	1	1	1	2
PAFAH2	NM_000437	Bound	1	1	1	1	0	0	1	1	2	0	0	0	0	4	0	0	0	1	0	0	0	0	0	0	0	0	0	1	4	0	1	0	0	0	1	0	0	0	2	1	1	0	0	1	2	0	0
FNTB	NM_002028	Bound	1	1	1	1	0	0	0	0	1	0	0	0	1	7	0	0	0	2	0	0	0	0	0	0	1	0	0	0	2	6	2	0	1	0	0	0	0	1	0	1	0	4	0	2	2	3	2
UQCRC2	NM_003366	Bound	1	1	1	1	0	1	0	0	0	0	0	1	0	1	0	0	0	0	0	0	0	0	0	0	0	0	0	0	0	2	0	0	0	0	0	0	0	0	0	0	0	0	0	0	0	0	0
TM4SF4	NM_004617	Bound	1	1	1	0	0	0	0	0	0	0	0	0	0	2	0	0	0	0	0	0	1	0	0	0	1	0	0	1	0	0	0	0	0	0	0	0	0	0	0	0	0	0	0	0	0	0	0
SEL1L	NM_005065	Bound	1	1	1	1	2	0	0	0	7	2	0	1	4	15	1	0	0	4	0	0	0	0	1	1	2	0	0	0	6	5	8	1	1	0	0	0	0	1	3	2	2	0	1	4	3	0	2
APBB3	NM_006051	Bound	1	1	1	1	0	0	1	1	5	0	0	0	4	4	1	0	1	5	2	0	1	0	0	1	1	0	0	0	2	3	5	0	0	0	2	1	0	1	0	0	2	1	1	6	6	0	0
WBP4	NM_007187	Bound	1	1	1	1	0	1	0	0	5	0	0	1	2	13	1	0	1	7	0	0	0	0	0	2	2	0	0	2	7	10	5	0	4	2	0	0	0	0	4	2	0	3	3	4	5	3	1
NR0B2	NM_021969	Bound	1	1	1	0	0	1	0	0	7	0	0	0	0	14	0	0	0	5	4	0	0	0	0	1	3	0	1	2	0	0	6	1	0	0	0	0	0	0	1	2	1	0	0	4	6	0	0
MGC10500	NM_031477	Bound	1	1	0	1	0	0	0	0	7	0	0	0	0	5	1	0	0	12	0	0	0	2	0	0	2	1	1	1	0	1	3	2	0	0	0	0	0	0	0	0	0	0	0	5	4	1	0
C4BPA	NM_000715	Bound	1	1	1	0	0	0	0	0	0	0	0	1	0	3	0	0	0	0	0	0	0	0	0	0	1	0	0	0	2	3	2	0	0	0	0	0	0	0	0	2	2	3	0	0	0	0	0
SSTR1	NM_001049	Bound	1	1	1	0	0	1	0	0	1	0	0	0	0	5	0	0	2	1	0	0	0	0	0	0	1	0	1	1	4	1	3	0	0	0	0	0	0	3	2	1	0	3	0	3	3	1	0
CTSZ	NM_001336	Bound	1	1	1	0	0	0	0	0	0	0	0	0	0	0	0	0	0	0	0	0	0	0	0	0	0	0	0	0	0	0	0	2	0	0	0	0	0	0	0	0	0	0	0	0	1	0	0
NR5A2	NM_003822	Bound	1	1	1	0	1	1	0	0	8	0	0	3	1	26	2	0	1	1	0	0	0	2	0	3	4	0	1	3	12	10	9	0	0	1	3	3	0	12	6	5	4	7	1	7	6	5	1
MRPL15	NM_014175	Bound	1	1	1	0	0	0	0	0	0	0	0	0	0	0	0	0	0	1	0	0	0	0	0	0	0	0	0	0	0	0	0	1	0	0	0	0	0	0	0	0	0	0	0	0	0	0	0
BMP2K	NM_017593	Bound	1	1	1	0	0	0	0	0	1	0	0	1	1	18	0	0	0	2	2	0	0	2	0	0	4	0	1	2	3	5	11	0	1	1	2	2	0	2	2	0	3	5	2	3	5	3	2
FLJ13448	NM_025147	Bound	1	1	1	0	0	0	0	0	0	0	0	0	0	0	0	0	0	0	0	0	0	0	0	0	0	0	0	0	0	0	0	0	0	0	0	0	0	0	0	0	0	0	0	0	1	0	0
RAB33B	NM_031296	Bound	1	1	1	0	0	0	0	0	0	0	0	0	1	0	0	0	0	0	0	0	0	0	0	0	0	0	0	0	1	0	0	0	0	0	0	0	0	0	0	0	0	0	0	0	0	0	0
APOH	NM_000042	Bound	1	1	1	0	0	0	0	0	0	0	0	0	0	0	0	0	0	0	0	0	0	0	0	0	0	0	0	0	0	0	2	0	0	0	1	1	0	3	0	0	0	0	0	1	1	1	0
C14orf105	NM_018168	Bound	1	1	0	0	0	0	0	0	1	0	0	0	0	4	0	0	0	0	0	0	0	0	0	1	1	0	0	0	3	3	6	0	1	0	1	0	0	4	0	1	1	1	0	3	3	1	2
[truncated: 206 more columns]
