# Supplementary material for: Genomic Promoter Analysis Predicts Functional Transcription Factor Binding
Source: Adv Bioinformatics. 2008 Oct 30;2008:369830. doi: 10.1155/2008/369830 (PMC2768302; doi:10.1155/2008/369830)
Supplement: Supplementary file 1 — Supplementary Table S1 presents the complete dataset from the analysis given in Section 2 of the paper. Supplementary Tables S2–S8 show the complete data on conserved TFBS for each of the seven groups analyzed in Section 2.1 of the paper. Supplementary Tables S9–S16 demonstrate detailed results of the cross-validation summarized in Table 4 of the paper. [file 369830.f1.zip › 369830/SuppTableS5.xls]

## Sheet: Sheet1
SYMBOL	REFSEQ	Bound	HNF1-hep	HNF1-panc	HNF4-hep	HNF4-panc	V$ACAAT	V$AFP1	V$AHR	V$AHRARNT	V$AIRE	V$ALPHACP1	V$ALX4	V$AMEF2	V$AML	V$AP1	V$AP4	V$APOLYA	V$AR	V$AREB6	V$ARNT	V$ARP1	V$ATATA	V$ATF	V$ATF1	V$ATF3	V$ATF4	V$ATF6	V$BACH1	V$BACH2	V$BARBIE	V$BRN2	V$CAAT	V$CACCCBINDINGFACTOR	V$CART1	V$CDC5	V$CDP	V$CDPCR1	V$CDPCR3	V$CDPCR3HD	V$CDX	V$CDX2	V$CEBP	V$CEBPDELTA	V$CEBPGAMMA	V$CETS168	V$CETS1P54	V$CHOP	V$CHX10
COL3A1	NM_000090	Bound	0	1	0	0	1	7	0	0	2	0	0	6	6	17	0	0	1	4	0	0	2	0	0	2	3	0	1	3	18	36	17	1	2	3	2	2	0	6	16	8	11	18	4	4	10	10	3
INSR	NM_000208	Bound	0	1	0	0	0	0	0	0	2	0	0	0	0	3	2	0	1	0	0	1	0	2	0	0	2	1	0	1	2	1	1	0	0	0	0	0	0	0	0	1	1	2	0	2	1	0	0
LIPA	NM_000235	Bound	0	1	0	0	0	0	0	0	0	0	0	0	0	0	0	0	0	0	0	0	0	0	0	0	0	0	0	0	0	0	0	0	0	0	0	0	0	0	0	0	0	0	0	1	2	0	0
CRH	NM_000756	Bound	0	1	0	0	1	0	0	0	0	1	0	0	0	13	1	0	0	0	0	0	0	3	2	2	1	1	0	0	3	7	6	0	0	0	1	0	1	2	3	2	2	2	0	4	2	1	1
NPY2R	NM_000910	Bound	0	1	0	0	0	0	0	0	1	0	0	0	0	1	0	0	0	0	0	0	0	0	0	0	0	0	0	1	5	2	0	0	0	0	0	0	0	0	1	0	1	0	0	0	1	0	0
TACR3	NM_001059	Bound	0	1	0	0	0	3	0	0	0	0	0	1	0	0	0	0	3	0	0	0	1	0	0	0	0	0	0	0	0	14	0	0	1	0	1	0	1	1	7	3	3	3	1	0	0	1	3
KRTHA3A	NM_004138	Bound	0	1	0	0	0	0	0	0	1	0	0	0	2	14	0	0	0	2	0	0	0	0	0	3	3	0	0	2	5	1	6	1	0	0	0	0	0	2	1	2	3	0	1	1	3	1	0
GCNT3	NM_004751	Bound	0	1	0	0	0	0	0	0	0	0	0	0	0	3	1	0	0	3	0	0	0	0	0	1	1	0	0	0	2	1	1	0	0	0	0	0	0	0	0	0	0	0	0	1	1	0	0
GPR74	NM_004885	Bound	0	1	0	0	0	1	0	0	0	0	0	0	0	4	0	0	0	0	0	0	0	0	0	0	0	0	1	1	1	5	0	0	0	1	1	2	0	2	2	0	1	1	0	1	0	0	1
CARD4	NM_006092	Bound	0	1	0	0	0	0	0	0	2	0	0	0	2	1	0	0	3	1	0	0	1	0	0	0	0	0	0	1	5	1	1	0	0	0	0	0	0	0	0	0	0	1	0	3	2	0	0
HAVCR1	NM_012206	Bound	0	1	0	0	0	1	0	0	0	0	0	0	0	1	0	0	1	0	0	0	0	0	0	0	0	0	1	1	0	0	0	0	0	1	0	0	1	0	0	0	0	0	0	0	0	0	0
SPO11	NM_012444	Bound	0	1	0	0	0	0	0	0	0	0	0	1	0	0	0	0	0	0	0	0	0	0	0	1	0	0	0	0	0	7	0	0	0	1	1	1	0	1	4	1	1	2	1	0	1	1	1
KIAA0101	NM_014736	Bound	0	1	0	0	1	0	0	0	0	0	0	0	0	2	0	0	0	0	0	0	0	0	0	0	0	0	0	0	2	0	2	0	0	0	0	0	0	0	0	0	0	0	0	1	1	0	0
PGCP	NM_016134	Bound	0	1	0	0	0	2	0	0	1	0	1	2	1	8	0	1	0	5	0	1	1	0	0	0	0	0	0	0	18	12	15	0	1	1	1	0	0	4	10	4	4	9	2	4	5	1	4
COQ7	NM_016138	Bound	0	1	0	0	0	0	0	0	0	0	0	0	0	0	0	0	0	0	0	0	0	0	0	0	0	0	0	0	2	0	0	0	0	0	0	0	0	0	0	0	0	0	0	0	0	0	0
STAP2	NM_017720	Bound	0	1	0	0	0	0	0	0	3	0	0	0	0	0	0	0	0	2	0	0	0	0	0	0	0	0	0	0	0	0	1	0	0	0	0	0	0	0	0	0	0	1	0	4	4	0	0
KIF13A	NM_022113	Bound	0	1	0	0	0	0	0	0	4	0	0	1	1	0	0	0	1	0	0	0	2	0	0	0	0	0	0	0	3	5	3	1	0	0	0	0	0	0	1	0	1	2	0	2	1	0	0
FLJ22559	NM_024928	Bound	0	1	0	0	0	0	0	0	0	0	0	0	2	4	0	0	0	4	0	0	0	0	0	0	1	0	0	0	3	0	1	1	0	0	0	0	0	1	1	0	1	1	0	0	2	0	0
KIF12	NM_138424	Bound	0	1	0	0	0	0	0	0	0	0	0	0	0	1	0	0	0	4	0	0	0	0	0	1	1	0	0	0	1	0	1	0	0	0	0	0	0	0	1	0	0	0	0	0	0	0	0
TMOD2	NM_014548	Bound	0	1	1	1	0	0	0	0	4	0	0	1	3	14	0	0	2	0	0	0	0	0	0	0	2	0	0	0	14	8	7	0	0	0	1	0	1	2	1	1	2	1	1	3	4	0	0
FLJ11301	NM_018385	Bound	0	1	0	1	0	0	0	0	1	0	0	0	0	0	0	0	3	0	0	0	0	0	0	0	0	0	0	1	2	0	1	0	0	0	0	0	0	1	0	0	0	1	0	0	0	0	0
GLA	NM_000169	Bound	0	1	0	1	2	1	0	0	7	0	0	0	2	12	0	0	1	3	10	0	1	2	1	2	5	1	0	0	2	3	5	1	0	0	0	0	1	0	1	0	4	4	1	5	3	1	0
PEX13	NM_002618	Bound	0	1	1	1	0	0	0	0	0	0	0	1	0	1	0	0	0	2	0	0	0	0	0	0	1	0	0	1	4	1	3	0	0	1	0	0	0	1	1	0	2	0	0	1	1	1	0
C6orf11	NM_005452	Bound	0	1	1	1	1	0	0	0	5	1	0	1	2	6	4	0	1	3	2	0	0	0	0	0	0	0	0	1	5	1	3	2	0	0	1	1	1	5	1	0	3	2	0	7	7	0	0
KIF20A	NM_005733	Bound	0	1	1	1	1	0	0	0	4	1	0	1	0	2	0	0	0	0	0	0	1	0	0	0	1	0	0	0	1	1	5	0	0	1	0	0	0	0	0	1	0	1	1	1	1	0	0
SDCCAG10	NM_005869	Bound	0	1	1	1	0	0	0	0	2	0	0	1	0	3	0	0	0	0	0	0	0	0	0	0	0	0	0	0	2	8	3	0	1	0	0	0	0	1	2	3	4	4	3	0	0	1	3
TMP21	NM_006827	Bound	0	1	1	1	1	2	0	0	6	0	1	4	4	10	3	0	3	11	2	0	0	0	1	4	4	0	0	0	11	18	18	1	1	4	1	0	0	6	4	7	9	10	3	7	7	0	1
FBXO8	NM_012180	Bound	0	1	1	1	1	2	0	0	3	0	0	5	2	9	0	0	1	2	0	0	2	0	0	2	1	0	1	2	11	15	9	1	4	1	0	1	0	2	2	5	4	5	1	2	1	1	5
FLJ20643	NM_017916	Bound	0	1	0	1	0	0	0	0	0	0	0	0	0	0	0	0	0	0	0	0	0	0	0	0	0	1	0	0	0	0	1	0	0	0	0	0	0	1	0	0	0	0	0	1	0	0	0
FLJ13273	NM_024751	Bound	0	1	1	1	0	0	0	0	0	0	0	0	0	0	0	0	0	0	0	0	0	0	0	0	0	0	0	0	2	1	0	0	0	0	0	0	0	1	0	0	1	2	0	0	0	1	0
EIF3S6	NM_001568	Bound	0	1	0	1	0	0	0	0	0	0	0	0	0	4	0	0	0	0	0	0	1	0	0	0	1	0	0	0	2	0	0	0	0	0	1	2	0	1	1	0	1	1	0	0	0	2	0
CDC45L	NM_003504	Bound	0	1	0	1	0	0	0	0	0	0	0	0	0	3	0	0	0	0	0	0	0	0	0	0	1	0	0	1	0	0	0	0	0	0	0	0	0	0	0	0	0	0	0	0	0	0	0
GNB2L1	NM_006098	Bound	0	1	0	1	0	0	0	0	3	0	0	0	1	1	1	0	0	1	0	0	0	0	0	0	1	0	0	0	0	1	0	0	0	0	0	0	0	1	0	0	1	2	0	2	3	1	0
FKBP14	NM_017946	Bound	0	1	0	1	0	0	0	0	1	0	0	0	0	2	0	0	1	0	0	0	0	0	0	0	1	0	0	0	2	0	2	2	0	0	0	0	0	0	0	1	0	0	0	1	1	0	0
MCCC1	NM_020166	Bound	0	1	1	0	0	0	0	0	0	0	0	0	0	1	0	0	0	1	0	0	0	0	0	0	0	0	0	0	0	0	0	0	0	0	1	1	0	1	0	0	1	0	0	0	1	0	0
[truncated: 206 more columns]
