# Supplementary material for: Genomic Promoter Analysis Predicts Functional Transcription Factor Binding
Source: Adv Bioinformatics. 2008 Oct 30;2008:369830. doi: 10.1155/2008/369830 (PMC2768302; doi:10.1155/2008/369830)
Supplement: Supplementary file 1 — Supplementary Table S1 presents the complete dataset from the analysis given in Section 2 of the paper. Supplementary Tables S2–S8 show the complete data on conserved TFBS for each of the seven groups analyzed in Section 2.1 of the paper. Supplementary Tables S9–S16 demonstrate detailed results of the cross-validation summarized in Table 4 of the paper. [file 369830.f1.zip › 369830/SuppTableS6.xls]

## Sheet: Sheet1
SYMBOL	REFSEQ	Bound	HNF1-hep	HNF1-panc	HNF4-hep	HNF4-panc	V$ACAAT	V$AFP1	V$AHR	V$AHRARNT	V$AIRE	V$ALPHACP1	V$ALX4	V$AMEF2	V$AML	V$AP1	V$AP4	V$APOLYA	V$AR	V$AREB6	V$ARNT	V$ARP1	V$ATATA	V$ATF	V$ATF1	V$ATF3	V$ATF4	V$ATF6	V$BACH1	V$BACH2	V$BARBIE	V$BRN2	V$CAAT	V$CACCCBINDINGFACTOR	V$CART1	V$CDC5	V$CDP	V$CDPCR1	V$CDPCR3	V$CDPCR3HD	V$CDX	V$CDX2	V$CEBP	V$CEBPDELTA	V$CEBPGAMMA	V$CETS168	V$CETS1P54	V$CHOP	V$CHX10
TNFRSF6	NM_000043	Bound	1	0	1	0	0	0	0	0	0	0	0	0	0	2	0	0	0	0	2	0	0	0	0	0	0	0	0	1	2	3	0	0	0	0	0	0	0	2	3	1	1	1	2	0	0	0	0
SERPING1	NM_000062	Bound	1	0	1	0	1	0	0	0	5	0	0	0	2	1	1	0	1	1	0	0	0	0	0	0	0	0	0	0	1	2	3	1	0	0	1	2	0	1	0	0	3	0	0	3	3	0	0
GJB1	NM_000166	Bound	1	0	1	0	0	0	0	0	9	0	0	0	3	8	2	0	6	7	0	0	0	0	0	2	2	0	0	1	5	1	5	3	0	0	0	0	0	2	0	1	1	1	0	3	2	0	0
VTN	NM_000638	Bound	1	0	1	0	0	0	0	0	4	0	0	0	2	6	1	0	3	1	0	1	0	2	0	0	2	1	0	0	4	1	3	0	0	0	0	0	0	0	0	1	2	2	1	3	6	1	0
APCS	NM_001639	Bound	1	0	1	0	0	0	0	0	1	0	0	0	0	4	0	0	0	3	0	0	0	0	0	0	2	0	0	2	2	6	4	0	0	1	1	2	1	3	3	3	0	5	2	2	1	2	1
C1S	NM_001734	Bound	1	0	1	0	0	0	0	0	0	0	0	0	0	5	0	0	0	0	0	0	0	0	0	0	1	0	0	1	3	2	2	1	0	0	0	0	0	2	0	0	2	2	1	0	0	0	0
TM4SF4	NM_004617	Bound	1	1	1	0	0	0	0	0	0	0	0	0	0	2	0	0	0	0	0	0	1	0	0	0	1	0	0	1	0	0	0	0	0	0	0	0	0	0	0	0	0	0	0	0	0	0	0
NR0B2	NM_021969	Bound	1	1	1	0	0	1	0	0	7	0	0	0	0	14	0	0	0	5	4	0	0	0	0	1	3	0	1	2	0	0	6	1	0	0	0	0	0	0	1	2	1	0	0	4	6	0	0
C8B	NM_000066	Bound	1	0	1	0	0	2	0	0	1	0	0	1	3	23	2	0	1	5	0	0	0	0	0	2	5	0	0	5	12	14	7	0	2	1	5	7	1	8	6	1	4	7	1	5	2	6	2
ABCC2	NM_000392	Bound	1	0	1	0	0	0	0	0	0	0	0	0	0	0	0	0	1	0	0	0	0	0	0	0	0	0	0	0	1	0	1	0	0	0	0	0	0	0	1	1	0	0	0	1	0	0	0
CRP	NM_000567	Bound	1	0	1	0	0	0	0	0	1	0	0	1	0	4	0	0	1	0	0	0	0	0	0	0	0	0	0	1	1	4	3	0	1	0	1	2	0	1	1	1	1	3	1	0	1	1	0
C4BPA	NM_000715	Bound	1	1	1	0	0	0	0	0	0	0	0	1	0	3	0	0	0	0	0	0	0	0	0	0	1	0	0	0	2	3	2	0	0	0	0	0	0	0	0	2	2	3	0	0	0	0	0
SSTR1	NM_001049	Bound	1	1	1	0	0	1	0	0	1	0	0	0	0	5	0	0	2	1	0	0	0	0	0	0	1	0	1	1	4	1	3	0	0	0	0	0	0	3	2	1	0	3	0	3	3	1	0
CTSZ	NM_001336	Bound	1	1	1	0	0	0	0	0	0	0	0	0	0	0	0	0	0	0	0	0	0	0	0	0	0	0	0	0	0	0	0	2	0	0	0	0	0	0	0	0	0	0	0	0	1	0	0
PCK1	NM_002591	Bound	1	0	1	0	0	0	0	0	0	0	0	0	4	16	3	0	0	0	0	0	0	2	1	1	2	1	0	1	3	2	3	0	0	0	0	0	0	1	1	0	1	0	0	1	0	0	0
NR5A2	NM_003822	Bound	1	1	1	0	1	1	0	0	8	0	0	3	1	26	2	0	1	1	0	0	0	2	0	3	4	0	1	3	12	10	9	0	0	1	3	3	0	12	6	5	4	7	1	7	6	5	1
MRPL15	NM_014175	Bound	1	1	1	0	0	0	0	0	0	0	0	0	0	0	0	0	0	1	0	0	0	0	0	0	0	0	0	0	0	0	0	1	0	0	0	0	0	0	0	0	0	0	0	0	0	0	0
BMP2K	NM_017593	Bound	1	1	1	0	0	0	0	0	1	0	0	1	1	18	0	0	0	2	2	0	0	2	0	0	4	0	1	2	3	5	11	0	1	1	2	2	0	2	2	0	3	5	2	3	5	3	2
FLJ13448	NM_025147	Bound	1	1	1	0	0	0	0	0	0	0	0	0	0	0	0	0	0	0	0	0	0	0	0	0	0	0	0	0	0	0	0	0	0	0	0	0	0	0	0	0	0	0	0	0	1	0	0
RAB33B	NM_031296	Bound	1	1	1	0	0	0	0	0	0	0	0	0	1	0	0	0	0	0	0	0	0	0	0	0	0	0	0	0	1	0	0	0	0	0	0	0	0	0	0	0	0	0	0	0	0	0	0
GBE1	NM_000158	Bound	1	0	1	0	0	3	0	0	4	0	1	6	2	19	2	0	7	4	0	1	2	0	0	2	2	0	2	3	18	33	17	0	7	1	2	0	0	6	11	8	14	19	4	2	6	7	7
MTP	NM_000253	Bound	1	0	1	0	1	2	0	0	0	1	0	0	0	6	0	1	0	1	2	0	1	0	0	0	1	0	0	0	7	14	6	0	1	1	1	0	0	3	2	2	4	3	0	0	3	0	0
XDH	NM_000379	Bound	1	0	1	0	0	0	0	0	1	1	0	0	3	3	0	0	0	2	0	1	0	0	0	0	1	0	0	0	1	2	1	0	0	0	1	0	0	0	0	0	2	1	0	2	2	2	0
SERPINC1	NM_000488	Bound	1	0	1	0	0	1	0	0	3	0	0	1	1	14	1	0	0	0	0	1	0	0	0	4	1	0	0	0	4	1	1	2	0	1	0	0	0	0	0	0	1	0	0	3	2	0	2
DAF	NM_000574	Bound	1	0	1	0	0	0	0	0	0	0	0	0	0	0	0	0	0	0	0	0	0	0	0	0	0	0	0	1	1	0	0	0	0	0	0	0	0	0	1	1	0	0	1	0	0	0	0
IGFBP1	NM_000596	Bound	1	0	1	0	0	0	2	2	2	0	0	0	0	1	0	0	7	2	2	0	2	0	1	0	0	0	0	0	2	1	3	0	0	0	0	0	0	1	2	0	3	1	0	5	5	2	0
SERPINE1	NM_000602	Bound	1	0	1	0	0	0	0	0	8	0	0	0	4	4	0	0	0	2	0	0	0	0	0	0	2	0	0	1	1	0	2	2	0	0	1	1	0	1	0	1	0	1	0	1	4	0	0
HPX	NM_000613	Bound	1	0	1	0	1	0	0	0	2	0	0	1	0	7	0	0	0	1	0	0	0	0	0	2	1	0	0	0	3	1	5	1	0	0	2	0	0	1	1	0	0	0	0	3	1	0	0
CYP2E1	NM_000773	Bound	1	0	1	0	0	0	0	0	0	0	0	0	0	0	0	0	0	0	0	1	0	0	0	0	0	0	0	0	1	1	1	0	0	0	0	0	0	0	0	0	0	1	0	1	0	1	0
ANPEP	NM_001150	Bound	1	0	1	0	0	0	0	0	0	0	0	0	0	1	0	0	0	0	0	0	0	0	0	0	0	0	0	0	1	0	0	0	0	0	0	0	0	0	0	0	0	0	0	1	2	0	0
SLC37A4	NM_001467	Bound	1	0	1	0	0	0	0	0	6	0	0	0	0	1	0	0	0	0	0	0	0	0	0	1	0	0	0	0	3	3	1	0	2	0	0	0	0	1	0	1	0	2	0	3	1	0	2
AHSG	NM_001622	Bound	1	0	1	0	0	0	0	0	0	0	0	0	1	0	1	0	0	0	0	0	0	0	0	0	0	0	0	0	3	0	1	0	0	0	0	0	0	0	0	0	0	1	0	0	1	0	0
APOA2	NM_001643	Bound	1	0	1	0	0	1	0	0	3	0	0	0	3	6	0	0	1	2	0	1	0	0	0	0	0	0	2	4	5	2	3	1	1	1	0	0	0	3	0	0	1	3	1	1	3	1	0
ASGR1	NM_001671	Bound	1	0	1	0	0	1	1	2	1	0	0	0	0	1	0	0	0	0	0	0	0	0	0	0	0	0	0	1	1	3	3	0	0	0	0	0	0	0	1	0	1	1	0	0	3	0	1
SERPINA6	NM_001756	Bound	1	0	1	0	1	0	0	0	0	1	0	0	0	0	0	0	0	0	0	0	0	0	0	0	0	0	0	0	1	0	6	1	0	0	0	0	0	0	0	0	0	0	0	1	0	0	0
ATF2	NM_001880	Bound	1	0	1	0	1	0	1	1	20	1	0	4	2	14	1	0	2	5	0	0	2	0	0	0	4	0	0	2	13	14	8	5	3	1	2	1	0	2	4	2	6	7	1	6	6	5	1
CYB5	NM_001914	Bound	1	0	1	0	0	0	0	0	0	0	0	0	0	1	0	0	0	0	0	0	0	0	0	0	0	0	1	1	0	4	2	0	0	0	0	0	0	0	1	0	2	2	1	0	0	1	0
GPX2	NM_002083	Bound	1	0	1	0	0	0	0	0	4	0	0	0	1	3	0	0	4	7	0	0	0	0	0	0	0	0	0	0	4	3	5	1	1	0	0	0	0	2	1	1	1	0	0	1	3	0	1
HAL	NM_002108	Bound	1	0	1	0	0	1	0	0	0	0	0	1	1	3	0	0	3	1	0	0	1	0	0	0	0	0	1	1	1	1	1	0	0	0	0	0	0	0	2	0	2	2	0	0	0	0	0
HSD17B2	NM_002153	Bound	1	0	1	0	0	0	0	0	0	0	0	2	1	4	0	0	2	0	0	0	0	0	0	1	1	0	0	0	4	3	5	0	1	0	0	0	0	0	1	2	1	4	0	2	0	1	1
ITIH3	NM_002217	Bound	1	0	1	0	0	0	0	0	0	0	0	0	0	2	0	0	0	1	0	1	0	0	0	0	0	0	0	0	1	0	1	0	0	0	0	0	0	0	0	0	0	0	0	0	1	0	0
TEF	NM_003216	Bound	1	0	1	0	0	1	0	0	9	0	0	2	5	15	0	0	4	12	6	0	0	0	0	1	2	0	0	0	15	9	5	1	0	1	1	2	0	5	1	2	3	5	1	4	4	1	0
EIF4EBP2	NM_004096	Bound	1	0	1	0	0	1	0	0	0	0	0	1	0	2	0	0	1	1	0	0	1	0	0	0	1	0	0	0	9	1	2	0	0	0	0	0	0	0	1	0	0	1	0	4	3	1	0
LBP	NM_004139	Bound	1	0	1	0	0	0	0	0	0	0	0	1	0	1	0	0	0	0	0	0	0	0	0	0	1	0	0	0	1	2	1	1	0	0	0	0	0	0	0	1	1	1	0	1	0	1	0
SLC17A2	NM_005835	Bound	1	0	1	0	0	0	0	0	0	0	0	0	0	1	0	0	0	0	0	0	0	0	0	0	0	0	0	0	0	0	0	0	0	0	0	0	0	0	0	1	0	0	0	0	0	0	0
TM4SF12	NM_012338	Bound	1	0	1	0	0	0	0	0	2	0	0	0	0	0	1	0	0	0	0	0	0	0	0	0	0	0	0	2	2	2	5	0	0	0	0	0	0	0	1	2	2	3	0	2	2	1	0
CISH	NM_013324	Bound	1	0	1	0	1	0	0	0	4	0	0	0	1	3	0	0	0	1	0	0	0	0	0	0	0	0	0	0	1	1	4	0	0	0	0	0	0	0	0	0	1	1	1	1	2	0	0
G0S2	NM_015714	Bound	1	0	1	0	0	0	0	0	1	0	0	0	2	8	0	0	0	2	0	0	0	0	0	0	1	0	0	1	4	3	5	0	0	0	0	0	0	0	0	0	4	3	0	2	3	6	1
SERPINA10	NM_016186	Bound	1	0	1	0	0	0	0	0	0	0	0	0	1	1	0	0	0	0	0	0	0	0	0	0	0	0	0	0	1	1	0	0	0	0	0	0	0	0	0	0	1	1	0	0	0	1	0
HAO1	NM_017545	Bound	1	0	1	0	1	0	0	0	0	0	0	0	1	7	0	0	0	0	0	0	2	0	0	1	1	0	0	0	5	9	6	0	2	0	1	0	0	2	6	1	3	3	3	0	0	1	2
SAC	NM_018417	Bound	1	0	1	0	0	0	0	0	0	0	0	0	0	0	0	0	0	0	0	0	0	0	0	0	0	0	0	0	2	4	1	0	0	0	0	0	0	0	2	0	1	1	0	0	0	0	0
APBB1IP	NM_019043	Bound	1	0	1	0	0	0	0	0	3	0	0	0	1	4	0	0	0	3	0	0	0	0	0	0	0	0	1	1	3	3	0	0	0	0	0	0	0	0	2	0	1	0	0	1	2	0	0
APOM	NM_019101	Bound	1	0	1	0	0	1	0	0	2	0	0	0	1	2	0	0	0	1	0	1	0	0	0	0	1	0	0	0	2	1	2	1	0	0	0	0	0	1	0	0	0	0	0	3	2	1	0
MCCC1	NM_020166	Bound	0	1	1	0	0	0	0	0	0	0	0	0	0	1	0	0	0	1	0	0	0	0	0	0	0	0	0	0	0	0	0	0	0	0	1	1	0	1	0	0	1	0	0	0	1	0	0
AQP9	NM_020980	Bound	1	0	1	0	0	0	0	0	2	0	0	1	1	5	0	0	0	3	0	0	0	0	0	0	2	0	0	1	4	1	7	1	0	1	0	0	0	0	0	2	3	1	1	0	3	2	0
STRAIT11499	NM_021242	Bound	1	0	1	0	1	0	0	0	10	1	0	0	4	8	1	0	3	5	2	0	2	0	0	0	2	0	0	1	5	4	8	3	0	0	0	0	0	1	1	0	7	4	1	8	5	2	0
FKSG87	NM_032029	Bound	1	0	1	0	1	0	0	0	2	1	0	1	0	6	0	0	0	0	0	0	0	0	0	0	0	0	0	0	5	3	3	0	1	0	0	0	0	0	1	1	3	1	0	3	4	0	0
ZBED3	NM_032367	Bound	1	0	1	0	0	0	0	0	2	0	0	1	0	0	1	0	0	2	0	1	0	0	0	0	0	0	0	0	3	2	3	0	0	0	0	0	0	1	0	1	1	1	0	4	1	0	0
BTN2A1	NM_078476	Bound	1	0	1	0	0	0	0	0	0	0	0	0	0	0	0	0	0	0	0	0	0	0	0	0	0	0	0	0	0	0	0	0	0	0	0	0	0	0	0	0	1	0	0	0	0	0	0
CLYBL	NM_138280	Bound	1	0	1	0	0	5	0	0	2	0	0	1	3	2	0	0	0	7	0	0	0	0	0	0	1	0	0	0	3	13	9	1	0	0	2	1	0	4	5	3	5	5	2	3	1	2	2
APOH	NM_000042	Bound	1	1	1	0	0	0	0	0	0	0	0	0	0	0	0	0	0	0	0	0	0	0	0	0	0	0	0	0	0	0	2	0	0	0	1	1	0	3	0	0	0	0	0	1	1	1	0
ACADVL	NM_000018	Bound	0	0	1	0	0	0	0	0	6	0	0	0	2	8	0	0	0	7	0	1	0	0	0	0	3	0	0	1	2	2	5	0	1	2	0	0	0	0	0	0	1	1	0	3	7	0	0
ADRB2	NM_000024	Bound	0	0	1	0	0	1	1	1	8	0	0	0	3	3	2	1	1	0	0	0	1	2	0	1	2	1	0	1	8	7	5	0	1	0	1	1	0	4	2	1	8	4	2	5	3	2	1
APOA1	NM_000039	Bound	0	0	1	0	0	0	0	0	2	0	0	0	1	0	2	0	0	0	0	0	0	0	0	0	0	0	0	0	0	0	3	1	0	1	0	0	0	0	0	0	0	1	0	0	1	0	0
APOC3	NM_000040	Bound	0	0	1	0	0	0	0	0	0	0	0	0	0	4	1	0	1	5	0	0	0	0	0	0	0	0	0	0	1	0	0	0	0	0	0	0	0	0	0	1	0	0	0	0	1	0	0
ATM	NM_000051	Bound	0	0	1	0	1	0	0	0	0	0	0	0	0	2	0	0	0	0	0	0	0	2	0	0	1	0	0	0	1	0	2	0	0	0	0	0	0	0	0	0	0	0	0	1	0	0	0
ATP7B	NM_000053	Bound	0	0	1	0	0	0	0	0	5	0	0	2	1	6	1	0	7	3	0	1	0	0	0	2	2	0	0	0	4	3	2	0	1	0	0	0	0	0	3	2	4	3	1	1	5	2	0
C3	NM_000064	Bound	0	0	1	0	0	0	0	0	0	0	0	0	0	0	0	0	0	0	0	0	0	0	0	0	0	0	0	0	0	1	0	0	0	0	0	0	0	0	0	0	0	1	0	0	1	0	0
CKN1	NM_000082	Bound	0	0	1	0	0	0	0	0	1	0	0	0	0	0	0	0	1	2	2	0	0	0	0	0	0	0	0	0	0	0	1	0	0	0	0	0	0	0	0	0	0	0	0	1	1	0	0
CPT2	NM_000098	Bound	0	0	1	0	0	0	0	0	1	0	0	1	0	10	0	0	1	2	0	0	0	0	0	1	0	0	0	0	4	3	4	0	0	1	1	2	0	1	0	1	3	1	1	0	0	1	0
CYP1B1	NM_000104	Bound	0	0	1	0	0	0	6	7	7	0	0	0	0	3	0	0	0	2	0	0	0	0	0	0	2	0	0	0	0	0	4	0	0	0	0	0	0	0	0	0	2	0	0	5	3	0	0
NR3C1	NM_000176	Bound	0	0	1	0	0	2	4	4	9	0	0	1	1	15	1	0	0	1	0	0	1	4	1	2	4	1	0	0	9	8	6	2	1	1	0	0	0	1	4	0	1	3	2	6	4	2	1
HADHA	NM_000182	Bound	0	0	1	0	0	0	0	0	1	0	0	1	0	1	0	0	0	0	0	0	0	0	0	0	0	0	0	0	6	3	1	0	0	0	0	0	0	0	0	0	2	0	1	0	0	0	0
SERPIND1	NM_000185	Bound	0	0	1	0	0	0	0	0	0	0	0	0	0	1	0	0	0	0	0	1	0	0	0	0	0	0	0	0	0	0	1	0	0	0	0	0	0	0	0	0	0	1	0	0	0	0	0
NAGA	NM_000262	Bound	0	0	1	0	0	0	0	0	0	0	0	0	0	0	0	0	0	0	0	0	0	0	0	0	0	0	0	0	0	0	0	0	0	0	0	0	0	0	0	0	0	0	0	0	0	0	0
PEPD	NM_000285	Bound	0	0	1	0	1	1	0	0	1	0	0	2	0	8	0	0	2	0	0	0	0	0	0	0	2	0	0	2	3	3	2	3	0	1	1	2	0	1	1	1	2	1	2	1	3	0	1
PPGB	NM_000308	Bound	0	0	1	0	0	0	5	5	15	0	0	0	7	6	3	0	3	5	2	0	0	0	0	0	0	0	0	1	3	0	4	1	0	0	2	2	0	2	0	0	3	2	0	7	5	1	0
APOB	NM_000384	Bound	0	0	1	0	0	0	0	0	1	0	0	0	0	0	0	0	0	0	0	0	0	0	0	0	0	0	0	0	2	3	3	0	0	0	0	0	0	0	0	0	2	2	1	0	0	1	1
CDKN1A	NM_000389	Bound	0	0	1	0	0	2	1	1	10	0	0	1	2	28	2	0	5	7	2	0	0	4	0	3	6	2	3	3	5	3	8	2	0	0	0	0	0	0	0	1	4	1	0	7	11	0	0
MAT1A	NM_000429	Bound	0	0	1	0	0	0	0	0	1	0	0	0	0	0	1	0	0	3	0	0	0	0	0	0	0	0	0	1	3	5	4	0	2	0	2	2	2	1	0	1	3	6	0	1	1	2	1
THPO	NM_000460	Bound	0	0	1	0	0	0	1	1	21	1	0	0	6	21	6	0	1	5	2	0	0	2	0	0	1	0	0	0	10	5	13	2	1	0	1	0	0	2	0	0	4	5	0	11	11	0	0
APOC2	NM_000483	Bound	0	0	1	0	0	0	0	0	4	0	0	0	1	0	1	0	0	5	0	0	0	0	0	0	0	0	0	2	0	0	2	0	0	0	0	0	0	0	0	0	0	0	0	0	2	0	0
CYP21A2	NM_000500	Bound	0	0	1	0	0	0	0	0	0	0	0	0	0	0	0	0	0	0	0	0	0	0	0	0	0	0	0	0	0	0	0	0	0	0	0	0	0	0	0	0	0	0	0	1	0	0	0
OTC	NM_000531	Bound	0	0	1	0	3	4	0	0	4	1	0	2	5	13	2	0	0	6	0	0	3	0	0	1	1	0	3	4	16	30	16	0	5	3	3	2	1	10	9	8	17	12	1	6	9	5	4
PMS1	NM_000534	Bound	0	0	1	0	0	0	0	0	0	0	0	0	2	7	1	0	0	0	0	0	0	0	0	2	2	0	1	1	0	3	4	0	1	0	0	0	0	1	2	1	2	3	1	0	1	0	0
SMPD1	NM_000543	Bound	0	0	1	0	0	0	0	0	0	0	0	0	0	0	0	0	0	0	0	0	0	0	0	0	0	0	0	0	0	1	0	0	0	0	0	1	0	1	0	0	0	1	0	0	0	0	0
GPX1	NM_000581	Bound	0	0	1	0	1	6	0	0	7	1	0	4	4	22	2	2	2	9	2	1	2	0	0	2	6	0	1	2	16	22	18	1	6	1	2	1	1	5	10	4	11	7	6	2	7	4	8
IL15	NM_000585	Bound	0	0	1	0	1	2	0	0	1	1	0	2	2	5	0	0	0	0	0	0	0	0	0	0	0	0	2	2	12	25	10	0	3	1	2	2	0	2	12	5	7	6	2	0	1	5	4
C4B	NM_000592	Bound	0	0	1	0	1	0	0	0	5	1	0	0	4	4	2	0	1	4	6	0	0	0	0	1	2	0	1	3	3	0	6	0	0	1	0	0	0	1	1	0	2	0	0	1	9	0	0
ORM1	NM_000607	Bound	0	0	1	0	0	0	0	0	0	0	0	0	0	1	0	0	0	0	0	0	0	0	0	0	0	0	0	0	0	1	2	0	0	0	0	0	0	0	0	0	1	1	0	1	0	0	0
ORM2	NM_000608	Bound	0	0	1	0	0	0	0	0	1	0	0	0	0	0	0	0	0	0	0	0	0	0	0	0	0	0	0	0	0	1	2	0	0	0	0	0	0	0	0	0	1	1	0	1	0	0	0
IGF1	NM_000618	Bound	0	0	1	0	0	0	0	0	1	0	0	0	1	1	0	0	0	2	0	0	0	0	0	0	1	0	0	0	3	1	2	0	0	0	0	0	0	1	2	2	2	0	0	1	2	0	0
ACY1	NM_000666	Bound	0	0	1	0	0	0	0	0	8	0	0	1	3	4	1	0	0	5	0	0	0	0	0	1	0	0	0	0	1	1	2	1	0	0	0	0	0	1	0	0	1	1	0	5	4	0	0
ALDH1A1	NM_000689	Bound	0	0	1	0	1	1	0	0	1	0	0	0	1	5	2	0	0	6	0	0	1	0	0	1	0	0	1	4	3	7	8	0	0	3	0	0	1	3	5	3	4	3	2	1	1	5	4
ALDH3B1	NM_000694	Bound	0	0	1	0	0	0	0	0	0	0	0	0	2	0	0	0	0	0	0	0	0	0	0	0	0	0	0	0	0	0	1	0	0	0	0	0	0	0	0	0	0	0	0	0	2	0	0
CYP1A2	NM_000761	Bound	0	0	1	0	0	0	0	0	0	0	0	0	0	1	0	0	0	0	0	0	0	0	0	0	0	0	0	0	0	0	1	0	0	0	0	0	0	0	0	0	0	0	0	0	0	0	0
DCK	NM_000788	Bound	0	0	1	0	0	0	0	0	0	0	0	0	1	1	0	0	0	0	0	0	0	0	0	1	1	0	0	0	1	0	2	1	0	0	0	0	0	0	0	0	0	0	1	0	0	0	0
GRIN2D	NM_000836	Bound	0	0	1	0	0	1	0	0	13	0	0	0	3	2	1	0	0	1	0	0	0	0	0	0	1	0	1	2	0	3	5	1	0	0	0	0	0	0	0	0	2	2	1	7	8	1	1
GSTM4	NM_000850	Bound	0	0	1	0	0	0	0	0	1	0	0	2	0	2	0	0	0	1	0	0	0	0	0	0	0	0	0	0	1	3	2	0	0	0	0	0	0	0	0	0	1	1	1	0	0	1	0
IL2RB	NM_000878	Bound	0	0	1	0	0	0	0	0	0	0	0	0	0	0	0	0	0	0	0	0	0	0	0	0	0	0	0	0	0	0	0	0	0	0	0	0	0	0	0	0	0	0	0	1	1	0	0
PRLR	NM_000949	Bound	0	0	1	0	0	1	0	0	2	0	0	2	3	17	0	0	0	2	0	0	2	0	0	3	3	0	1	1	15	12	15	0	2	0	2	1	0	3	7	0	9	5	1	3	4	5	3
TF	NM_001063	Bound	0	0	1	0	0	0	0	0	3	0	0	0	1	6	1	0	0	1	0	0	0	0	0	2	0	0	0	0	2	0	3	1	0	0	0	0	0	0	0	0	2	1	0	3	1	1	0
CYP4F2	NM_001082	Bound	0	0	1	0	0	0	0	0	0	0	0	0	0	0	0	0	0	0	0	0	0	0	0	0	0	0	0	0	0	0	1	0	0	0	0	0	0	0	0	0	0	0	0	1	1	0	0
ACTN1	NM_001102	Bound	0	0	1	0	0	0	3	3	30	1	0	4	10	21	3	0	1	10	2	0	0	2	0	2	7	0	2	3	17	8	30	6	1	0	3	2	0	4	3	4	9	10	1	29	34	0	0
ANG	NM_001145	Bound	0	0	1	0	0	1	0	0	0	0	0	0	0	2	0	0	0	1	0	0	0	0	0	0	0	0	0	1	2	2	1	0	0	0	0	0	0	0	2	0	0	0	0	0	0	0	0
SLC25A5	NM_001152	Bound	0	0	1	0	0	0	0	0	6	0	0	1	1	6	1	0	1	3	0	0	0	0	0	0	0	0	0	0	3	2	6	1	1	0	0	0	1	0	2	0	1	3	0	4	3	2	0
ANXA6	NM_001155	Bound	0	0	1	0	0	0	0	0	3	0	0	0	0	0	4	0	0	1	0	0	0	0	0	0	0	0	0	1	2	2	4	0	0	0	0	0	0	0	0	0	0	2	0	0	4	0	0
ABCC6	NM_001171	Bound	0	0	1	0	0	0	0	0	0	0	0	0	0	0	0	0	0	0	0	0	0	0	0	0	0	0	0	0	0	0	0	0	0	0	0	0	0	0	0	0	0	0	0	0	1	0	0
ARG2	NM_001172	Bound	0	0	1	0	0	1	0	0	1	0	0	0	0	0	2	0	0	3	0	0	0	0	0	0	0	0	0	0	1	1	2	1	0	0	0	0	0	1	1	1	0	2	0	1	0	2	0
BCAT2	NM_001190	Bound	0	0	1	0	1	0	0	0	4	1	0	0	0	0	1	0	0	0	0	0	0	0	0	0	0	0	0	0	0	0	4	0	0	0	0	0	0	0	0	0	0	0	1	3	2	0	0
BTF3	NM_001207	Bound	0	0	1	0	0	0	0	0	0	0	0	0	0	0	0	0	0	0	0	0	0	0	0	0	1	0	0	0	0	0	1	0	0	0	0	0	0	0	0	0	1	2	0	3	2	1	0
CCNH	NM_001239	Bound	0	0	1	0	0	0	0	0	0	0	0	1	0	2	0	0	0	0	0	0	0	0	0	0	0	0	0	0	1	4	0	0	0	0	0	0	0	0	2	1	0	0	1	0	0	0	1
CD68	NM_001251	Bound	0	0	1	0	0	1	1	1	11	0	0	3	11	43	1	1	0	16	0	2	0	0	1	3	7	0	1	3	8	8	21	2	1	1	3	6	1	9	3	1	10	8	1	12	11	3	0
CHI3L1	NM_001276	Bound	0	0	1	0	0	0	0	0	1	0	0	0	1	0	0	0	0	0	0	0	0	0	0	0	0	0	0	0	1	0	1	0	0	0	0	0	0	0	0	0	2	0	0	2	0	0	0
CLCN6	NM_001286	Bound	0	0	1	0	0	0	1	1	7	0	0	0	3	11	2	0	0	11	6	0	0	4	0	0	3	1	0	1	5	0	5	5	0	0	0	0	0	1	0	0	0	0	0	6	8	1	0
DBP	NM_001352	Bound	0	0	1	0	2	1	3	2	30	3	0	0	6	17	1	0	2	20	0	4	0	0	0	0	2	0	1	3	6	0	18	2	0	0	0	1	0	2	1	1	1	4	0	18	15	0	0
GMDS	NM_001500	Bound	0	0	1	0	0	2	0	0	1	0	0	3	2	11	2	1	0	6	0	0	0	0	0	1	0	0	0	1	7	15	9	0	0	0	1	0	0	2	8	4	3	5	1	3	5	5	0
HIF1A	NM_001530	Bound	0	0	1	0	1	5	0	0	6	1	0	0	2	3	4	0	1	4	8	0	0	0	0	0	1	0	0	1	7	12	7	1	6	1	1	1	0	3	3	4	12	7	3	5	2	5	4
ACTA2	NM_001613	Bound	0	0	1	0	2	2	0	0	4	0	0	2	2	8	0	0	3	1	0	0	0	0	0	1	1	0	0	2	6	14	10	2	1	1	0	0	2	1	4	2	6	6	1	5	1	5	3
ALCAM	NM_001627	Bound	0	0	1	0	0	1	0	0	1	0	0	1	3	12	1	1	4	0	0	1	0	2	0	1	3	0	0	1	16	15	15	2	4	2	2	1	0	8	3	6	12	14	1	5	6	6	1
APEH	NM_001640	Bound	0	0	1	0	0	1	0	0	7	0	0	1	3	11	1	0	4	0	0	0	0	0	0	0	4	0	0	1	2	1	3	0	0	0	0	0	0	2	3	1	1	2	0	0	1	2	0
ATP6V0C	NM_001694	Bound	0	0	1	0	0	0	0	0	4	0	0	0	2	22	0	0	3	4	0	0	0	8	2	4	7	4	0	0	4	4	5	4	0	0	0	0	0	0	1	0	3	1	1	3	2	1	0
BAI2	NM_001703	Bound	0	0	1	0	2	0	0	0	4	0	0	2	2	3	2	0	0	1	0	0	1	0	0	0	0	0	1	1	0	2	4	1	0	0	0	0	0	0	0	0	1	0	0	2	0	0	1
BHMT	NM_001713	Bound	0	0	1	0	0	0	1	1	1	0	0	0	0	0	0	0	0	2	0	0	0	0	0	0	0	0	0	0	2	0	2	0	0	0	0	0	0	0	0	0	0	0	0	0	0	0	0
BTG1	NM_001731	Bound	0	0	1	0	1	0	2	3	6	1	0	0	1	10	0	0	0	1	2	0	0	4	1	1	3	1	0	1	7	7	6	1	0	0	0	0	0	0	1	1	3	4	0	6	10	2	0
CCT6A	NM_001762	Bound	0	0	1	0	0	0	0	0	0	0	0	0	0	0	0	0	0	0	0	0	0	0	0	0	0	0	0	0	0	0	1	0	0	0	0	0	0	0	0	0	0	0	0	0	0	0	0
CD1D	NM_001766	Bound	0	0	1	0	0	0	0	0	0	0	0	0	0	1	0	0	0	0	0	0	0	0	0	0	0	0	0	0	0	0	1	0	0	0	0	0	0	0	0	0	0	0	0	0	0	1	0
CDA	NM_001785	Bound	0	0	1	0	0	0	0	0	0	0	0	0	0	2	0	0	0	2	0	0	0	0	0	0	0	0	0	1	0	0	3	0	0	0	0	0	0	0	0	0	0	1	0	0	0	1	0
DLST	NM_001933	Bound	0	0	1	0	0	0	0	0	0	0	0	0	0	2	0	0	0	0	0	0	1	2	1	1	1	1	0	1	1	1	4	0	0	0	0	0	0	1	0	0	1	0	0	1	0	0	0
EHHADH	NM_001966	Bound	0	0	1	0	0	0	0	0	0	0	0	0	0	0	0	0	0	0	0	0	0	0	0	0	0	0	0	0	1	3	2	0	0	0	0	0	0	0	0	0	0	0	0	0	0	0	2
FMR1	NM_002024	Bound	0	0	1	0	0	1	0	0	5	0	0	1	3	11	0	0	0	4	0	1	1	0	0	0	0	0	2	2	11	11	15	0	2	1	3	3	0	7	6	1	8	6	2	3	3	4	0
FRK	NM_002031	Bound	0	0	1	0	0	0	0	0	0	0	0	2	1	0	0	0	1	2	0	0	0	0	0	0	0	0	0	0	3	7	1	1	0	0	0	0	0	1	1	0	1	3	0	0	0	2	1
GAB1	NM_002039	Bound	0	0	1	0	0	0	0	0	0	0	0	0	0	0	0	0	1	0	0	0	0	0	0	0	0	0	0	0	1	0	1	0	0	0	0	0	0	0	0	0	0	0	0	1	2	1	0
GAPD	NM_002046	Bound	0	0	1	0	0	0	1	2	8	0	0	3	1	7	0	0	0	4	8	0	0	0	1	0	1	0	0	0	5	1	1	4	0	0	0	0	0	0	1	3	1	2	0	9	3	1	0
GOLGA4	NM_002078	Bound	0	0	1	0	0	1	0	0	0	0	0	0	0	5	0	0	0	1	0	0	0	0	0	0	0	0	0	1	3	1	2	0	0	0	0	0	0	0	2	1	0	0	0	0	1	0	1
GSK3B	NM_002093	Bound	0	0	1	0	3	0	0	0	3	2	1	1	0	6	0	0	5	3	0	1	0	0	0	0	2	0	0	0	12	2	12	1	0	0	0	0	0	3	0	0	1	4	0	5	7	3	0
HMOX2	NM_002134	Bound	0	0	1	0	0	0	0	0	0	0	0	0	0	2	0	0	0	1	0	0	0	0	0	0	0	0	0	1	2	2	0	0	0	0	0	0	0	0	0	0	2	1	0	0	0	0	0
HPN	NM_002151	Bound	0	0	1	0	0	0	1	1	12	0	0	1	4	3	0	0	2	10	0	0	0	0	0	0	2	0	0	1	3	0	6	0	0	0	1	1	1	1	1	0	2	1	1	5	3	1	0
ITPR2	NM_002223	Bound	0	0	1	0	0	0	0	0	7	1	0	0	2	8	0	0	0	3	0	1	1	0	0	1	0	0	0	1	7	8	11	2	0	2	0	0	0	6	9	4	3	4	1	2	4	0	3
JUN	NM_002228	Bound	0	0	1	0	0	0	0	0	5	1	0	1	4	4	1	0	1	0	0	1	2	4	1	2	3	2	0	1	3	2	4	1	0	0	0	0	0	1	1	0	6	4	1	3	3	2	0
JUNB	NM_002229	Bound	0	0	1	0	1	1	2	2	10	1	0	0	2	12	1	0	2	3	0	0	1	4	0	0	2	2	1	2	1	1	7	2	0	0	0	0	0	0	0	0	2	1	0	12	7	1	0
KPNB1	NM_002265	Bound	0	0	1	0	2	0	1	1	18	2	0	0	2	1	0	0	0	1	0	1	0	0	0	0	1	0	0	0	1	0	9	3	0	0	0	0	0	1	0	0	0	0	0	5	8	0	0
LGALS1	NM_002305	Bound	0	0	1	0	2	0	0	0	5	0	0	0	4	2	0	0	0	2	0	0	0	0	0	0	1	0	0	0	3	2	9	3	0	0	0	0	0	0	0	0	1	1	1	4	6	1	0
MDM2	NM_002392	Bound	0	0	1	0	0	0	0	0	2	0	0	1	1	7	2	0	0	0	2	0	0	0	0	0	1	0	1	1	0	0	0	0	0	0	0	0	0	0	0	0	0	0	0	1	3	0	0
MNAT1	NM_002431	Bound	0	0	1	0	0	2	0	0	1	0	0	2	0	1	0	0	3	1	0	1	0	0	0	0	0	0	0	0	7	13	3	0	0	0	3	4	0	4	5	2	4	3	1	1	1	3	0
MPP1	NM_002436	Bound	0	0	1	0	0	2	0	0	3	0	0	1	3	2	0	1	0	3	0	0	0	0	0	0	1	0	0	0	9	9	5	1	0	1	0	0	0	1	2	1	5	2	1	2	3	1	1
MLC1SA	NM_002475	Bound	0	0	1	0	0	0	0	0	4	0	0	1	0	8	0	0	0	0	0	0	0	0	0	1	3	0	1	2	0	2	6	2	0	0	0	0	0	0	0	0	2	0	0	6	4	1	0
NEK2	NM_002497	Bound	0	0	1	0	0	2	0	0	1	1	0	2	0	0	0	0	0	0	0	0	0	0	0	0	0	0	0	0	2	8	3	0	2	0	0	0	0	0	3	1	1	4	0	0	2	2	2
NPAT	NM_002519	Bound	0	0	1	0	2	0	0	0	2	0	0	0	0	3	0	0	3	3	0	0	0	2	0	0	1	0	1	1	8	2	4	0	0	0	0	1	0	0	1	0	0	2	0	2	3	1	0
NTHL1	NM_002528	Bound	0	0	1	0	0	0	0	0	2	0	0	0	2	1	0	0	2	2	0	0	0	0	0	0	0	0	1	1	3	2	6	1	0	0	0	0	0	0	0	1	0	1	0	3	3	0	0
TNFRSF11B	NM_002546	Bound	0	0	1	0	1	4	0	0	6	0	0	3	9	21	1	0	1	5	0	0	1	2	0	0	3	1	0	1	21	30	24	0	6	3	1	1	1	6	9	4	19	18	2	5	8	9	7
P2RY2	NM_002564	Bound	0	0	1	0	0	0	0	0	6	0	0	0	5	0	0	0	1	0	0	0	0	0	0	0	0	0	0	1	5	0	5	0	0	0	0	0	0	0	0	0	0	5	0	5	8	2	0
PDK2	NM_002611	Bound	0	0	1	0	2	0	0	0	1	1	0	0	0	0	0	0	0	1	2	0	0	0	1	0	0	0	0	0	1	3	9	0	0	0	0	0	0	1	0	0	1	0	0	1	2	0	0
PDK4	NM_002612	Bound	0	0	1	0	1	0	1	1	0	1	0	0	1	8	0	0	2	3	0	0	0	0	0	0	3	0	0	1	5	1	9	0	0	0	0	0	0	1	2	0	3	3	0	0	0	0	0
PDZK1	NM_002614	Bound	0	0	1	0	0	0	0	0	2	0	0	1	2	2	0	0	1	2	0	0	0	0	0	1	0	0	0	1	4	9	3	0	0	1	2	3	0	4	2	2	0	4	3	0	4	1	1
PGM1	NM_002633	Bound	0	0	1	0	1	1	0	0	1	0	0	0	3	2	0	0	0	0	0	0	1	0	0	0	1	0	0	1	5	4	5	1	1	0	0	0	0	3	2	3	5	3	0	2	2	1	2
PKM2	NM_002654	Bound	0	0	1	0	0	2	0	0	2	0	0	0	2	6	0	0	1	5	0	0	1	0	0	0	2	0	0	2	5	1	3	0	0	2	0	0	0	0	0	1	0	1	0	0	2	0	2
PLAGL2	NM_002657	Bound	0	0	1	0	0	4	2	2	33	0	0	4	14	16	2	0	8	34	4	0	2	2	2	2	3	0	1	6	33	16	30	1	2	5	1	0	1	10	4	4	18	16	2	18	25	13	4
PPP2CA	NM_002715	Bound	0	0	1	0	1	5	0	0	5	0	0	4	0	23	2	1	1	3	0	0	3	0	0	1	5	0	3	3	6	13	13	1	1	0	0	0	0	2	9	6	5	2	3	4	2	1	6
PRPS1	NM_002764	Bound	0	0	1	0	0	1	0	0	1	0	0	1	1	1	0	0	0	1	0	0	0	0	0	0	0	0	0	0	1	2	0	0	1	2	0	0	0	1	0	0	1	1	0	0	0	1	0
PTPRG	NM_002841	Bound	0	0	1	0	1	0	0	0	13	0	0	1	6	20	1	0	4	8	2	0	6	0	0	1	4	0	1	4	24	17	16	4	1	2	3	4	0	6	5	5	11	11	3	11	12	10	1
PYGL	NM_002863	Bound	0	0	1	0	0	1	0	0	0	0	0	0	0	1	0	0	0	3	0	0	1	0	0	0	0	0	0	0	3	2	0	0	0	0	0	0	0	0	0	0	0	0	0	0	1	1	0
RAD23B	NM_002874	Bound	0	0	1	0	1	0	2	1	3	0	0	0	2	0	0	0	0	3	0	0	0	0	0	0	0	0	0	0	3	0	3	3	0	1	0	0	0	1	0	1	2	1	0	0	1	0	0
RAP1GA1	NM_002885	Bound	0	0	1	0	0	1	0	0	7	0	0	0	2	7	1	0	0	3	0	1	0	0	0	0	2	0	1	6	0	0	2	1	0	0	0	0	0	0	0	0	1	0	0	6	7	0	0
RNASE4	NM_002937	Bound	0	0	1	0	0	1	0	0	3	0	0	0	2	14	0	0	1	6	0	0	0	0	0	2	2	0	0	3	4	2	10	1	0	0	0	0	0	3	2	0	1	0	0	5	7	4	0
ABCE1	NM_002940	Bound	0	0	1	0	0	0	1	1	1	0	0	1	0	10	2	0	0	1	0	0	1	3	2	2	4	1	1	1	4	7	1	0	1	0	2	1	0	2	0	2	2	1	1	2	2	0	0
S100A9	NM_002965	Bound	0	0	1	0	0	0	0	0	3	0	0	1	1	0	1	0	2	3	0	0	0	0	0	0	0	0	0	0	0	1	4	0	0	1	0	0	0	0	0	1	4	4	1	4	1	1	0
SDC1	NM_002997	Bound	0	0	1	0	1	0	0	0	33	1	0	1	12	26	3	1	5	23	6	1	0	2	0	2	7	1	1	6	19	6	16	7	2	0	0	2	0	5	3	2	10	4	1	20	17	2	2
SLC7A2	NM_003046	Bound	0	0	1	0	0	0	0	0	0	0	0	0	0	1	0	0	4	1	0	0	0	0	0	0	0	0	0	0	0	0	1	0	0	0	0	0	0	1	0	0	1	1	0	0	0	0	0
SLC10A1	NM_003049	Bound	0	0	1	0	0	0	0	0	0	0	0	0	0	6	0	0	1	1	0	0	0	0	0	0	2	0	0	1	1	1	5	0	0	0	0	0	0	0	0	0	0	1	0	0	1	0	0
SNAI2	NM_003068	Bound	0	0	1	0	0	0	0	0	0	1	0	0	0	9	1	0	0	0	0	0	0	0	0	0	1	0	0	0	5	7	4	0	1	2	0	0	0	2	2	0	2	5	2	3	2	3	2
SRPR	NM_003139	Bound	0	0	1	0	0	0	2	1	7	0	0	0	6	4	0	0	0	5	2	0	0	2	0	2	2	1	0	1	6	0	7	0	0	0	0	0	0	1	0	0	0	0	0	8	7	0	0
STIM1	NM_003156	Bound	0	0	1	0	2	3	0	0	20	2	0	3	8	46	3	0	7	16	0	0	3	0	0	0	9	0	1	3	21	18	35	4	2	4	3	2	0	7	6	5	13	15	7	9	14	9	6
NEK4	NM_003157	Bound	0	0	1	0	0	0	0	0	1	0	0	0	0	0	0	0	0	0	0	0	0	0	0	0	0	0	0	0	0	0	0	0	0	0	0	0	0	0	0	0	0	0	0	2	3	0	0
TCF12	NM_003205	Bound	0	0	1	0	0	0	0	0	2	0	0	0	0	4	1	0	1	1	0	0	0	0	0	0	1	0	1	2	1	0	3	0	0	0	1	1	0	2	0	1	0	0	0	1	2	0	0
TCF21	NM_003206	Bound	0	0	1	0	0	1	0	0	7	0	0	2	1	12	0	0	1	3	2	1	4	2	0	1	4	1	0	0	7	14	4	0	2	3	1	2	1	6	6	5	5	9	1	7	4	1	4
TEAD3	NM_003214	Bound	0	0	1	0	2	0	1	1	17	0	0	1	7	14	2	0	2	2	0	1	0	0	0	0	2	0	0	2	5	1	10	5	0	0	0	0	0	0	1	0	2	3	0	15	24	0	0
TPP2	NM_003291	Bound	0	0	1	0	0	0	0	0	1	0	0	1	0	1	0	1	0	0	0	0	1	0	0	0	0	0	0	0	1	3	3	0	0	0	0	0	0	0	0	0	2	1	0	2	3	0	0
TXNRD1	NM_003330	Bound	0	0	1	0	0	0	0	0	1	1	0	0	0	10	0	0	0	0	0	0	0	0	0	0	0	0	0	0	2	3	3	0	0	0	1	1	0	2	0	0	1	1	0	2	1	0	1
UBE2B	NM_003337	Bound	0	0	1	0	0	0	0	0	6	0	0	0	1	13	0	0	5	5	10	1	2	2	0	0	3	0	0	0	5	0	3	2	0	0	1	1	0	4	1	1	3	0	0	6	7	1	0
UGDH	NM_003359	Bound	0	0	1	0	0	0	1	1	1	0	0	0	0	10	0	0	1	3	0	1	1	0	0	0	3	0	0	1	3	5	5	1	0	0	0	0	0	0	2	2	4	4	2	2	1	2	0
USP1	NM_003368	Bound	0	0	1	0	1	0	1	1	3	1	0	0	0	0	2	0	0	0	0	0	0	0	0	0	0	0	0	1	3	4	7	0	0	1	0	0	0	0	2	2	2	4	1	1	5	1	0
VDAC1	NM_003374	Bound	0	0	1	0	1	1	4	6	14	1	0	1	0	12	1	0	3	1	2	0	0	2	0	1	2	1	0	0	2	9	8	0	1	0	2	0	0	2	3	2	4	3	0	7	7	2	6
VDAC2	NM_003375	Bound	0	0	1	0	0	0	0	0	6	0	0	0	2	0	1	0	2	2	2	0	0	0	0	0	0	0	0	0	0	1	0	1	0	0	0	0	0	0	1	0	0	0	0	2	4	0	0
ZNF9	NM_003418	Bound	0	0	1	0	0	2	2	1	7	1	0	1	4	11	1	0	0	3	0	0	1	2	0	0	4	1	0	2	8	3	6	1	1	1	0	0	0	3	3	4	5	4	0	3	1	1	1
FZD1	NM_003505	Bound	0	0	1	0	1	1	0	0	5	0	0	1	1	3	0	0	0	1	0	0	0	0	0	0	0	0	0	0	12	3	8	2	0	1	0	1	0	0	0	0	2	1	0	1	4	0	0
HYAL3	NM_003549	Bound	0	0	1	0	0	0	4	4	28	0	0	0	13	39	7	0	1	15	2	1	0	0	0	1	7	0	1	4	7	1	23	5	0	0	1	2	0	17	0	1	4	2	0	14	32	1	0
TAGLN2	NM_003564	Bound	0	0	1	0	0	0	0	0	24	0	0	1	13	24	10	0	1	20	6	0	1	2	0	5	6	1	1	6	12	1	15	8	0	1	0	0	0	1	1	0	1	5	0	12	26	1	0
ANXA9	NM_003568	Bound	0	0	1	0	0	0	0	0	5	0	0	0	5	8	0	0	0	13	0	0	0	0	0	0	0	0	0	0	1	0	0	1	0	0	0	0	0	0	0	0	0	1	1	2	1	2	0
SEMA7A	NM_003612	Bound	0	0	1	0	0	0	5	4	56	0	0	1	22	34	10	2	13	27	2	1	2	2	0	3	9	0	0	8	20	8	52	12	0	0	1	1	1	6	2	3	12	16	0	27	27	6	3
PPM1D	NM_003620	Bound	0	0	1	0	1	0	0	0	3	0	0	0	0	0	0	0	0	0	0	0	0	0	1	0	0	1	0	0	0	0	1	0	0	0	0	0	0	0	0	0	0	0	0	0	1	0	0
SLC43A1	NM_003627	Bound	0	0	1	0	0	0	0	0	9	0	0	2	1	3	1	0	0	4	6	0	1	0	0	0	1	0	0	0	1	0	4	5	0	0	0	0	0	1	0	0	0	1	0	4	5	0	0
PIK3R3	NM_003629	Bound	0	0	1	0	2	1	1	1	15	2	0	3	3	17	2	1	2	7	0	0	2	0	0	0	4	0	0	2	15	9	21	1	1	3	0	0	0	1	4	1	6	4	2	9	17	6	3
PEX3	NM_003630	Bound	0	0	1	0	1	0	1	1	1	0	0	1	0	4	0	0	1	1	0	0	0	0	0	0	1	0	0	0	4	3	3	0	0	2	0	0	0	3	2	0	2	1	1	4	2	0	0
ENC1	NM_003633	Bound	0	0	1	0	0	3	0	0	5	0	0	3	4	14	3	0	4	11	0	0	1	0	0	2	1	0	0	0	21	11	12	0	2	3	0	0	0	4	9	1	3	4	0	10	10	8	2
PIR	NM_003662	Bound	0	0	1	0	0	0	0	0	0	0	0	0	0	0	0	0	0	0	0	0	0	0	0	0	0	0	0	0	0	0	0	0	0	0	0	0	0	0	0	0	0	0	0	0	0	0	0
AP3B1	NM_003664	Bound	0	0	1	0	1	5	0	0	2	0	0	2	2	9	0	1	0	2	0	0	2	0	0	0	2	0	0	1	10	24	11	1	6	2	1	0	0	3	8	1	4	7	2	1	2	3	3
VDP	NM_003715	Bound	0	0	1	0	0	0	1	1	8	0	0	0	1	8	2	1	0	8	8	0	0	0	0	1	1	0	1	2	9	6	10	1	0	0	0	1	1	2	1	1	3	5	0	5	3	5	0
SNAP23	NM_003825	Bound	0	0	1	0	0	0	1	1	2	0	0	0	1	1	0	0	0	0	0	0	0	0	0	0	0	0	0	1	0	0	4	0	0	0	0	0	0	0	0	0	2	2	1	0	2	2	1
RIOK3	NM_003831	Bound	0	0	1	0	0	0	0	0	0	0	0	1	1	2	0	0	0	0	0	0	0	0	0	0	0	0	0	2	0	4	6	0	0	0	0	0	0	0	1	3	4	3	1	1	0	1	0
SUCLA2	NM_003850	Bound	0	0	1	0	0	0	0	0	0	0	0	0	0	0	0	0	0	0	0	0	0	0	0	0	0	0	0	0	1	1	3	0	0	0	0	0	0	0	0	0	1	0	0	0	0	0	0
WASL	NM_003941	Bound	0	0	1	0	0	5	0	0	12	0	0	2	6	21	4	0	2	9	0	0	2	2	0	3	4	0	0	0	16	18	12	2	3	1	2	0	0	6	7	1	15	14	0	7	8	5	3
MAP7	NM_003980	Bound	0	0	1	0	0	1	0	0	6	0	0	1	1	16	0	0	5	5	2	0	0	0	0	2	2	0	0	1	9	10	5	0	1	2	0	0	0	1	3	1	1	4	4	1	4	2	0
OSMR	NM_003999	Bound	0	0	1	0	0	0	0	0	5	0	0	0	2	2	0	0	2	0	0	0	2	0	0	0	0	0	0	1	1	0	8	3	0	0	0	0	0	1	0	0	3	3	0	4	6	4	0
CCNG1	NM_004060	Bound	0	0	1	0	2	0	0	0	0	2	0	0	0	0	0	0	0	0	0	0	0	0	0	0	0	0	0	0	1	0	2	0	2	0	1	1	0	3	0	0	0	0	0	1	3	0	2
CLCNKA	NM_004070	Bound	0	0	1	0	0	0	0	0	0	0	0	0	0	0	0	0	0	0	0	0	0	0	0	0	0	0	0	0	0	0	1	0	0	0	0	0	0	0	0	0	0	0	0	0	0	0	0
CRY1	NM_004075	Bound	0	0	1	0	2	1	1	1	4	1	0	0	4	4	0	0	0	1	2	0	0	2	0	1	2	1	1	2	3	0	4	1	0	0	0	0	0	1	1	0	4	0	1	3	3	0	0
DUSP3	NM_004090	Bound	0	0	1	0	0	0	0	0	5	0	0	1	1	16	0	0	0	4	0	0	0	4	1	5	4	2	0	1	3	4	7	2	0	0	1	0	0	1	0	1	2	3	2	1	3	0	0
STOM	NM_004099	Bound	0	0	1	0	0	0	0	0	2	0	0	0	1	2	0	0	0	0	0	0	0	0	0	0	0	0	0	0	3	4	3	0	2	0	2	0	0	2	1	1	1	3	1	1	0	3	1
H6PD	NM_004285	Bound	0	0	1	0	0	0	0	0	3	0	0	0	1	1	1	0	2	0	0	0	0	0	0	0	0	0	0	0	0	1	0	0	0	0	0	0	0	0	1	1	2	2	1	2	5	0	0
CCNG2	NM_004354	Bound	0	0	1	0	0	1	0	0	2	2	0	3	5	3	0	1	0	1	0	0	0	0	0	1	0	0	0	0	10	10	8	2	3	1	2	0	0	4	9	3	3	1	0	1	3	3	4
COX11	NM_004375	Bound	0	0	1	0	0	0	0	0	1	0	0	1	0	1	1	0	0	0	0	0	0	0	0	0	0	0	0	0	5	3	0	0	1	0	0	0	0	1	0	1	0	2	0	1	0	0	0
CYP8B1	NM_004391	Bound	0	0	1	0	0	0	0	0	0	0	0	0	0	0	0	0	0	0	0	0	0	0	0	0	0	0	0	0	0	0	0	0	0	0	0	0	0	0	0	0	0	0	0	0	0	0	0
DAG1	NM_004393	Bound	0	0	1	0	0	1	0	0	5	0	0	1	4	7	0	0	4	6	0	0	1	2	0	0	1	1	2	2	8	12	8	1	0	1	0	0	0	1	4	1	6	5	0	5	9	5	3
EPHA2	NM_004431	Bound	0	0	1	0	0	0	2	2	12	0	0	0	7	15	0	0	5	5	0	0	0	3	2	1	4	1	1	2	5	2	5	3	0	0	0	0	0	0	1	1	1	4	0	11	9	0	4
FIGF	NM_004469	Bound	0	0	1	0	1	8	0	0	3	1	0	4	3	19	0	1	0	3	0	0	3	0	0	0	4	0	1	1	14	36	27	0	6	2	2	1	0	9	17	8	13	18	4	3	5	10	6
HADH2	NM_004493	Bound	0	0	1	0	0	0	0	0	0	0	0	0	0	0	0	0	0	2	0	0	0	0	0	1	0	0	0	1	2	2	1	0	0	0	0	0	0	0	0	0	0	0	0	0	0	0	0
PCK2	NM_004563	Bound	0	0	1	0	0	0	0	0	1	0	0	0	0	2	0	0	0	0	0	0	0	0	0	0	1	0	1	1	1	0	0	0	0	1	0	0	0	0	0	0	1	0	0	3	0	0	0
PFKFB4	NM_004567	Bound	0	0	1	0	0	0	0	0	0	0	0	0	1	3	0	0	0	1	0	0	0	0	0	1	0	0	0	0	0	1	0	0	0	0	1	1	0	1	0	0	0	1	0	0	1	0	0
SPOCK	NM_004598	Bound	0	0	1	0	0	0	0	0	3	0	0	0	1	1	0	0	0	0	0	0	0	0	1	0	1	0	0	0	0	0	1	1	0	0	0	0	0	0	0	0	0	0	0	2	0	0	0
TRAF6	NM_004620	Bound	0	0	1	0	0	0	0	0	1	0	0	0	0	0	0	0	7	3	0	0	0	0	0	0	0	0	0	1	5	1	1	0	0	0	1	1	0	2	0	1	1	1	0	0	2	1	0
PABPN1	NM_004643	Bound	0	0	1	0	0	0	0	0	0	0	0	0	0	0	0	0	0	0	0	0	0	0	0	0	0	0	0	0	0	0	1	0	0	0	0	0	0	0	0	0	0	1	0	0	0	0	0
C21orf33	NM_004649	Bound	0	0	1	0	0	0	0	0	1	0	0	0	0	1	0	0	0	1	0	0	0	0	0	0	0	0	0	0	0	0	1	0	0	0	0	0	0	0	0	0	0	0	0	0	0	0	0
ATP6V0D1	NM_004691	Bound	0	0	1	0	2	2	2	2	17	0	0	1	14	19	3	0	9	23	8	0	1	0	0	1	4	0	0	3	5	11	22	4	2	0	0	0	1	4	0	3	8	6	1	16	23	1	4
RNU3IP2	NM_004704	Bound	0	0	1	0	0	0	1	1	14	0	0	0	3	0	1	0	2	6	0	1	1	0	0	0	0	0	0	0	3	0	9	2	0	0	0	0	0	1	1	0	3	2	0	5	7	2	0
XPR1	NM_004736	Bound	0	0	1	0	0	7	0	0	19	0	0	2	8	35	3	1	1	4	2	0	2	2	2	4	7	1	2	5	29	48	34	4	10	5	9	4	1	16	15	14	21	19	4	9	16	13	7
GSTO1	NM_004832	Bound	0	0	1	0	0	0	0	0	0	0	0	0	0	2	0	0	0	2	0	0	0	0	0	0	1	0	0	0	1	0	0	0	0	0	0	0	0	0	0	0	0	0	0	0	1	0	0
ATP6V1G1	NM_004888	Bound	0	0	1	0	0	0	0	0	0	0	0	0	1	1	0	0	0	1	0	0	0	0	0	1	1	0	0	0	3	2	0	0	0	0	0	0	0	2	1	1	1	1	0	0	0	0	0
MRPL49	NM_004927	Bound	0	0	1	0	1	0	2	2	3	0	0	1	4	12	1	0	4	7	2	0	0	2	1	2	3	1	1	1	6	0	6	2	0	0	0	0	0	2	0	0	2	1	0	8	7	0	0
KCNC3	NM_004977	Bound	0	0	1	0	0	0	0	0	4	0	0	0	2	0	0	0	0	1	0	0	0	0	0	0	0	0	0	0	1	0	2	1	0	0	0	0	0	0	0	0	1	0	0	5	4	1	0
RORC	NM_005060	Bound	0	0	1	0	0	0	0	0	11	0	0	0	0	8	2	0	0	7	8	0	1	4	0	2	4	2	0	1	1	0	6	0	0	0	0	0	0	1	0	1	1	1	0	4	8	2	0
SCD	NM_005063	Bound	0	0	1	0	0	0	0	0	1	1	0	0	1	3	0	0	0	1	0	0	0	0	0	0	0	0	1	1	2	1	3	0	0	0	0	0	0	1	0	0	0	2	0	0	2	1	1
ZNF147	NM_005082	Bound	0	0	1	0	0	0	0	0	2	0	0	0	1	2	0	0	0	0	0	0	0	0	0	0	0	0	0	1	1	1	1	0	0	0	0	0	0	0	0	0	1	1	0	0	1	1	0
DNAJA3	NM_005147	Bound	0	0	1	0	0	0	0	0	0	0	0	0	0	1	0	0	1	3	0	0	0	0	0	0	0	0	0	0	1	0	1	0	0	0	1	0	0	2	0	0	1	0	0	0	0	2	0
ALDOC	NM_005165	Bound	0	0	1	0	1	2	3	4	8	0	0	0	5	11	2	2	5	4	2	0	1	0	0	0	2	0	0	2	7	5	9	4	1	1	0	0	1	3	2	1	3	2	0	7	13	2	0
ATP5C1	NM_005174	Bound	0	0	1	0	0	1	0	0	3	0	0	0	1	0	0	0	0	1	0	0	1	0	0	0	0	0	0	0	0	0	2	0	0	0	0	0	1	0	1	0	0	1	0	0	1	0	0
CRKL	NM_005207	Bound	0	0	1	0	1	0	1	1	2	1	0	0	0	0	2	0	2	1	0	0	0	0	0	0	0	0	0	0	1	0	2	0	0	0	0	0	0	0	0	0	1	0	0	2	6	0	0
FOSL2	NM_005253	Bound	0	0	1	0	1	2	1	1	17	0	0	4	6	41	3	0	3	10	6	2	0	8	4	6	15	2	3	12	28	16	43	3	4	3	3	3	0	12	7	5	23	30	3	22	28	13	4
GPT	NM_005309	Bound	0	0	1	0	0	0	0	0	12	0	0	1	7	2	3	0	0	9	0	0	0	0	0	0	1	0	0	2	1	1	7	0	0	0	0	0	0	1	0	0	1	0	0	5	6	0	0
HADHSC	NM_005327	Bound	0	0	1	0	0	0	0	0	0	0	0	4	1	4	0	0	0	1	0	1	0	0	0	0	0	0	0	0	6	3	6	0	0	1	0	0	0	1	1	1	1	3	1	0	1	1	0
PCMT1	NM_005389	Bound	0	0	1	0	0	0	1	1	9	0	0	0	3	10	1	1	1	2	0	0	0	2	1	0	3	1	0	1	5	4	4	4	0	1	0	0	1	2	1	1	1	2	0	3	6	1	2
PPP1R3C	NM_005398	Bound	0	0	1	0	0	0	0	0	0	0	0	2	0	0	0	0	1	1	0	0	0	0	0	0	0	0	0	0	0	1	4	0	0	1	0	0	0	0	0	0	1	1	0	0	2	0	0
ROCK1	NM_005406	Bound	0	0	1	0	0	2	0	0	19	0	0	5	3	9	1	0	7	6	0	0	2	0	0	0	3	0	0	0	8	10	9	3	2	2	0	0	0	1	7	4	5	5	1	9	7	2	1
RQCD1	NM_005444	Bound	0	0	1	0	0	1	0	0	2	0	0	0	0	4	0	0	0	4	0	0	0	0	0	0	0	0	0	0	2	1	7	1	0	0	1	2	0	1	1	0	0	0	0	1	1	0	0
CSPG6	NM_005445	Bound	0	0	1	0	0	0	0	0	0	0	0	0	0	0	0	0	0	0	0	0	0	0	0	0	0	0	0	0	0	0	0	0	0	0	0	0	0	0	0	0	0	0	0	0	0	0	0
TOM1	NM_005488	Bound	0	0	1	0	1	1	0	0	0	1	0	0	4	6	2	0	0	3	0	0	1	0	0	0	1	0	0	0	5	1	5	1	0	1	0	0	0	1	1	0	5	1	0	1	3	0	0
SH2D3C	NM_005489	Bound	0	0	1	0	0	2	0	0	24	0	0	0	3	4	3	0	3	7	0	1	0	2	0	1	1	1	0	0	3	12	8	3	7	1	1	0	0	2	3	1	3	9	0	9	13	3	5
HOXA1	NM_005522	Bound	0	0	1	0	1	0	0	0	6	1	0	1	0	12	2	3	0	4	6	0	0	4	1	2	4	2	0	2	7	5	11	0	1	2	1	1	1	1	7	2	1	2	0	4	2	0	1
INHBC	NM_005538	Bound	0	0	1	0	0	0	0	0	0	0	0	0	0	0	0	0	0	2	0	0	0	0	0	0	0	0	0	0	1	1	5	0	0	0	0	0	0	0	0	0	0	0	0	0	0	0	0
LAD1	NM_005558	Bound	0	0	1	0	0	0	0	0	7	0	0	0	2	5	1	0	1	3	0	0	1	0	0	0	1	0	1	1	2	1	5	1	0	0	0	0	0	0	0	0	0	1	0	3	8	0	0
LCN2	NM_005564	Bound	0	0	1	0	0	0	0	0	0	0	0	0	0	1	0	0	0	0	0	0	0	0	0	0	0	0	0	0	2	0	1	0	0	0	0	0	0	0	0	0	1	2	0	0	0	0	0
LIMK2	NM_005569	Bound	0	0	1	0	0	1	0	0	7	0	0	1	4	4	2	0	3	8	0	2	0	0	0	1	1	0	0	2	7	2	13	0	0	0	0	0	0	2	2	1	4	6	0	7	6	2	0
LNPEP	NM_005575	Bound	0	0	1	0	0	1	0	0	9	0	0	3	2	10	1	0	1	4	0	0	2	0	0	3	2	0	0	0	21	24	14	1	2	2	0	0	0	4	2	5	7	9	4	2	5	3	5
SGK	NM_005627	Bound	0	0	1	0	0	0	0	0	2	0	0	1	2	7	0	0	5	2	2	0	0	2	0	1	3	1	1	2	6	6	7	0	0	1	0	0	0	0	0	2	2	4	0	3	3	3	0
GPC6	NM_005708	Bound	0	0	1	0	0	0	0	0	0	0	0	0	0	0	0	0	0	1	2	0	0	0	0	0	0	0	0	0	1	2	2	0	0	0	0	0	0	1	3	1	0	1	0	0	2	0	0
PQBP1	NM_005710	Bound	0	0	1	0	0	0	0	0	2	0	0	0	2	1	0	0	0	0	0	0	0	0	0	0	1	0	0	0	0	2	2	0	0	1	0	0	0	2	0	1	2	2	0	4	3	1	0
ARPC5	NM_005717	Bound	0	0	1	0	0	2	0	0	3	1	0	2	4	16	0	0	3	3	0	0	0	0	0	1	1	0	2	3	17	19	7	2	1	3	0	0	0	2	9	4	8	8	3	3	2	3	7
ACTR3	NM_005721	Bound	0	0	1	0	0	2	0	0	2	0	0	1	1	7	0	0	0	0	0	0	1	0	0	0	1	0	0	0	9	2	3	1	0	1	0	0	0	1	3	1	0	1	0	4	1	3	0
ARL7	NM_005737	Bound	0	0	1	0	0	0	0	0	0	0	0	0	0	4	0	0	0	0	0	0	0	2	0	1	2	1	0	0	0	0	1	1	0	0	0	0	0	0	0	0	0	0	0	2	3	0	0
PBEF	NM_005746	Bound	0	0	1	0	0	0	1	2	0	0	0	0	1	4	1	0	2	0	2	3	0	0	1	2	1	1	0	1	13	8	3	0	0	1	1	0	0	4	2	1	4	3	0	2	2	3	0
C3F	NM_005768	Bound	0	0	1	0	0	1	0	0	6	0	0	0	1	8	1	0	0	6	0	1	1	0	0	0	2	0	0	2	8	7	13	0	1	1	0	0	1	3	2	3	3	4	0	4	3	4	1
EVA1	NM_005797	Bound	0	0	1	0	0	0	0	0	4	0	0	1	3	5	1	0	2	7	2	0	0	0	0	0	0	0	0	0	10	4	11	0	0	1	0	0	0	2	1	1	2	4	1	6	7	5	0
FLOT1	NM_005803	Bound	0	0	1	0	0	2	0	0	7	0	0	1	1	2	2	0	1	4	0	0	1	0	0	1	2	0	0	0	4	3	7	2	4	0	0	0	0	1	4	0	2	4	0	3	14	1	2
RAB9P40	NM_005833	Bound	0	0	1	0	1	0	0	0	1	0	0	0	0	0	0	0	0	1	0	0	0	0	0	0	0	0	0	0	0	1	4	0	0	0	0	0	0	0	0	0	1	1	0	3	3	0	0
TIMM17B	NM_005834	Bound	0	0	1	0	0	0	0	0	1	0	0	0	1	2	0	0	0	2	0	0	0	0	0	1	0	0	0	0	1	0	2	0	1	0	1	1	0	1	1	0	0	1	0	1	2	1	0
GLYAT	NM_005838	Bound	0	0	1	0	0	1	0	0	0	0	0	0	0	2	0	0	0	0	0	0	0	0	0	0	0	0	0	0	2	0	0	0	0	0	0	0	0	1	0	0	0	1	1	0	0	0	0
FSTL3	NM_005860	Bound	0	0	1	0	0	0	0	0	4	0	0	0	0	7	1	0	0	0	0	0	0	0	0	0	1	0	1	1	1	1	2	0	0	0	0	0	0	1	0	0	0	1	0	0	1	0	0
GC20	NM_005875	Bound	0	0	1	0	0	1	0	0	0	0	0	0	0	0	0	0	0	0	0	0	0	0	0	0	0	0	0	0	4	1	1	1	0	0	0	0	0	0	1	0	0	1	0	0	3	0	0
DNAJA2	NM_005880	Bound	0	0	1	0	0	1	0	0	5	0	0	1	0	3	0	0	2	2	0	0	0	0	0	0	0	0	0	0	5	4	3	0	0	2	0	0	0	1	1	1	1	2	0	2	3	0	2
MANBA	NM_005908	Bound	0	0	1	0	0	0	0	0	0	0	0	0	0	1	1	0	0	0	0	0	0	0	0	0	1	0	0	0	0	0	0	0	0	0	0	0	0	0	0	0	0	0	0	0	0	0	0
MAP3K4	NM_005922	Bound	0	0	1	0	0	3	0	0	2	0	0	2	1	8	0	0	6	0	0	0	1	0	0	1	2	0	1	3	7	9	5	0	2	0	1	2	0	4	3	2	4	2	0	3	6	2	1
MT2A	NM_005953	Bound	0	0	1	0	0	0	0	0	0	0	0	0	0	3	1	0	2	0	0	0	0	0	0	0	1	0	1	1	0	0	0	0	0	0	0	0	0	0	0	0	0	0	0	0	0	0	0
MTHFR	NM_005957	Bound	0	0	1	0	0	0	0	0	9	0	0	0	3	11	2	0	0	9	6	1	0	4	0	0	3	1	0	1	5	0	7	6	0	0	0	0	0	0	0	0	0	0	0	6	7	1	0
UCHL3	NM_006002	Bound	0	0	1	0	0	0	0	0	1	0	0	0	0	0	0	0	0	0	0	0	0	0	0	0	0	0	0	0	1	3	1	0	0	0	0	0	0	0	1	2	1	3	0	0	0	0	0
TCIRG1	NM_006019	Bound	0	0	1	0	0	0	0	0	0	0	0	0	0	7	0	0	0	0	0	0	0	0	0	0	1	0	0	0	1	0	2	0	0	0	0	0	0	0	0	0	1	0	0	1	1	0	0
CACNA2D2	NM_006030	Bound	0	0	1	0	0	0	0	0	4	0	0	0	1	6	0	0	0	3	0	1	1	0	0	0	1	0	0	0	3	3	4	0	1	0	0	0	0	0	3	0	1	1	0	4	4	0	3
HDAC6	NM_006044	Bound	0	0	1	0	0	0	0	0	2	0	0	0	3	0	0	0	0	2	0	0	0	0	0	0	0	0	0	0	1	1	3	0	0	0	0	0	0	0	0	1	0	0	0	0	0	0	0
TUBB5	NM_006087	Bound	0	0	1	0	0	0	0	0	1	0	0	0	2	0	1	0	0	0	0	0	0	0	0	0	0	0	0	0	1	0	2	0	0	0	0	0	0	0	0	0	0	0	0	0	0	0	0
NDRG1	NM_006096	Bound	0	0	1	0	0	1	1	1	6	0	0	0	1	9	1	0	1	1	0	1	0	2	1	1	2	0	0	1	6	5	5	1	0	0	0	0	0	1	2	0	4	3	1	6	8	1	2
ACAA2	NM_006111	Bound	0	0	1	0	0	0	0	0	4	0	0	0	0	2	0	0	4	5	2	0	1	0	0	0	1	0	0	0	1	2	1	0	0	0	0	0	0	0	0	1	1	1	0	2	2	0	0
NCK1	NM_006153	Bound	0	0	1	0	1	0	0	0	2	0	0	0	0	8	0	0	0	1	0	0	0	2	0	1	2	0	0	0	2	4	4	1	1	0	0	0	0	3	0	2	1	2	0	7	2	1	0
PNLIPRP1	NM_006229	Bound	0	0	1	0	0	0	0	0	0	0	0	0	1	0	0	0	0	0	0	0	0	0	0	0	0	0	0	0	0	0	0	0	0	0	0	0	0	0	0	0	0	0	0	1	0	0	0
PPP5C	NM_006247	Bound	0	0	1	0	0	0	0	0	7	0	0	0	1	4	2	0	1	1	0	0	0	0	0	0	2	0	0	0	1	0	0	0	0	0	0	0	0	0	0	0	1	0	0	2	0	0	0
PRKCL2	NM_006256	Bound	0	0	1	0	0	2	0	0	3	0	0	0	2	5	1	0	0	1	2	0	1	0	0	0	0	0	0	1	10	14	7	2	4	2	0	0	0	2	12	8	5	7	1	4	3	4	1
TIMM17A	NM_006335	Bound	0	0	1	0	0	0	0	0	3	0	0	0	0	4	0	0	3	0	0	0	0	0	0	0	1	0	0	1	2	1	0	2	0	0	0	0	0	0	0	0	0	0	0	4	1	0	0
SEMA3C	NM_006379	Bound	0	0	1	0	1	3	0	0	5	1	0	1	2	24	0	0	0	3	0	0	1	0	0	1	2	0	0	1	12	11	8	1	3	2	0	0	0	9	4	5	4	5	0	6	5	3	4
CDC42EP3	NM_006449	Bound	0	0	1	0	0	4	0	0	15	0	0	11	13	30	3	0	11	11	0	0	2	0	0	4	2	0	3	6	39	42	29	2	5	3	2	2	0	4	28	13	14	18	7	8	14	12	5
TXNIP	NM_006472	Bound	0	0	1	0	1	0	4	2	2	2	0	0	0	2	0	0	9	1	0	0	0	0	0	0	0	0	0	0	1	1	4	1	0	0	0	0	0	1	1	1	2	1	0	2	2	1	0
YKT6	NM_006555	Bound	0	0	1	0	0	0	0	0	2	0	0	0	0	9	0	0	2	2	0	0	0	0	0	1	2	0	1	1	3	0	2	0	0	0	0	0	0	0	0	0	0	0	0	0	0	0	0
KHDRBS1	NM_006559	Bound	0	0	1	0	0	0	2	3	7	0	0	0	1	2	0	0	3	4	4	0	0	0	0	0	1	0	0	1	2	1	1	0	0	0	0	0	0	0	0	0	0	2	0	0	2	1	0
SNK	NM_006622	Bound	0	0	1	0	0	0	0	0	3	0	0	0	0	0	0	0	0	0	0	0	0	0	0	0	0	0	0	0	2	3	0	0	0	1	0	0	0	0	1	0	0	2	1	2	2	2	0
WASF3	NM_006646	Bound	0	0	1	0	0	2	0	0	1	0	0	0	0	5	0	0	3	1	0	0	2	0	0	0	1	0	0	1	9	10	4	0	1	1	1	0	0	1	1	1	5	2	2	1	1	2	6
RUVBL2	NM_006666	Bound	0	0	1	0	0	2	0	0	9	0	0	0	5	6	1	0	3	6	2	1	0	2	0	0	1	1	0	1	0	1	8	1	0	0	0	0	1	2	1	0	4	3	0	12	5	6	0
SLC22A7	NM_006672	Bound	0	0	1	0	0	0	0	0	0	0	0	0	0	0	1	0	0	0	0	0	0	0	0	0	0	0	0	0	0	0	0	0	0	0	0	0	0	1	0	0	0	0	0	0	1	0	0
GADD45G	NM_006705	Bound	0	0	1	0	0	0	4	4	8	0	0	0	4	4	2	0	0	7	2	1	0	0	0	0	2	0	0	0	5	2	3	4	0	0	1	0	0	1	0	0	2	4	0	1	3	3	0
SC4MOL	NM_006745	Bound	0	0	1	0	1	0	3	3	2	0	0	0	0	2	1	0	0	0	0	0	0	0	1	0	0	0	0	0	0	0	5	0	0	0	0	0	0	0	0	0	0	0	0	3	1	0	0
DDX18	NM_006773	Bound	0	0	1	0	0	0	0	0	0	0	0	0	0	0	0	0	0	0	0	0	0	0	0	0	0	0	0	0	0	1	0	0	0	0	0	0	0	0	0	0	0	0	0	0	0	0	0
C12orf8	NM_006817	Bound	0	0	1	0	0	0	0	0	5	0	0	0	0	0	0	0	0	0	0	0	1	0	0	0	0	0	0	0	2	0	3	2	0	0	0	0	0	1	0	0	0	0	0	3	1	0	0
SLC5A3	NM_006933	Bound	0	0	1	0	0	3	0	0	2	0	0	2	2	5	0	0	0	3	0	0	0	0	0	0	1	0	1	1	9	7	7	0	1	1	1	0	0	2	1	2	0	0	0	2	3	3	2
SOX10	NM_006941	Bound	0	0	1	0	0	0	0	0	14	0	0	0	2	5	2	0	0	4	0	0	0	0	1	0	1	0	0	3	5	3	7	1	0	0	0	0	0	2	1	0	0	2	0	10	4	0	1
DMC1	NM_007068	Bound	0	0	1	0	0	0	0	0	0	0	0	0	0	4	1	0	0	2	0	0	1	0	0	1	0	0	0	0	2	5	0	0	2	0	0	0	0	1	1	1	3	5	0	0	0	0	0
TCF19	NM_007109	Bound	0	0	1	0	0	0	0	0	6	0	0	0	3	10	0	0	0	9	0	0	1	0	0	1	2	0	0	1	5	2	7	2	0	0	0	0	0	2	2	1	0	2	0	5	6	0	0
RNF110	NM_007144	Bound	0	0	1	0	0	0	0	0	7	0	0	0	2	2	0	0	0	1	2	0	0	0	0	2	1	0	0	2	2	1	6	1	0	0	3	2	0	4	0	0	3	3	0	7	5	0	0
C14orf1	NM_007176	Bound	0	0	1	0	1	0	2	2	11	2	0	0	0	9	3	0	1	7	0	0	0	0	0	0	4	0	0	0	4	2	13	2	0	0	0	0	0	2	1	0	1	1	0	9	6	1	0
CHP	NM_007236	Bound	0	0	1	0	2	0	0	0	8	2	0	0	4	15	0	0	0	5	0	0	1	2	0	2	3	1	0	0	10	7	8	5	2	1	1	2	0	4	3	0	2	4	0	5	6	1	0
VPS45A	NM_007259	Bound	0	0	1	0	0	0	0	0	0	0	0	0	0	1	0	0	0	0	0	0	0	0	0	0	0	0	0	0	1	1	0	0	0	0	0	0	0	0	1	0	1	1	0	0	0	0	0
C4A	NM_007293	Bound	0	0	1	0	0	0	0	0	4	0	0	0	3	6	2	1	1	2	2	0	0	0	0	1	2	0	1	1	3	2	4	0	0	1	0	0	0	1	1	0	2	1	0	1	7	0	0
STAT1	NM_007315	Bound	0	0	1	0	0	0	0	0	0	0	0	0	0	2	0	0	0	1	0	0	0	0	0	0	0	0	0	0	0	1	1	0	0	0	0	0	0	0	0	0	1	1	1	1	0	1	0
KIF22	NM_007317	Bound	0	0	1	0	1	0	0	0	1	0	0	0	0	0	0	0	0	0	0	0	0	0	0	0	0	0	0	0	0	0	1	0	0	0	0	0	0	0	0	0	0	0	0	1	1	0	0
PHLDA1	NM_007350	Bound	0	0	1	0	0	0	0	0	1	0	0	0	0	0	0	0	0	0	0	0	0	0	0	0	0	0	0	0	0	0	0	0	0	0	0	0	0	0	0	0	0	0	0	1	0	0	0
NONO	NM_007363	Bound	0	0	1	0	0	2	1	1	2	1	0	0	3	6	0	0	0	2	0	0	0	0	0	1	1	0	0	0	3	4	7	0	2	0	2	1	0	1	1	0	1	2	1	2	1	1	3
RFC5	NM_007370	Bound	0	0	1	0	0	0	0	0	2	0	0	0	0	0	0	0	0	0	0	0	0	0	0	0	0	0	0	0	0	0	0	0	0	0	0	0	0	0	0	0	0	0	0	1	0	0	0
ARL5	NM_012097	Bound	0	0	1	0	0	2	0	0	7	0	0	0	1	4	1	0	0	0	0	0	0	0	0	0	0	0	0	1	3	4	1	0	0	1	0	0	0	2	1	0	3	2	0	4	3	0	1
BACE	NM_012104	Bound	0	0	1	0	0	0	1	1	6	0	0	1	1	15	0	0	0	7	0	0	2	0	0	0	2	0	0	0	8	2	7	0	0	0	1	2	2	1	1	0	1	1	0	9	7	2	0
MGEA5	NM_012215	Bound	0	0	1	0	0	1	0	0	1	0	0	0	1	3	0	0	0	1	0	0	0	0	0	0	0	0	0	1	3	0	2	0	0	0	0	0	0	0	0	0	0	0	0	1	1	0	0
SLC35A3	NM_012243	Bound	0	0	1	0	0	3	0	0	0	0	0	4	0	0	0	0	1	0	0	0	1	0	0	0	0	0	0	0	6	18	4	0	4	0	0	0	0	3	8	3	4	5	4	2	1	2	3
HEY1	NM_012258	Bound	0	0	1	0	1	0	2	2	4	1	0	1	1	0	1	0	0	1	0	0	0	0	0	0	0	0	0	0	2	1	3	1	0	1	0	0	0	0	0	0	0	2	0	4	2	1	0
DNAJB9	NM_012328	Bound	0	0	1	0	0	0	0	0	2	1	0	0	1	7	0	0	0	4	4	0	0	0	0	0	2	0	0	0	1	2	3	0	1	0	0	0	0	1	1	1	4	1	0	2	3	0	2
NUFIP1	NM_012345	Bound	0	0	1	0	0	0	0	0	1	0	0	0	0	0	0	0	0	1	0	0	0	0	0	0	0	0	0	0	0	0	0	0	0	0	0	0	0	0	0	0	0	0	0	1	1	0	0
PITPNB	NM_012399	Bound	0	0	1	0	0	0	0	0	1	0	0	0	1	2	0	0	0	0	0	0	0	2	0	0	1	0	0	0	2	0	5	1	0	1	0	0	0	0	0	0	0	0	0	2	0	0	0
SLC17A5	NM_012434	Bound	0	0	1	0	0	0	0	0	0	0	0	0	0	2	0	0	0	0	0	0	0	0	0	0	0	0	0	0	1	1	1	0	0	0	0	0	0	2	0	0	1	1	0	1	0	0	0
TRPC5	NM_012471	Bound	0	0	1	0	0	2	0	0	12	0	0	2	6	29	2	0	2	14	0	2	0	0	0	1	2	0	2	6	28	25	14	7	3	2	2	2	1	5	15	3	9	17	4	7	8	5	1
ZNF281	NM_012482	Bound	0	0	1	0	1	1	4	3	14	0	0	1	4	10	0	1	0	6	0	0	2	0	2	0	2	0	0	1	6	12	10	1	1	0	1	0	0	2	5	3	3	6	1	4	6	1	2
UBQLN2	NM_013444	Bound	0	0	1	0	1	1	0	0	1	0	0	1	0	7	0	0	0	0	0	0	0	0	0	0	1	0	0	0	3	4	3	0	1	0	0	0	0	0	2	0	0	3	2	0	0	1	0
LR8	NM_014020	Bound	0	0	1	0	0	0	0	0	3	0	0	0	2	0	1	0	0	0	0	0	0	0	0	0	0	0	0	1	0	0	1	1	0	0	1	2	0	2	0	0	0	0	0	2	2	0	0
KLF15	NM_014079	Bound	0	0	1	0	0	2	3	3	10	1	0	1	4	13	3	0	7	4	6	0	0	4	0	0	3	2	0	3	4	5	8	6	1	1	1	2	0	2	2	1	6	2	0	5	8	6	0
CRIPT	NM_014171	Bound	0	0	1	0	0	1	0	0	4	0	0	0	0	8	0	1	0	2	0	0	1	0	0	0	1	0	0	1	4	8	3	1	1	0	2	1	0	4	0	2	6	2	0	2	1	1	1
HSPC154	NM_014177	Bound	0	0	1	0	0	0	0	0	0	0	0	0	1	2	0	0	0	0	0	0	0	0	0	0	0	0	0	0	0	0	0	0	0	0	0	0	0	0	0	0	0	0	0	1	0	0	0
AMACR	NM_014324	Bound	0	0	1	0	0	0	0	0	0	0	0	0	0	0	0	0	0	0	0	0	0	0	0	0	0	0	0	0	0	1	1	0	0	0	0	0	0	0	1	0	0	0	1	0	0	0	0
ZNF318	NM_014345	Bound	0	0	1	0	0	0	0	0	0	0	0	0	0	0	0	0	0	0	0	0	0	0	0	0	0	0	0	0	1	0	0	0	0	0	0	0	0	0	0	0	0	0	0	0	0	0	0
FETUB	NM_014375	Bound	0	0	1	0	0	0	0	0	0	0	0	0	0	0	0	0	0	0	0	0	0	0	0	0	0	0	0	0	0	0	1	0	0	0	0	0	0	0	0	0	0	0	0	0	0	0	0
GOLPH4	NM_014498	Bound	0	0	1	0	1	0	0	0	6	1	0	3	1	13	1	0	0	2	6	1	0	0	0	0	2	0	0	1	14	23	12	1	0	1	1	0	0	0	7	4	5	12	3	6	6	4	2
CNOT2	NM_014515	Bound	0	0	1	0	1	0	0	0	11	0	0	4	0	8	1	1	0	1	0	1	2	0	0	0	1	0	0	1	11	12	5	0	0	1	0	1	0	3	3	2	5	3	2	10	9	2	1
ERO1L	NM_014584	Bound	0	0	1	0	0	0	0	0	2	0	0	0	0	7	0	0	0	3	0	0	0	0	0	0	0	0	0	0	2	1	2	0	0	1	0	0	0	1	1	0	1	1	0	1	0	1	0
MEA	NM_014623	Bound	0	0	1	0	0	1	0	0	10	0	0	0	2	8	1	0	6	4	4	0	1	2	0	0	3	0	0	2	10	1	6	1	1	1	0	0	0	0	0	2	2	1	0	10	8	2	0
KIAA0141	NM_014773	Bound	0	0	1	0	0	3	0	0	1	0	0	0	2	1	0	0	2	1	0	0	1	0	0	0	0	0	0	1	5	2	5	0	1	0	0	0	0	0	1	0	4	1	0	2	1	0	3
KIF1B	NM_015074	Bound	0	0	1	0	1	4	2	1	13	1	0	1	6	33	1	0	1	6	0	0	1	2	0	4	7	0	1	2	15	20	18	1	2	1	2	2	1	7	3	4	5	9	1	10	8	7	2
MBC2	NM_015292	Bound	0	0	1	0	1	0	0	0	4	0	0	0	2	4	0	0	1	1	2	0	0	2	0	1	2	1	0	0	3	2	8	2	0	0	0	0	0	0	2	0	1	1	0	4	5	1	0
FEM1B	NM_015322	Bound	0	0	1	0	0	1	0	0	4	0	0	3	1	2	0	0	0	4	0	0	0	0	0	0	0	0	0	0	5	9	2	0	3	1	0	0	0	0	0	3	2	6	0	4	1	3	1
KIAA0409	NM_015324	Bound	0	0	1	0	0	0	0	0	5	0	0	0	2	1	0	0	0	0	0	0	0	0	0	1	0	0	1	1	1	1	3	0	0	0	0	0	0	0	0	0	0	0	0	7	8	0	0
DULLARD	NM_015343	Bound	0	0	1	0	0	0	0	0	3	0	0	0	1	9	0	0	0	0	2	0	0	2	0	2	1	1	0	0	1	0	6	0	0	0	0	0	0	0	0	0	1	2	1	4	2	0	0
DNAPTP6	NM_015535	Bound	0	0	1	0	1	7	5	3	13	0	0	6	6	58	2	2	2	16	2	0	5	0	0	2	8	0	1	4	49	63	33	2	9	6	10	10	2	20	19	12	17	28	7	15	10	11	12
PGM3	NM_015599	Bound	0	0	1	0	1	1	0	0	5	0	0	1	7	17	2	0	3	7	0	1	1	0	0	0	2	0	1	1	11	8	14	1	0	0	3	4	1	10	7	0	7	6	0	6	12	4	0
ATP5S	NM_015684	Bound	0	0	1	0	0	2	0	0	0	0	0	0	0	6	0	0	0	5	0	0	1	0	0	0	0	0	0	0	8	7	2	0	1	1	0	0	0	1	0	2	1	0	1	0	0	0	0
TED	NM_015686	Bound	0	0	1	0	0	0	0	0	4	0	0	1	2	3	0	0	1	0	0	0	0	0	2	0	1	0	0	0	0	0	3	1	0	0	0	0	0	0	0	0	1	1	0	6	8	0	0
GPX7	NM_015696	Bound	0	0	1	0	0	1	0	0	1	0	0	0	1	0	0	0	0	0	0	0	0	0	0	1	0	0	0	0	1	1	0	0	0	0	0	0	0	0	1	1	1	1	0	1	3	0	0
LOC51064	NM_015917	Bound	0	0	1	0	0	0	0	0	0	0	0	0	0	0	0	0	1	0	0	0	0	0	0	0	0	0	0	0	2	0	0	0	0	0	0	0	0	0	0	0	0	0	0	0	0	0	0
ATP6V1H	NM_015941	Bound	0	0	1	0	0	0	0	0	0	0	0	0	1	2	0	0	0	3	6	0	0	0	0	0	1	0	0	0	0	0	0	0	0	0	0	0	0	0	0	0	0	0	0	1	0	0	0
RAB10	NM_016131	Bound	0	0	1	0	0	2	4	4	3	0	0	1	3	13	0	0	2	2	0	0	0	0	0	0	1	0	0	2	9	14	7	2	0	0	1	2	0	4	2	2	12	10	0	7	7	9	2
DNCLI1	NM_016141	Bound	0	0	1	0	0	0	0	0	0	0	0	1	3	3	0	0	0	2	0	0	0	0	0	2	2	0	0	1	2	1	0	0	0	0	0	0	0	1	1	2	0	0	0	0	1	0	0
RAB4B	NM_016154	Bound	0	0	1	0	3	0	0	0	6	1	0	2	1	2	1	0	0	4	0	0	0	2	0	1	2	1	0	1	2	1	11	0	0	1	2	3	0	4	0	0	6	3	0	1	3	1	1
VPS29	NM_016226	Bound	0	0	1	0	0	0	0	0	0	0	0	1	0	8	1	0	0	7	0	0	0	0	0	0	4	0	0	2	14	9	6	0	0	0	0	0	1	2	1	2	5	5	2	1	3	2	0
NCB5OR	NM_016230	Bound	0	0	1	0	0	1	0	0	3	0	0	3	0	3	0	0	0	0	0	0	1	2	0	0	1	0	0	1	7	13	5	0	1	2	1	0	0	1	6	2	2	3	0	1	1	2	2
BIRC6	NM_016252	Bound	0	0	1	0	1	1	3	3	3	0	0	1	2	2	0	0	1	0	0	0	2	0	0	0	0	0	0	0	4	5	7	1	0	0	0	0	0	0	3	0	1	4	1	4	3	2	0
TUBE1	NM_016262	Bound	0	0	1	0	0	1	0	0	1	0	0	0	1	4	1	0	0	0	0	0	0	0	0	0	0	0	0	0	2	1	1	0	1	0	0	0	0	0	1	0	1	1	0	1	3	1	0
UPB1	NM_016327	Bound	0	0	1	0	0	1	0	0	3	0	1	1	1	10	0	0	0	2	0	0	0	0	0	0	0	0	0	0	4	6	1	0	3	2	0	0	0	3	1	1	2	3	2	1	2	1	0
SEPX1	NM_016332	Bound	0	0	1	0	0	1	0	0	6	0	0	0	0	10	0	0	2	2	0	0	0	0	0	0	2	0	0	1	2	2	7	1	0	0	0	0	0	0	0	0	3	1	0	3	3	3	1
HSD17B7	NM_016371	Bound	0	0	1	0	1	2	0	0	1	1	0	1	1	8	0	0	0	0	0	0	0	0	0	0	1	0	0	1	2	3	3	0	0	0	0	0	0	1	0	0	0	0	0	1	0	0	0
LOC51240	NM_016467	Bound	0	0	1	0	0	0	0	0	0	0	0	0	0	4	0	0	0	0	0	0	0	0	0	1	1	0	0	0	0	2	1	0	1	0	0	0	0	0	0	1	0	1	1	0	0	0	0
C14orf100	NM_016475	Bound	0	0	1	0	0	0	1	2	7	0	0	1	5	6	0	0	3	5	0	0	0	0	1	0	3	0	0	1	3	2	5	0	0	0	0	0	0	1	1	0	1	0	0	6	6	0	0
MRPL37	NM_016491	Bound	0	0	1	0	0	0	0	0	0	0	0	0	0	0	0	0	0	0	0	0	0	0	0	0	0	0	0	0	0	1	0	0	0	0	0	0	0	0	0	0	0	1	0	0	0	1	0
CDKL3	NM_016508	Bound	0	0	1	0	0	0	0	0	0	0	0	0	0	0	0	0	0	0	0	0	0	0	0	0	0	0	0	0	3	0	0	0	0	0	0	0	0	0	0	1	1	1	0	1	1	0	0
PIPOX	NM_016518	Bound	0	0	1	0	0	0	0	0	3	0	0	0	0	1	1	0	0	0	0	1	0	0	0	1	1	0	0	0	6	6	4	2	0	0	0	0	0	0	0	1	4	4	1	3	4	2	0
RIS	NM_016563	Bound	0	0	1	0	0	0	0	0	0	0	0	0	0	0	0	0	0	0	0	0	0	0	0	0	0	0	0	0	2	1	1	0	0	0	0	0	0	1	0	0	1	1	0	0	0	0	1
SIX2	NM_016932	Bound	0	0	1	0	1	1	0	0	15	1	0	0	5	23	0	0	0	5	0	0	0	2	0	0	6	1	1	1	10	6	9	2	2	1	0	0	0	2	0	2	2	2	1	10	11	1	1
C40	NM_017546	Bound	0	0	1	0	0	0	0	0	0	0	0	0	0	0	0	0	0	0	0	0	0	0	0	0	0	0	0	0	1	1	0	0	0	0	0	0	0	0	0	0	2	0	0	0	0	0	0
FLJ20014	NM_017622	Bound	0	0	1	0	2	0	0	0	1	1	0	0	0	4	1	0	0	0	0	0	0	0	0	0	0	0	0	0	2	0	5	1	0	0	0	0	0	0	1	0	2	0	0	2	5	0	0
C6orf37	NM_017633	Bound	0	0	1	0	0	0	1	2	0	0	0	0	0	2	0	0	0	0	0	0	0	0	0	0	1	0	0	1	0	0	0	1	0	0	0	0	0	3	1	1	2	0	0	1	1	0	0
GIPC2	NM_017655	Bound	0	0	1	0	0	0	0	0	1	0	0	3	1	3	0	0	0	2	0	1	1	0	0	2	1	0	0	0	5	2	1	0	0	1	0	0	0	0	3	1	0	1	0	0	1	0	0
FLJ20202	NM_017709	Bound	0	0	1	0	0	0	0	0	7	1	0	0	4	16	2	0	1	6	0	0	0	2	1	0	1	0	1	2	15	8	15	1	2	1	1	1	0	5	1	1	4	4	0	5	3	2	1
PALMD	NM_017734	Bound	0	0	1	0	0	3	0	0	5	0	0	0	6	19	2	0	0	9	0	0	1	2	1	1	5	0	0	1	24	25	17	1	0	3	0	0	0	7	5	3	20	13	4	4	7	3	1
FLJ20287	NM_017746	Bound	0	0	1	0	0	0	0	0	0	0	0	0	0	0	0	0	0	0	0	0	0	0	0	0	0	0	0	0	0	1	0	0	0	0	0	0	0	0	0	1	1	0	0	0	0	0	0
FLJ20442	NM_017823	Bound	0	0	1	0	0	0	0	0	0	0	0	0	0	0	0	0	0	0	0	0	0	0	0	0	0	0	0	0	0	0	1	0	0	0	0	0	0	0	0	0	0	0	0	0	0	0	0
FLJ20580	NM_017887	Bound	0	0	1	0	0	0	0	0	0	0	0	0	0	0	0	0	0	0	0	0	0	0	2	0	0	0	0	0	1	0	0	0	0	0	0	0	0	0	0	0	0	0	0	0	0	0	0
ZFP29	NM_017894	Bound	0	0	1	0	1	0	0	0	4	1	0	1	0	3	1	0	1	3	0	0	0	0	1	1	0	0	0	0	2	4	4	2	0	0	0	0	0	1	2	2	0	3	0	3	9	1	0
TPCN1	NM_017901	Bound	0	0	1	0	1	0	0	0	1	0	0	0	1	11	1	0	0	1	0	0	0	0	0	0	1	0	1	2	4	3	8	0	0	0	0	0	0	0	0	0	2	0	0	2	2	0	0
FLJ20619	NM_017904	Bound	0	0	1	0	0	1	0	0	1	0	0	0	1	1	1	0	0	6	0	0	0	0	0	0	0	0	0	0	1	6	6	0	0	2	0	0	0	0	1	2	2	2	0	2	2	2	1
HARC	NM_017913	Bound	0	0	1	0	0	0	0	0	1	0	0	0	1	8	0	0	2	1	0	1	0	2	0	0	2	1	0	1	4	0	0	0	0	0	0	0	0	0	2	1	1	2	0	1	1	2	0
KIAA2010	NM_017936	Bound	0	0	1	0	0	0	1	1	1	0	0	0	0	4	1	0	1	0	0	0	0	2	1	0	1	0	0	1	0	0	0	0	0	0	0	0	0	0	0	0	0	0	0	2	2	1	0
RNF31	NM_017999	Bound	0	0	1	0	0	0	0	0	9	0	0	0	4	2	1	0	5	5	0	0	3	0	0	0	0	0	0	1	6	2	6	2	0	0	0	1	0	2	1	0	3	2	0	9	11	3	0
FLJ10761	NM_018208	Bound	0	0	1	0	0	0	2	4	3	0	0	0	0	4	0	0	0	3	0	0	0	0	0	0	1	0	1	1	2	0	6	6	0	0	0	0	0	1	0	0	0	0	0	4	1	0	0
RNPEPL1	NM_018226	Bound	0	0	1	0	0	0	0	0	4	0	0	0	1	2	1	0	1	6	1	0	0	0	0	1	1	0	0	0	1	1	0	0	0	0	1	1	0	1	0	0	0	1	0	4	4	1	0
STATIP1	NM_018255	Bound	0	0	1	0	0	0	0	0	1	0	0	0	0	2	0	0	0	0	0	0	0	0	1	0	0	0	0	0	3	1	1	0	1	0	0	0	0	0	0	0	1	2	1	2	1	1	0
ABCF3	NM_018358	Bound	0	0	1	0	0	0	0	0	0	0	0	0	0	0	0	0	0	0	0	0	0	0	0	0	0	0	0	0	0	0	0	0	0	0	0	0	0	0	0	0	0	0	0	0	0	0	0
FLJ11286	NM_018381	Bound	0	0	1	0	0	0	0	0	0	0	0	0	0	1	0	0	0	0	2	0	0	0	0	0	1	0	0	0	1	0	1	1	0	0	0	0	0	0	0	0	1	1	0	2	2	0	0
FLJ11342	NM_018394	Bound	0	0	1	0	0	1	0	0	0	0	0	0	0	0	0	0	0	0	0	0	0	0	0	0	0	0	0	0	1	2	0	0	0	0	0	0	0	1	0	0	1	2	0	0	0	1	0
LAPTM4B	NM_018407	Bound	0	0	1	0	0	1	0	0	0	0	0	1	2	7	0	0	2	0	0	0	0	0	0	2	2	0	1	2	9	7	8	0	1	1	0	0	0	3	4	0	4	7	1	3	2	5	2
THEM2	NM_018473	Bound	0	0	1	0	0	1	0	0	0	0	0	1	0	1	0	0	0	0	0	0	1	0	0	0	0	0	0	0	2	5	3	0	0	2	0	0	0	1	2	1	1	3	0	0	0	0	0
LSR7	NM_018559	Bound	0	0	1	0	0	0	0	0	6	0	0	0	1	4	0	0	2	0	0	0	0	2	0	0	2	0	0	0	0	1	0	0	0	0	0	0	0	1	0	0	0	0	0	3	3	0	0
ERBB2IP	NM_018695	Bound	0	0	1	0	0	3	0	0	5	0	0	4	2	15	3	2	6	6	0	0	3	0	0	0	2	0	0	1	26	21	12	1	5	1	1	0	0	1	5	5	5	10	2	3	10	5	6
GNMT	NM_018960	Bound	0	0	1	0	0	0	1	2	2	0	0	0	0	0	0	0	0	6	0	0	0	0	0	0	0	0	0	0	0	0	1	0	0	0	0	0	0	0	0	0	0	0	0	1	0	0	0
RTP801	NM_019058	Bound	0	0	1	0	0	0	1	2	6	0	0	0	1	11	2	1	2	3	2	0	1	0	0	2	1	0	0	0	5	2	6	1	0	0	0	0	0	2	1	1	6	1	0	1	6	2	0
FLJ12886	NM_019108	Bound	0	0	1	0	0	0	0	0	0	0	0	0	0	0	0	0	0	0	0	0	0	0	0	0	0	0	0	0	0	0	1	0	0	0	0	0	0	0	0	0	0	0	0	0	0	1	0
EPB41L4B	NM_019114	Bound	0	0	1	0	0	4	1	1	10	0	0	1	7	6	3	0	0	18	10	0	1	0	0	0	3	0	0	1	14	12	16	2	2	1	2	2	0	6	3	3	3	7	1	8	9	5	3
TUFT1	NM_020127	Bound	0	0	1	0	0	1	0	0	14	0	0	1	7	15	1	0	0	9	0	0	3	0	0	2	2	0	1	5	14	4	13	4	1	0	0	0	1	4	5	5	6	9	0	7	13	2	3
C11ORF4	NM_020155	Bound	0	0	1	0	1	0	2	1	11	0	0	0	3	5	0	0	1	0	0	0	0	0	0	0	1	0	0	0	0	0	7	1	1	0	2	0	0	0	0	1	1	1	0	9	8	0	0
ZA20D1	NM_020205	Bound	0	0	1	0	1	1	1	1	11	0	0	3	6	22	3	0	2	5	0	0	3	0	0	0	4	0	1	2	20	18	18	0	5	2	7	4	1	6	11	4	4	6	2	5	16	3	6
CABC1	NM_020247	Bound	0	0	1	0	0	0	0	0	1	0	0	1	1	8	0	1	0	0	0	0	0	0	0	0	1	0	1	1	3	4	9	0	0	0	1	0	0	0	0	0	0	2	0	3	4	1	2
CCNL1	NM_020307	Bound	0	0	1	0	0	0	3	5	4	0	0	0	0	8	0	0	1	0	0	0	0	3	2	1	3	1	0	0	0	1	2	0	0	0	0	0	0	0	0	0	2	0	0	2	2	0	0
LALP1	NM_020354	Bound	0	0	1	0	1	0	0	0	3	1	0	0	1	1	0	0	0	0	0	0	0	0	0	0	0	0	0	0	1	0	3	1	0	0	0	0	0	0	0	0	1	0	0	3	2	0	0
YIF1	NM_020470	Bound	0	0	1	0	0	0	0	0	2	0	0	0	0	10	1	0	0	1	0	0	0	2	1	0	3	0	2	2	2	0	0	2	0	0	0	0	0	0	0	0	1	0	0	1	9	0	0
DBI	NM_020548	Bound	0	0	1	0	0	0	0	0	1	0	0	0	0	0	0	0	0	0	0	0	0	0	0	0	0	0	0	0	0	2	1	0	0	0	0	0	0	0	0	0	2	0	0	2	2	1	0
ABHD6	NM_020676	Bound	0	0	1	0	0	0	0	0	0	0	0	0	0	0	1	0	0	0	0	0	0	0	0	0	0	0	0	0	2	1	0	0	0	0	0	0	0	0	1	0	0	0	0	0	1	0	0
CYT19	NM_020682	Bound	0	0	1	0	0	0	0	0	0	0	0	0	0	2	0	0	0	0	0	0	0	0	0	0	0	0	0	0	0	0	0	0	0	0	0	0	0	0	0	0	0	0	0	0	0	0	0
GPHN	NM_020806	Bound	0	0	1	0	1	5	3	4	28	0	0	8	6	19	1	1	0	4	0	0	1	0	0	0	3	0	0	2	20	31	13	6	1	3	2	3	0	7	11	7	12	15	5	15	13	4	2
MOV10	NM_020963	Bound	0	0	1	0	0	0	1	1	18	0	0	0	3	12	1	0	1	8	2	0	0	0	0	1	2	0	0	0	15	4	9	5	0	2	0	0	0	2	0	0	4	1	1	10	10	0	0
NCOA5	NM_020967	Bound	0	0	1	0	0	1	0	0	6	0	0	2	2	2	0	0	2	3	0	1	2	0	0	0	1	0	0	1	13	11	9	2	1	1	1	0	0	4	5	3	7	7	2	5	4	4	0
MST1	NM_020998	Bound	0	0	1	0	1	0	2	3	12	0	0	0	8	11	1	0	2	5	0	0	0	0	0	3	1	0	1	1	2	0	10	1	0	0	0	0	1	0	0	1	3	1	0	7	10	0	0
KCNJ12	NM_021012	Bound	0	0	1	0	0	0	0	0	0	0	0	0	0	1	0	0	0	0	0	0	0	0	0	0	0	0	0	0	0	0	0	0	0	0	0	0	0	0	0	0	0	0	0	0	0	0	0
CROT	NM_021151	Bound	0	0	1	0	0	0	0	0	3	0	0	1	0	1	0	0	0	0	0	0	0	0	0	0	0	0	0	0	0	5	3	0	1	0	1	0	0	0	1	1	1	1	0	2	7	0	0
PSAT1	NM_021154	Bound	0	0	1	0	0	0	0	0	0	0	0	0	1	0	0	0	0	0	0	0	0	0	0	0	0	0	0	0	1	0	0	0	0	0	0	0	0	0	0	0	1	0	0	0	0	0	0
POLD4	NM_021173	Bound	0	0	1	0	1	0	4	2	12	1	0	0	5	6	1	0	2	3	0	1	0	0	0	2	2	0	2	3	6	2	14	3	0	1	0	0	0	1	0	0	4	3	0	11	12	2	0
RAP2C	NM_021183	Bound	0	0	1	0	0	1	0	0	4	0	0	0	2	14	2	0	1	6	0	0	0	0	0	1	2	0	2	3	9	7	11	0	0	0	0	0	0	1	3	1	6	6	1	3	7	1	0
ZNF410	NM_021188	Bound	0	0	1	0	0	0	0	0	0	0	0	0	2	3	2	0	0	1	0	0	0	0	0	0	0	0	0	0	2	3	4	1	0	0	0	0	0	0	0	2	0	1	0	3	5	0	0
NTN4	NM_021229	Bound	0	0	1	0	0	2	2	1	16	0	0	3	4	19	2	0	0	11	0	0	2	2	0	1	2	1	1	3	9	22	14	3	4	1	3	3	1	3	1	4	3	6	1	9	11	7	4
IL22RA1	NM_021258	Bound	0	0	1	0	0	0	0	0	3	0	0	1	2	2	0	0	3	3	0	1	0	0	0	0	0	0	0	0	3	0	0	1	0	0	0	0	0	1	1	1	2	2	0	3	3	1	0
KCNN2	NM_021614	Bound	0	0	1	0	1	0	0	0	17	1	0	0	5	7	6	0	7	11	0	0	0	0	0	2	2	0	0	1	7	3	9	5	1	1	0	0	1	3	2	0	3	6	1	8	13	4	1
CFL2	NM_021914	Bound	0	0	1	0	0	0	0	0	0	0	0	0	0	5	0	0	0	0	0	1	0	0	0	2	2	0	0	2	3	5	2	1	0	2	0	0	0	1	1	0	1	3	1	1	1	3	0
DHX35	NM_021931	Bound	0	0	1	0	0	0	0	0	0	0	0	0	0	0	0	0	0	0	0	0	0	0	0	0	0	0	0	0	3	2	3	0	1	0	0	0	0	0	1	0	0	0	0	0	0	0	1
GYS2	NM_021957	Bound	0	0	1	0	0	0	0	0	1	0	0	0	0	1	0	0	0	0	0	0	0	0	0	0	0	0	0	0	0	1	2	0	0	0	0	0	0	0	0	0	0	1	0	1	1	0	0
SLC22A3	NM_021977	Bound	0	0	1	0	0	0	0	0	3	0	0	0	0	3	1	0	0	3	0	0	0	2	1	1	1	1	0	1	5	1	6	0	0	0	0	1	0	0	0	2	1	3	2	4	4	1	0
RBKS	NM_022128	Bound	0	0	1	0	0	0	2	3	10	0	0	2	3	18	2	0	0	14	2	0	0	6	6	4	4	3	1	2	11	8	8	1	2	0	1	2	1	6	3	2	12	12	0	8	8	5	3
CARD15	NM_022162	Bound	0	0	1	0	0	0	0	0	0	0	0	0	0	1	0	0	0	0	0	0	0	0	0	0	1	0	0	0	1	0	0	0	0	0	0	0	0	0	0	0	2	0	0	1	0	0	0
ABCG8	NM_022437	Bound	0	0	1	0	0	0	0	0	7	0	0	1	3	17	2	1	4	5	0	0	1	2	0	2	5	1	1	1	7	5	5	0	0	3	1	1	0	1	2	0	2	2	0	3	6	0	0
HOXC8	NM_022658	Bound	0	0	1	0	0	2	2	2	17	1	0	5	14	12	2	0	2	13	0	2	2	0	0	1	1	0	0	2	30	16	19	3	3	4	4	6	1	4	2	3	10	10	1	7	15	4	5
DKFZP434L0117	NM_022778	Bound	0	0	1	0	0	0	0	0	0	0	0	0	0	0	0	0	0	0	0	0	0	0	0	0	0	0	0	0	1	0	0	0	0	0	0	0	0	0	0	0	0	0	0	0	0	0	0
PCDH20	NM_022843	Bound	0	0	1	0	0	0	0	0	1	0	0	0	0	1	0	0	0	0	0	0	0	0	0	1	1	0	0	0	0	0	0	0	0	0	0	1	0	0	0	0	2	2	0	2	0	0	0
24432	NM_022914	Bound	0	0	1	0	0	0	0	0	14	0	0	0	5	10	1	0	1	5	2	0	0	5	2	2	5	2	0	1	3	1	11	1	0	0	0	0	0	0	0	0	3	1	0	5	8	0	0
MRPL34	NM_023937	Bound	0	0	1	0	0	0	0	0	6	0	0	0	1	1	0	0	1	1	0	0	0	0	0	0	0	0	0	0	0	0	1	1	0	0	0	1	1	1	1	0	1	0	0	5	1	1	0
MRP63	NM_024026	Bound	0	0	1	0	0	0	0	0	0	0	0	0	0	2	0	0	0	0	0	0	0	0	0	0	0	0	0	0	1	1	0	0	0	0	0	0	0	0	0	0	0	1	1	0	0	2	0
DDX54	NM_024072	Bound	0	0	1	0	0	0	0	0	5	0	0	0	1	2	0	0	0	1	0	0	0	0	0	0	1	0	0	0	0	1	2	1	0	0	0	0	0	2	0	0	0	0	0	3	0	0	0
LENG5	NM_024075	Bound	0	0	1	0	0	0	0	0	5	0	0	0	6	5	4	0	0	7	2	0	1	0	0	0	2	0	1	1	3	1	4	2	0	0	0	0	0	2	1	1	2	0	1	5	4	1	0
MGC3067	NM_024295	Bound	0	0	1	0	0	1	0	0	9	0	0	1	3	12	0	0	1	2	2	0	1	0	0	0	3	0	2	4	7	5	6	0	1	0	0	0	0	1	3	0	6	3	1	5	3	2	0
FLJ22353	NM_024587	Bound	0	0	1	0	1	4	0	0	3	0	0	2	2	13	1	0	0	1	0	0	1	0	0	1	1	0	0	0	4	4	11	1	1	0	3	1	1	4	5	3	1	5	0	3	2	2	2
FLJ21908	NM_024604	Bound	0	0	1	0	0	0	0	0	0	0	0	1	0	0	0	0	1	0	0	0	0	0	0	0	0	0	0	0	1	0	0	0	0	0	0	0	0	2	0	1	0	1	0	0	0	0	0
PPP1R3B	NM_024607	Bound	0	0	1	0	0	0	0	0	1	0	0	0	3	0	0	0	0	3	0	0	0	0	0	0	0	0	0	0	3	3	1	0	0	0	1	2	0	2	1	0	6	3	0	2	4	3	1
FLJ11526	NM_024632	Bound	0	0	1	0	1	0	0	0	2	1	0	1	5	14	1	0	0	3	0	1	2	0	0	1	1	0	2	3	10	5	6	2	0	0	1	2	0	3	2	1	6	6	1	5	7	0	0
C14orf140	NM_024643	Bound	0	0	1	0	0	2	0	0	4	0	0	2	2	6	1	0	3	3	2	0	1	0	0	0	2	0	1	1	4	6	3	3	2	1	0	0	0	2	5	1	1	3	0	1	5	0	0
MGC15419	NM_024735	Bound	0	0	1	0	0	0	0	0	0	0	0	1	0	0	0	0	0	0	0	0	0	0	0	0	0	0	0	0	1	1	0	0	0	0	0	0	0	0	0	0	1	1	0	0	0	0	0
FLJ21415	NM_024738	Bound	0	0	1	0	0	0	0	0	0	0	0	0	1	2	0	0	0	3	2	0	0	0	0	1	0	0	0	0	2	2	1	0	2	1	0	0	0	0	0	0	0	0	0	0	0	0	2
SNX22	NM_024798	Bound	0	0	1	0	0	0	0	0	1	0	0	0	0	0	0	0	0	0	0	0	0	0	0	0	0	0	0	0	0	1	1	0	0	0	0	0	0	0	0	0	0	0	0	1	0	0	0
FLJ22578	NM_024864	Bound	0	0	1	0	0	0	0	0	5	0	0	0	8	6	0	0	0	9	0	1	0	2	1	1	3	0	0	2	2	1	5	1	0	0	0	0	1	4	2	0	2	2	0	7	8	0	0
C14orf160	NM_024884	Bound	0	0	1	0	0	0	0	0	1	0	0	0	0	1	0	0	0	1	0	0	0	0	0	0	0	0	0	0	1	4	1	0	1	0	0	0	0	1	2	2	1	0	0	0	0	0	2
C20orf172	NM_024918	Bound	0	0	1	0	0	0	0	0	1	0	0	0	0	2	0	0	0	0	0	1	0	0	0	0	0	0	0	0	0	0	1	0	0	0	0	0	0	0	0	0	0	0	0	0	1	0	0
FLJ22692	NM_025049	Bound	0	0	1	0	0	0	0	0	0	0	0	0	0	0	0	0	0	0	0	0	0	0	0	0	0	0	0	0	1	0	1	0	0	0	0	0	0	0	0	0	0	0	0	0	0	0	0
PWDMP	NM_025132	Bound	0	0	1	0	0	0	0	0	0	0	0	0	0	0	0	0	0	0	0	0	0	0	0	0	0	0	0	0	1	0	0	0	0	0	0	0	0	0	0	0	0	1	0	0	0	0	0
TRIM45	NM_025188	Bound	0	0	1	0	3	0	0	0	2	2	0	0	2	6	0	0	0	0	0	0	0	0	0	1	1	0	0	0	3	1	10	0	0	0	0	0	0	2	2	0	3	0	0	3	2	0	0
CDK5RAP3	NM_025197	Bound	0	0	1	0	1	0	0	0	1	1	0	0	0	7	0	0	0	0	2	0	0	0	2	0	2	0	1	1	0	2	7	2	0	0	0	0	0	0	0	0	1	3	0	3	2	1	0
BPIL1	NM_025227	Bound	0	0	1	0	0	0	0	0	1	0	0	0	1	3	0	0	1	0	0	0	0	0	0	0	0	0	1	2	1	2	4	0	0	0	0	0	0	0	0	0	2	0	0	1	2	0	0
SLC19A3	NM_025243	Bound	0	0	1	0	0	0	0	0	0	0	0	0	0	0	0	0	0	1	0	0	0	0	0	0	0	0	0	0	2	0	0	0	0	0	0	0	0	1	0	0	0	0	0	0	0	0	0
TCF7L2	NM_030756	Bound	0	0	1	0	0	1	0	0	11	0	0	2	3	17	1	0	0	5	2	0	4	2	0	2	1	1	1	1	20	11	10	7	1	3	1	0	0	2	5	4	6	10	2	9	5	9	6
RSHL1	NM_030785	Bound	0	0	1	0	0	0	0	0	11	0	0	0	4	10	5	0	3	8	2	0	0	4	0	1	1	1	0	0	1	0	5	1	0	0	0	0	0	2	0	0	0	1	0	15	13	1	0
SEMA6C	NM_030913	Bound	0	0	1	0	0	1	0	0	9	0	0	0	4	4	0	0	0	2	2	1	0	0	0	1	1	0	0	0	5	1	7	1	1	1	0	0	0	0	0	0	0	1	0	9	5	1	1
DKFZP434H0115	NM_031421	Bound	0	0	1	0	0	0	0	0	0	0	0	0	0	0	0	0	0	0	0	0	0	0	0	0	0	0	0	0	2	0	0	0	0	0	0	0	0	0	1	1	0	0	0	2	0	0	0
BAL	NM_031458	Bound	0	0	1	0	0	0	0	0	2	0	0	0	0	1	0	0	0	0	0	0	0	0	0	0	1	0	0	0	2	1	0	0	0	0	0	0	0	0	1	1	1	1	1	0	0	2	0
INHBE	NM_031479	Bound	0	0	1	0	0	0	0	0	12	0	0	1	0	11	1	0	0	6	0	0	0	2	1	2	2	1	0	0	3	1	6	2	0	0	0	0	0	0	0	1	4	2	1	5	2	4	0
SLC25A18	NM_031481	Bound	0	0	1	0	0	0	0	0	0	0	0	0	0	0	0	0	0	0	0	0	0	0	0	0	0	0	0	0	4	0	1	0	0	0	0	0	0	0	0	0	1	0	0	0	0	0	0
AGXT2	NM_031900	Bound	0	0	1	0	1	0	0	0	0	0	0	0	0	3	0	0	0	0	0	0	0	0	0	1	1	0	0	0	4	7	2	0	1	0	2	1	0	1	0	0	1	0	0	0	0	0	0
TBC1D10	NM_031937	Bound	0	0	1	0	2	1	1	1	16	1	0	0	7	10	3	1	1	15	0	0	1	0	0	0	3	0	1	3	18	8	22	3	1	0	1	0	0	5	4	0	3	3	1	9	12	1	2
BRIP1	NM_032043	Bound	0	0	1	0	0	2	0	0	0	0	0	1	0	0	0	0	0	0	0	0	1	0	0	0	0	0	0	0	2	4	1	0	1	0	0	0	0	0	4	2	0	3	0	1	2	1	1
DKFZP566M1046	NM_032127	Bound	0	0	1	0	0	0	0	0	0	0	0	0	1	0	0	0	0	0	0	0	1	0	0	0	0	0	0	0	3	0	1	0	0	1	0	0	0	1	0	0	0	1	0	0	0	0	0
MGC10940	NM_032303	Bound	0	0	1	0	0	0	0	0	0	0	0	0	0	2	0	0	0	0	0	0	0	0	0	0	0	0	0	1	3	0	2	0	0	0	0	0	0	0	2	1	2	3	0	1	1	1	1
C22orf23	NM_032561	Bound	0	0	1	0	0	0	0	0	0	0	0	0	0	0	0	0	0	0	0	0	0	0	0	0	0	0	0	0	0	0	0	0	0	0	0	0	0	0	0	0	0	0	0	0	0	0	0
PLA2G12B	NM_032562	Bound	0	0	1	0	0	0	0	0	0	0	0	2	0	1	0	0	0	1	0	0	0	0	0	0	0	0	0	0	2	3	0	0	0	0	0	0	0	1	3	0	2	1	1	1	0	0	0
LOC84661	NM_032574	Bound	0	0	1	0	0	0	0	0	0	0	0	0	0	1	0	0	0	0	0	0	0	0	0	0	0	0	0	0	0	0	0	0	0	0	0	0	0	0	0	0	0	1	0	0	2	1	0
HINT2	NM_032593	Bound	0	0	1	0	2	0	0	0	4	2	0	1	1	0	2	1	0	3	0	0	1	0	0	0	0	0	0	0	2	0	6	1	0	0	1	0	0	0	0	0	0	0	0	1	1	0	0
FAPP2	NM_032639	Bound	0	0	1	0	0	1	0	0	1	0	0	0	3	8	0	0	1	3	2	0	0	0	0	0	2	0	0	0	4	9	7	2	3	2	0	0	0	1	1	0	2	2	0	0	1	1	5
MINA53	NM_032778	Bound	0	0	1	0	0	1	0	0	0	0	0	0	2	1	0	0	0	0	0	0	1	0	0	0	0	0	0	1	1	3	2	0	1	0	0	0	0	0	1	0	0	1	0	0	1	1	1
TBRG1	NM_032811	Bound	0	0	1	0	0	0	0	0	0	0	0	0	0	3	0	0	0	1	0	0	0	0	0	0	0	0	0	0	2	1	0	0	0	0	0	0	0	0	2	0	3	1	0	0	0	0	0
FLJ14681	NM_032824	Bound	0	0	1	0	0	0	0	0	0	0	0	0	1	0	0	0	0	0	0	0	0	0	0	0	1	0	0	0	4	1	0	0	0	0	0	0	0	0	0	0	4	0	0	0	0	2	0
FLJ14827	NM_032848	Bound	0	0	1	0	0	0	0	0	1	0	0	0	0	2	0	0	0	0	0	0	0	2	0	0	1	0	0	0	0	0	0	0	0	0	0	0	0	1	0	0	0	0	0	4	1	0	0
MGC15737	NM_032926	Bound	0	0	1	0	0	0	0	0	4	0	0	0	1	3	0	0	0	1	2	0	0	2	0	0	1	1	0	0	2	0	3	0	0	0	0	0	0	0	0	0	1	1	0	1	2	0	0
MGC2734	NM_033117	Bound	0	0	1	0	0	0	0	0	1	0	0	0	0	1	0	0	0	1	0	0	1	0	0	0	0	0	0	0	3	0	2	0	0	0	0	0	0	1	0	1	2	2	0	0	4	0	0
PIGS	NM_033198	Bound	0	0	1	0	1	0	1	1	10	0	0	0	5	15	4	0	0	6	0	0	0	0	0	0	3	0	1	2	2	1	9	1	0	0	0	0	0	4	2	1	3	1	0	7	5	3	0
TRIM15	NM_033229	Bound	0	0	1	0	1	0	0	0	10	0	0	0	7	10	0	0	0	7	0	0	0	0	0	4	2	0	0	0	0	0	5	2	0	0	0	0	0	0	0	0	1	1	0	2	6	1	0
LOC91689	NM_033318	Bound	0	0	1	0	0	0	0	0	13	0	0	0	3	2	1	0	1	4	0	0	0	0	0	0	0	0	0	1	3	1	18	1	1	0	0	0	0	2	0	0	1	1	0	5	9	3	0
MAL2	NM_052886	Bound	0	0	1	0	0	0	0	0	4	0	0	0	8	10	0	0	1	15	2	0	0	2	0	0	4	1	0	0	12	4	13	3	2	1	3	2	0	5	1	0	6	4	0	5	3	5	2
APOA5	NM_052968	Bound	0	0	1	0	0	0	0	0	1	0	0	0	1	2	1	0	0	4	4	0	0	0	0	0	1	0	0	0	3	0	1	1	0	0	0	0	0	0	0	0	0	1	0	1	1	0	0
GNB1L	NM_053004	Bound	0	0	1	0	0	0	0	0	3	0	0	1	1	5	0	0	1	1	0	0	0	0	0	0	2	0	0	1	7	4	3	0	3	0	0	0	0	2	0	2	3	1	1	3	1	2	2
MGAT4B	NM_054013	Bound	0	0	1	0	0	0	0	0	10	0	0	0	1	2	0	0	0	0	0	1	0	0	0	0	0	0	0	1	2	0	2	0	0	0	0	0	0	2	0	0	0	0	0	2	4	1	0
ABCA6	NM_080284	Bound	0	0	1	0	0	0	0	0	0	0	0	0	1	1	0	0	0	0	0	0	0	0	0	0	0	0	0	0	1	3	0	0	0	0	0	0	0	0	0	0	1	1	1	0	1	0	0
MGC13017	NM_080656	Bound	0	0	1	0	0	0	0	0	0	0	0	0	0	0	0	0	0	1	0	0	0	0	0	0	0	0	0	0	1	1	0	0	0	0	0	0	0	0	1	1	2	0	0	0	0	0	0
MGC14839	NM_080659	Bound	0	0	1	0	1	1	0	0	2	0	0	0	0	13	0	0	1	8	0	0	0	0	0	0	1	0	1	2	7	5	6	0	0	0	2	1	0	6	0	0	7	9	0	3	4	4	0
SYTL4	NM_080737	Bound	0	0	1	0	0	4	0	0	6	0	0	8	2	14	0	0	3	5	0	0	3	0	0	1	4	0	0	2	17	25	11	1	7	3	0	0	1	6	14	4	8	12	6	7	7	3	7
C20orf163	NM_080749	Bound	0	0	1	0	0	0	0	0	20	0	0	0	6	16	5	0	5	13	0	0	0	0	0	1	2	0	1	2	6	1	14	1	0	0	0	0	0	5	0	0	4	4	0	12	17	0	0
DUSP19	NM_080876	Bound	0	0	1	0	0	0	0	0	0	0	0	0	1	1	0	0	0	0	0	0	0	0	0	0	0	0	0	0	1	1	2	0	0	0	2	3	0	2	2	1	0	1	0	0	1	0	0
KLHL6	NM_130446	Bound	0	0	1	0	0	0	0	0	0	0	0	0	0	2	0	0	0	1	0	0	0	0	0	2	1	0	0	0	0	0	0	0	0	0	0	0	0	0	0	0	0	0	0	0	0	0	0
AMOT	NM_133265	Bound	0	0	1	0	0	0	0	0	0	0	0	0	0	0	0	0	0	0	0	0	0	0	0	0	0	0	0	0	0	0	0	0	0	0	0	0	0	0	0	0	0	0	0	0	0	0	0
PANK1	NM_138316	Bound	0	0	1	0	0	0	0	0	5	0	0	3	0	4	0	0	3	2	0	0	0	0	0	0	1	0	0	2	2	2	3	1	0	0	0	0	1	0	1	2	0	4	0	3	2	3	0
GPR146	NM_138445	Bound	0	0	1	0	0	0	0	0	1	0	0	0	0	0	1	0	0	0	0	0	0	0	0	0	0	0	0	0	0	0	1	1	0	0	0	0	0	0	0	0	0	0	0	2	0	0	0
HSD17B4	NM_000414	Bound	0	0	1	0	0	0	0	0	0	0	0	0	0	0	0	0	0	0	0	0	0	0	0	0	0	0	0	0	1	0	2	0	1	0	0	0	0	0	0	0	1	1	1	0	1	0	0
BF	NM_001710	Bound	0	0	1	0	0	2	0	0	15	0	0	1	8	22	1	1	2	23	0	0	0	0	0	0	1	0	1	4	10	6	15	3	1	0	1	2	0	1	1	2	3	5	1	14	8	3	1
EIF4E	NM_001968	Bound	0	0	1	0	0	1	1	1	15	0	0	0	1	14	3	0	3	4	6	0	0	2	0	2	4	0	0	2	6	7	10	2	1	0	3	1	0	1	3	0	3	3	1	10	6	1	1
HNRPR	NM_005826	Bound	0	0	1	0	0	1	1	1	10	1	0	1	4	14	0	1	4	5	2	1	3	0	0	0	2	0	0	1	11	16	14	1	1	5	1	1	1	7	10	3	10	8	3	6	15	3	1
TMF1	NM_007114	Bound	0	0	1	0	0	1	0	0	0	0	0	0	0	0	0	0	4	0	0	0	0	0	0	0	0	0	0	0	0	0	0	0	0	0	0	0	0	0	0	0	0	0	0	1	2	0	0
CLDN2	NM_020384	Bound	0	0	1	0	0	1	0	0	15	0	0	4	7	10	1	0	1	10	0	0	0	0	0	0	1	0	0	1	14	7	18	0	1	1	2	0	0	3	0	0	2	4	0	8	12	3	0
FLJ14153	NM_022736	Bound	0	0	1	0	0	0	0	0	0	0	0	0	0	0	0	0	0	1	0	0	0	0	0	0	0	0	0	0	2	1	4	0	0	0	0	0	0	1	0	0	2	1	1	1	0	1	0
FLJ21963	NM_024560	Bound	0	0	1	0	0	5	0	0	1	0	0	1	5	10	1	0	4	3	0	0	2	0	0	0	1	0	0	0	12	26	10	0	1	3	3	4	0	9	14	2	9	11	5	2	8	3	2
F9	NM_000133	Bound	0	0	1	0	0	0	0	0	3	0	0	2	0	15	0	1	0	0	0	1	0	0	0	2	3	0	0	0	14	15	14	0	1	1	1	1	1	2	3	3	5	9	0	0	3	4	1
G6PC	NM_000151	Bound	0	0	1	0	0	0	0	0	0	1	0	0	1	9	0	0	0	1	0	1	0	0	0	0	2	0	1	1	3	5	4	1	1	0	1	2	1	4	3	1	6	1	0	1	3	2	1
TAT	NM_000353	Bound	0	0	1	0	1	0	0	0	0	0	0	0	0	0	0	0	0	0	0	0	0	0	0	0	0	0	0	1	1	1	5	1	0	1	0	0	0	0	0	0	0	2	0	0	1	2	0
PON1	NM_000446	Bound	0	0	1	0	0	0	0	0	0	0	0	0	2	1	0	0	0	1	0	0	0	0	0	0	0	0	1	1	3	0	0	0	0	0	0	0	0	0	0	0	0	0	0	0	0	0	0
C8G	NM_000606	Bound	0	0	1	0	1	0	0	0	16	0	0	0	8	16	1	0	2	16	2	0	0	0	0	0	3	0	0	0	0	0	10	0	0	0	2	2	0	3	0	0	1	0	0	9	16	1	0
ALDH3A1	NM_000691	Bound	0	0	1	0	0	0	3	3	3	0	0	0	1	2	1	0	1	0	0	0	1	0	0	0	0	0	0	0	1	2	3	2	0	0	0	0	0	1	0	0	1	1	1	1	2	1	0
CDSN	NM_001264	Bound	0	0	1	0	0	0	0	0	10	1	0	0	4	11	0	0	1	5	0	0	0	0	0	1	2	0	1	2	1	1	7	2	0	0	0	0	0	0	0	1	2	2	0	6	6	0	1
CDK2	NM_001798	Bound	0	0	1	0	1	0	0	0	12	0	0	0	3	8	2	0	0	1	0	0	0	2	0	1	3	1	0	1	7	1	6	2	1	0	0	0	0	0	1	0	4	1	0	2	3	2	1
CLCN3	NM_001829	Bound	0	0	1	0	0	0	1	1	0	0	0	0	3	12	0	0	0	1	2	0	0	5	3	3	3	2	0	1	5	4	6	0	0	1	1	0	0	2	0	2	0	1	1	3	4	0	2
OAZ2	NM_002537	Bound	0	0	1	0	1	1	0	0	13	1	0	0	5	8	1	0	3	5	0	0	1	0	0	3	1	0	0	1	15	13	14	5	2	1	2	2	0	7	4	1	9	14	1	14	11	7	1
PABPC1	NM_002568	Bound	0	0	1	0	0	0	2	1	5	0	0	0	2	12	0	0	1	5	6	0	0	6	1	1	6	2	1	1	1	3	2	5	0	0	1	2	0	1	0	0	0	1	0	4	5	0	0
ABCB11	NM_003742	Bound	0	0	1	0	0	0	0	0	0	0	0	0	1	6	0	0	3	1	0	0	0	0	0	0	0	0	0	0	2	3	4	0	0	0	1	1	1	4	4	2	3	2	0	0	1	1	0
SNX3	NM_003795	Bound	0	0	1	0	0	0	1	1	2	0	0	1	0	3	0	0	2	1	0	0	1	0	0	0	0	0	0	0	6	8	5	1	1	0	0	0	0	3	3	1	6	3	1	4	1	1	2
CRADD	NM_003805	Bound	0	0	1	0	0	0	0	0	1	0	0	0	1	0	0	0	2	3	0	0	0	0	0	0	1	0	0	0	1	0	0	0	0	0	0	0	0	0	0	0	0	0	0	3	2	0	0
IRF6	NM_006147	Bound	0	0	1	0	1	2	1	2	6	0	0	1	1	5	1	0	2	6	0	0	1	0	0	0	3	0	1	4	4	1	9	2	0	0	1	2	0	1	2	2	3	3	0	5	4	0	1
PPP1R3D	NM_006242	Bound	0	0	1	0	0	0	0	0	0	0	0	2	0	4	2	0	0	1	0	0	0	0	0	0	0	0	0	0	2	2	0	0	1	0	1	0	0	0	1	1	2	2	0	1	1	0	0
RPC32	NM_006467	Bound	0	0	1	0	0	1	0	0	8	0	0	2	2	7	0	0	4	7	8	1	0	0	0	0	1	0	0	0	8	10	8	3	1	2	2	2	0	3	5	1	6	3	0	5	10	1	0
PHTF1	NM_006608	Bound	0	0	1	0	0	0	0	0	0	0	0	0	0	0	0	0	0	0	0	0	0	0	0	0	0	0	0	0	0	0	0	0	0	0	0	0	0	0	0	0	0	0	0	0	0	0	0
SILV	NM_006928	Bound	0	0	1	0	1	0	0	0	21	0	0	0	3	16	2	0	0	3	6	0	4	4	0	2	5	2	0	1	9	2	11	2	1	0	1	1	0	3	1	0	7	4	0	9	10	2	1
SPP2	NM_006944	Bound	0	0	1	0	0	0	0	0	0	0	0	0	1	2	0	0	0	0	0	0	0	0	0	0	2	0	0	0	2	0	1	0	0	0	0	0	1	0	0	0	1	0	1	0	2	0	0
SLC25A13	NM_014251	Bound	0	0	1	0	1	5	2	3	8	1	0	4	3	20	1	2	5	3	0	2	2	0	0	1	2	0	0	1	12	27	9	2	7	2	1	0	1	3	14	2	5	14	4	8	10	10	7
SAMHD1	NM_015474	Bound	0	0	1	0	0	0	0	0	0	0	0	0	1	0	0	0	0	0	0	0	0	0	0	0	0	0	0	0	0	0	0	0	0	0	0	0	0	0	0	0	0	0	0	0	0	0	0
MMRP19	NM_015957	Bound	0	0	1	0	0	0	0	0	1	0	0	0	0	1	2	1	0	0	0	0	1	0	0	0	0	0	0	1	4	9	6	1	1	1	2	0	1	0	2	1	3	1	2	3	3	3	1
MDS029	NM_018464	Bound	0	0	1	0	0	0	0	0	1	0	0	0	1	4	0	0	0	2	0	0	1	0	0	0	1	0	0	0	1	2	2	0	0	0	0	0	0	1	0	0	1	1	1	1	1	1	0
HT007	NM_018480	Bound	0	0	1	0	1	3	0	0	8	0	0	4	2	17	3	0	0	5	2	0	1	0	0	1	2	0	1	3	17	21	24	2	5	2	4	2	0	11	8	3	9	9	4	6	11	7	4
C8orf4	NM_020130	Bound	0	0	1	0	0	0	0	0	0	0	0	0	0	2	0	0	0	0	0	0	0	0	0	2	1	0	0	0	3	0	1	0	0	0	0	0	0	0	0	0	0	1	0	0	1	1	1
DHRS4	NM_021004	Bound	0	0	1	0	0	0	0	0	0	0	0	0	0	0	0	0	0	2	0	0	0	0	0	0	0	0	0	0	2	0	3	0	0	0	0	0	0	0	0	0	1	0	0	2	1	0	0
FXYD7	NM_022006	Bound	0	0	1	0	0	0	0	0	18	0	0	0	6	4	0	0	0	8	0	0	0	0	0	0	0	0	0	0	4	0	4	4	0	0	2	2	0	2	0	0	3	2	0	9	8	1	0
FLJ22557	NM_024713	Bound	0	0	1	0	0	0	0	0	0	0	0	1	1	9	0	1	2	2	0	0	1	0	0	2	3	0	0	1	8	2	2	0	0	1	2	4	0	2	1	2	9	5	0	1	0	2	0
CASP2	NM_032982	Bound	0	0	1	0	0	0	0	0	10	0	0	1	2	1	1	0	0	0	0	1	0	0	0	1	0	0	0	1	5	2	13	0	0	0	2	2	0	2	0	0	1	3	0	5	8	1	0
[truncated: 206 more columns]
