# Supplementary material for: Genomic Promoter Analysis Predicts Functional Transcription Factor Binding
Source: Adv Bioinformatics. 2008 Oct 30;2008:369830. doi: 10.1155/2008/369830 (PMC2768302; doi:10.1155/2008/369830)
Supplement: Supplementary file 1 — Supplementary Table S1 presents the complete dataset from the analysis given in Section 2 of the paper. Supplementary Tables S2–S8 show the complete data on conserved TFBS for each of the seven groups analyzed in Section 2.1 of the paper. Supplementary Tables S9–S16 demonstrate detailed results of the cross-validation summarized in Table 4 of the paper. [file 369830.f1.zip › 369830/SuppTableS7.xls]

## Sheet: Sheet1
SYMBOL	REFSEQ	Bound	HNF1-hep	HNF1-panc	HNF4-hep	HNF4-panc	V$ACAAT	V$AFP1	V$AHR	V$AHRARNT	V$AIRE	V$ALPHACP1	V$ALX4	V$AMEF2	V$AML	V$AP1	V$AP4	V$APOLYA	V$AR	V$AREB6	V$ARNT	V$ARP1	V$ATATA	V$ATF	V$ATF1	V$ATF3	V$ATF4	V$ATF6	V$BACH1	V$BACH2	V$BARBIE	V$BRN2	V$CAAT	V$CACCCBINDINGFACTOR	V$CART1	V$CDC5	V$CDP	V$CDPCR1	V$CDPCR3	V$CDPCR3HD	V$CDX	V$CDX2	V$CEBP	V$CEBPDELTA	V$CEBPGAMMA	V$CETS168	V$CETS1P54	V$CHOP	V$CHX10
PAFAH2	NM_000437	Bound	1	1	1	1	0	0	1	1	2	0	0	0	0	4	0	0	0	1	0	0	0	0	0	0	0	0	0	1	4	0	1	0	0	0	1	0	0	0	2	1	1	0	0	1	2	0	0
FNTB	NM_002028	Bound	1	1	1	1	0	0	0	0	1	0	0	0	1	7	0	0	0	2	0	0	0	0	0	0	1	0	0	0	2	6	2	0	1	0	0	0	0	1	0	1	0	4	0	2	2	3	2
UQCRC2	NM_003366	Bound	1	1	1	1	0	1	0	0	0	0	0	1	0	1	0	0	0	0	0	0	0	0	0	0	0	0	0	0	0	2	0	0	0	0	0	0	0	0	0	0	0	0	0	0	0	0	0
SEL1L	NM_005065	Bound	1	1	1	1	2	0	0	0	7	2	0	1	4	15	1	0	0	4	0	0	0	0	1	1	2	0	0	0	6	5	8	1	1	0	0	0	0	1	3	2	2	0	1	4	3	0	2
GTF2E1	NM_005513	Bound	1	0	1	1	0	0	0	0	0	0	0	0	0	2	0	0	0	0	0	0	1	0	0	0	0	0	0	0	0	1	0	0	0	1	0	0	0	0	0	0	1	0	1	0	0	0	0
APBB3	NM_006051	Bound	1	1	1	1	0	0	1	1	5	0	0	0	4	4	1	0	1	5	2	0	1	0	0	1	1	0	0	0	2	3	5	0	0	0	2	1	0	1	0	0	2	1	1	6	6	0	0
WBP4	NM_007187	Bound	1	1	1	1	0	1	0	0	5	0	0	1	2	13	1	0	1	7	0	0	0	0	0	2	2	0	0	2	7	10	5	0	4	2	0	0	0	0	4	2	0	3	3	4	5	3	1
TMOD2	NM_014548	Bound	0	1	1	1	0	0	0	0	4	0	0	1	3	14	0	0	2	0	0	0	0	0	0	0	2	0	0	0	14	8	7	0	0	0	1	0	1	2	1	1	2	1	1	3	4	0	0
FH	NM_000143	Bound	1	0	1	1	0	0	0	0	1	1	0	0	0	4	1	0	1	1	0	0	1	0	0	0	0	0	0	0	2	4	3	0	1	0	0	0	0	0	0	0	2	1	1	1	0	0	0
HGD	NM_000187	Bound	1	0	1	1	1	1	0	0	6	0	0	5	2	15	1	0	1	3	0	0	4	0	0	1	2	0	1	3	18	21	17	1	2	1	3	2	0	6	12	6	9	9	3	6	6	4	5
GOT1	NM_002079	Bound	1	0	1	1	3	1	1	1	2	0	0	3	1	7	0	0	0	1	0	0	1	2	0	0	1	1	0	2	2	8	11	0	0	1	0	0	0	0	2	6	4	5	2	5	3	3	1
NFKBIB	NM_002503	Bound	1	0	1	1	0	0	0	0	17	0	0	0	3	11	1	0	1	5	0	0	0	2	1	1	2	0	1	2	3	1	5	2	0	0	0	0	0	1	0	0	2	1	0	6	9	0	0
PEX13	NM_002618	Bound	0	1	1	1	0	0	0	0	0	0	0	1	0	1	0	0	0	2	0	0	0	0	0	0	1	0	0	1	4	1	3	0	0	1	0	0	0	1	1	0	2	0	0	1	1	1	0
RNGTT	NM_003800	Bound	1	0	1	1	0	0	0	0	2	0	0	0	1	0	0	0	0	0	0	0	0	0	0	0	0	0	0	0	2	0	0	0	0	0	0	0	0	0	0	0	0	0	0	1	1	0	0
NAPA	NM_003827	Bound	1	0	1	1	0	1	0	0	6	0	0	1	0	4	1	0	3	1	0	0	0	0	0	1	0	0	0	0	2	1	5	1	0	0	0	0	0	0	4	0	1	4	0	5	0	1	2
SSA2	NM_004600	Bound	1	0	1	1	0	0	0	0	6	0	0	1	11	7	0	0	1	4	2	0	1	6	0	4	3	2	0	0	10	9	6	2	0	4	0	0	0	1	0	2	6	4	1	8	9	1	1
XPC	NM_004628	Bound	1	0	1	1	0	0	0	0	3	0	0	0	1	4	0	0	1	3	0	0	0	0	0	0	1	0	0	0	1	2	2	0	0	0	0	0	0	3	0	0	0	1	0	3	2	1	1
BAT3	NM_004639	Bound	1	0	1	1	0	0	1	1	5	0	0	0	1	4	0	0	0	1	0	0	0	0	0	0	1	0	0	0	2	1	2	1	0	0	0	2	0	2	0	0	0	0	0	1	2	0	0
SCYE1	NM_004757	Bound	1	0	1	1	0	0	0	0	0	0	0	0	0	2	0	0	2	0	0	0	3	0	0	0	0	0	0	0	1	3	0	0	0	1	0	0	0	1	0	0	1	2	0	0	1	0	0
AQP3	NM_004925	Bound	1	0	1	1	0	0	0	0	4	0	0	0	5	4	0	0	0	6	0	0	1	0	0	0	0	0	0	1	7	2	5	1	1	0	0	0	0	1	0	0	2	1	0	3	3	0	2
C6orf11	NM_005452	Bound	0	1	1	1	1	0	0	0	5	1	0	1	2	6	4	0	1	3	2	0	0	0	0	0	0	0	0	1	5	1	3	2	0	0	1	1	1	5	1	0	3	2	0	7	7	0	0
KIF20A	NM_005733	Bound	0	1	1	1	1	0	0	0	4	1	0	1	0	2	0	0	0	0	0	0	1	0	0	0	1	0	0	0	1	1	5	0	0	1	0	0	0	0	0	1	0	1	1	1	1	0	0
SDCCAG10	NM_005869	Bound	0	1	1	1	0	0	0	0	2	0	0	1	0	3	0	0	0	0	0	0	0	0	0	0	0	0	0	0	2	8	3	0	1	0	0	0	0	1	2	3	4	4	3	0	0	1	3
MTHFD1	NM_005956	Bound	1	0	1	1	0	1	0	0	0	0	0	1	0	3	0	0	0	0	0	0	0	0	0	0	0	0	0	0	2	1	0	0	0	0	0	0	0	0	0	1	0	1	0	0	0	0	0
TMP21	NM_006827	Bound	0	1	1	1	1	2	0	0	6	0	1	4	4	10	3	0	3	11	2	0	0	0	1	4	4	0	0	0	11	18	18	1	1	4	1	0	0	6	4	7	9	10	3	7	7	0	1
M96	NM_007358	Bound	1	0	1	1	0	0	0	0	0	0	0	0	0	0	0	0	0	0	0	0	0	0	0	0	0	0	0	0	2	0	1	0	0	0	0	0	0	0	0	0	1	0	0	0	0	0	0
AP3M1	NM_012095	Bound	1	0	1	1	0	1	0	0	5	0	0	1	2	3	1	0	0	9	2	0	0	0	0	1	1	0	0	0	7	5	6	4	2	3	1	1	0	4	2	1	4	1	1	4	7	1	2
FBXO8	NM_012180	Bound	0	1	1	1	1	2	0	0	3	0	0	5	2	9	0	0	1	2	0	0	2	0	0	2	1	0	1	2	11	15	9	1	4	1	0	1	0	2	2	5	4	5	1	2	1	1	5
HPCL2	NM_012260	Bound	1	0	1	1	0	0	0	0	0	0	0	0	0	0	0	0	0	1	0	0	0	0	0	0	0	0	0	0	0	0	0	0	0	0	0	0	0	0	0	0	0	0	0	0	2	0	0
MRPS18B	NM_014046	Bound	1	0	1	1	1	1	2	1	35	1	0	8	9	20	1	1	4	10	2	1	1	6	1	2	4	2	1	10	34	25	37	4	3	4	0	0	0	15	12	6	10	17	3	15	9	10	2
SNX17	NM_014748	Bound	1	0	1	1	1	1	1	2	11	0	0	0	3	19	1	0	3	12	0	0	0	0	0	0	7	0	1	7	10	4	15	1	0	0	0	0	0	3	0	0	3	1	1	12	10	1	0
HSPC111	NM_016391	Bound	1	0	1	1	0	0	0	0	1	0	0	0	0	0	0	0	0	1	0	0	0	0	0	1	0	0	0	0	0	0	0	0	0	0	0	0	0	0	0	0	0	0	1	2	1	0	0
RAMP	NM_016448	Bound	1	0	1	1	0	0	1	1	7	1	0	0	1	11	1	0	2	0	0	1	0	5	3	2	6	1	0	0	3	0	8	0	0	0	0	0	0	1	1	1	1	1	0	5	6	2	0
FLJ10276	NM_018045	Bound	1	0	1	1	0	0	0	0	4	0	0	0	3	4	0	0	0	1	0	0	0	0	1	3	2	0	0	1	2	0	1	3	0	0	0	0	0	0	1	0	4	1	1	2	1	0	0
FLJ10525	NM_018126	Bound	1	0	1	1	0	0	0	0	2	0	0	0	0	5	1	0	0	3	0	0	0	0	0	1	0	0	1	1	1	5	2	0	2	1	0	0	0	2	1	0	1	2	1	0	1	2	1
LOC56902	NM_020143	Bound	1	0	1	1	0	0	0	0	2	0	0	0	1	1	1	0	0	2	0	0	0	0	0	0	0	0	0	0	0	2	2	1	1	0	0	0	0	1	1	0	0	0	0	2	2	0	0
GOPC	NM_020399	Bound	1	0	1	1	0	0	0	0	1	0	0	0	1	1	0	0	0	0	2	0	0	0	0	1	0	0	1	1	4	5	1	0	0	1	0	0	0	2	4	0	0	4	1	1	0	0	1
ALS2	NM_020919	Bound	1	0	1	1	0	0	1	1	3	0	0	0	2	6	0	0	0	2	0	0	3	0	0	0	0	0	0	0	7	10	4	1	2	1	0	1	0	1	8	3	4	5	1	2	2	1	5
APG3	NM_022488	Bound	1	0	1	1	2	0	0	0	0	1	0	0	0	2	1	0	0	0	0	0	1	0	0	0	0	0	0	0	2	3	4	0	1	0	0	0	0	1	1	2	3	5	0	0	2	2	2
MGC11266	NM_024322	Bound	1	0	1	1	0	0	1	2	7	0	0	0	4	6	1	0	6	2	0	0	1	0	0	0	3	0	0	0	2	1	2	0	0	0	2	1	0	1	0	0	2	0	0	3	3	1	0
FLJ10774	NM_024662	Bound	1	0	1	1	0	0	0	0	0	0	0	0	0	0	0	0	0	0	0	0	0	0	0	0	0	0	0	0	0	0	0	0	0	0	0	0	0	0	0	0	0	0	0	0	0	0	0
FLJ11838	NM_024664	Bound	1	0	1	1	0	0	0	0	0	0	0	0	1	1	0	0	0	1	0	0	0	0	0	1	0	0	0	0	0	1	2	0	0	0	0	0	0	1	0	1	0	1	0	0	0	0	0
FLJ13273	NM_024751	Bound	0	1	1	1	0	0	0	0	0	0	0	0	0	0	0	0	0	0	0	0	0	0	0	0	0	0	0	0	2	1	0	0	0	0	0	0	0	1	0	0	1	2	0	0	0	1	0
FLJ13611	NM_024941	Bound	1	0	1	1	0	1	2	1	7	0	0	1	1	4	1	1	4	3	0	0	0	0	0	0	1	0	0	2	5	7	7	0	1	0	1	0	0	3	2	2	6	8	3	6	5	7	1
CDCA1	NM_031423	Bound	1	0	1	1	0	0	0	0	0	0	0	0	0	0	0	0	0	0	0	0	0	0	0	0	0	0	0	0	0	0	0	0	0	0	0	0	0	0	1	0	1	0	0	0	1	0	0
WDFY2	NM_052950	Bound	1	0	1	1	0	3	1	0	1	0	0	0	1	7	0	0	1	2	2	0	0	2	0	0	2	0	0	1	9	10	8	0	0	0	3	4	1	4	6	4	10	7	0	3	1	7	0
TLP19	NM_015913	Bound	1	0	1	1	0	2	1	1	13	0	0	1	1	11	3	0	0	11	0	0	0	0	0	0	2	0	0	0	9	8	9	2	2	2	1	1	0	1	4	3	6	6	1	6	1	4	3
WDR12	NM_018256	Bound	1	0	1	1	0	0	0	0	6	0	0	1	1	3	0	1	0	0	0	0	2	0	0	0	0	0	0	1	2	3	2	0	0	0	0	0	0	1	1	0	3	1	0	2	5	4	0
AGA	NM_000027	Bound	0	0	1	1	0	0	0	0	0	0	0	4	1	0	1	0	0	0	0	0	0	0	0	0	0	0	0	0	2	2	0	0	1	0	2	2	0	2	0	1	0	0	0	1	0	0	0
BTD	NM_000060	Bound	0	0	1	1	0	1	0	0	6	0	0	0	2	6	0	0	0	3	0	0	0	0	0	1	3	0	1	2	3	3	2	0	0	0	0	0	0	2	1	1	0	3	0	3	3	1	0
ERCC5	NM_000123	Bound	0	0	1	1	0	0	0	0	0	0	0	1	0	2	0	0	0	0	0	0	0	0	0	0	1	0	0	1	0	1	1	0	0	0	0	0	0	0	1	0	0	0	0	0	0	0	0
ITGA6	NM_000210	Bound	0	0	1	1	0	0	2	1	6	0	0	1	1	13	2	1	9	14	2	1	0	0	0	0	2	0	0	1	9	9	5	4	0	1	2	1	0	5	3	0	6	6	3	4	6	1	1
MUT	NM_000255	Bound	0	0	1	1	0	0	0	0	0	0	0	0	0	1	0	0	0	0	0	0	0	0	0	0	0	0	0	0	0	0	1	0	0	0	0	0	0	0	0	0	0	0	0	0	0	0	0
NME1	NM_000269	Bound	0	0	1	1	0	0	0	0	0	0	0	0	0	1	0	0	0	2	2	0	0	0	0	0	0	0	0	0	1	0	0	0	0	0	0	0	0	0	0	0	0	0	0	0	0	0	0
NPC1	NM_000271	Bound	0	0	1	1	0	0	0	0	0	0	0	0	0	3	0	0	2	0	0	1	0	0	0	0	1	0	0	1	3	1	1	0	0	0	0	0	0	0	1	0	1	2	0	0	0	1	0
TCOF1	NM_000356	Bound	0	0	1	1	0	0	0	0	0	0	0	0	1	0	0	0	0	1	2	0	0	0	0	0	0	0	0	0	0	0	0	0	0	0	0	0	0	0	0	0	1	0	0	0	1	0	0
UROS	NM_000375	Bound	0	0	1	1	0	0	0	0	3	0	0	0	0	1	1	0	0	0	0	0	0	0	0	0	0	0	0	0	3	1	4	0	0	0	0	0	0	0	0	0	2	0	0	0	1	0	0
CHM	NM_000390	Bound	0	0	1	1	0	9	0	0	3	0	0	5	8	33	1	1	5	7	0	0	1	0	0	1	4	0	1	4	16	43	20	3	4	4	6	3	0	11	16	11	9	18	5	4	10	8	5
KRT10	NM_000421	Bound	0	0	1	1	1	0	0	0	0	0	0	0	0	2	0	0	0	0	0	0	1	0	0	0	0	0	0	0	4	12	4	1	1	1	1	2	0	1	3	1	3	5	2	0	0	2	1
F12	NM_000505	Bound	0	0	1	1	1	0	0	0	0	0	0	0	0	1	0	0	0	0	0	0	0	0	0	0	0	0	0	0	0	1	1	0	0	0	0	0	0	0	0	0	0	0	0	0	0	0	0
HEXA	NM_000520	Bound	0	0	1	1	0	0	0	0	2	0	0	0	0	8	1	0	0	0	0	0	2	0	0	1	2	0	0	1	5	4	3	0	0	0	0	0	0	0	1	1	4	1	3	2	3	0	0
PMS2	NM_000535	Bound	0	0	1	1	0	0	0	0	2	0	0	0	0	2	0	0	0	7	6	0	0	0	0	0	0	0	0	0	1	0	0	0	0	0	0	0	0	0	0	0	1	0	0	1	1	0	0
TCF1	NM_000545	Bound	0	0	1	1	1	2	0	0	8	0	0	5	2	8	0	0	4	4	0	1	0	0	0	1	2	0	0	2	10	14	11	6	1	1	0	0	0	2	5	7	4	4	3	3	8	1	3
LTA4H	NM_000895	Bound	0	0	1	1	0	0	0	0	1	0	0	0	1	2	0	0	0	0	0	0	0	0	0	0	1	0	0	1	3	5	4	0	0	0	1	1	0	1	2	1	1	2	1	0	1	0	0
POLR2A	NM_000937	Bound	0	0	1	1	2	0	0	0	31	0	0	0	5	10	0	0	3	7	0	2	0	0	0	1	4	0	0	1	9	3	15	4	2	0	1	1	0	1	1	0	1	2	1	13	8	1	0
RPL7	NM_000971	Bound	0	0	1	1	0	1	3	4	18	0	0	0	6	12	3	0	1	8	0	0	1	0	0	1	0	0	0	1	7	4	8	1	0	0	0	0	0	3	3	1	4	3	1	7	9	2	2
RPL31	NM_000993	Bound	0	0	1	1	0	0	0	0	0	0	0	0	0	0	0	0	0	0	0	0	0	0	0	0	0	0	0	0	0	0	0	0	0	0	0	0	0	0	0	0	1	0	0	0	1	0	0
RPS3A	NM_001006	Bound	0	0	1	1	0	0	0	0	0	0	0	0	0	1	0	0	0	0	2	0	0	0	1	0	0	0	0	0	1	1	0	0	0	0	0	0	0	0	0	0	0	0	0	2	2	0	0
RPS16	NM_001020	Bound	0	0	1	1	0	0	0	0	1	0	0	0	0	0	0	0	0	0	0	0	0	0	0	0	0	0	0	0	1	0	0	0	0	0	0	0	0	0	0	0	2	1	0	1	0	0	0
RPS19	NM_001022	Bound	0	0	1	1	0	0	0	0	4	0	0	0	1	1	0	0	0	0	0	0	0	0	0	0	0	0	0	0	2	0	1	1	0	0	0	0	0	0	0	0	1	0	0	2	1	0	0
CDC5L	NM_001253	Bound	0	0	1	1	0	0	1	1	1	0	0	0	0	9	0	0	0	0	0	0	0	3	2	1	3	1	0	0	0	2	4	0	1	0	0	0	0	2	1	0	2	2	0	1	2	1	1
CKAP1	NM_001281	Bound	0	0	1	1	0	1	1	1	14	0	0	0	13	13	3	1	11	6	8	0	0	2	1	1	5	0	1	5	2	0	7	0	1	0	0	1	0	2	0	1	3	3	0	8	10	1	0
CLPTM1	NM_001294	Bound	0	0	1	1	0	0	0	0	11	0	0	0	1	6	3	0	1	6	0	0	0	0	0	1	2	0	0	1	0	1	7	1	0	0	2	1	0	2	0	0	2	1	0	6	5	0	0
CSTF1	NM_001324	Bound	0	0	1	1	0	0	0	0	0	0	0	0	0	0	0	0	0	0	2	1	0	0	0	0	0	0	0	0	2	1	1	0	0	1	0	0	0	0	0	0	0	0	0	0	0	0	0
CSTF3	NM_001326	Bound	0	0	1	1	0	1	0	0	1	0	0	0	1	2	0	1	0	0	0	0	0	0	0	0	0	0	0	0	3	6	2	1	1	1	1	0	0	0	1	3	1	3	0	2	1	0	1
EIF2S3	NM_001415	Bound	0	0	1	1	0	0	0	0	1	0	0	0	0	1	0	0	0	0	0	0	0	0	0	0	0	0	0	0	0	0	0	0	0	0	0	0	0	1	0	0	0	1	0	0	1	0	0
IFRD1	NM_001550	Bound	0	0	1	1	0	0	2	1	1	0	0	0	0	17	0	0	0	2	0	0	1	6	2	1	5	1	1	3	1	2	3	2	0	0	0	0	0	0	1	1	2	1	0	3	2	1	1
ACADSB	NM_001609	Bound	0	0	1	1	0	1	2	2	4	0	0	0	2	1	0	2	0	0	0	0	0	0	0	0	0	0	0	1	5	9	2	0	2	1	0	0	0	2	2	0	2	5	0	1	2	3	1
ACP2	NM_001610	Bound	0	0	1	1	0	1	0	0	0	0	0	0	1	1	0	0	0	0	0	0	0	0	0	0	0	0	0	2	5	2	3	0	1	0	0	0	0	0	1	0	0	1	0	2	3	1	0
ARFD1	NM_001656	Bound	0	0	1	1	0	0	2	1	2	0	0	0	1	3	1	0	2	5	0	0	0	0	0	0	1	0	0	0	1	0	1	0	0	0	0	0	0	0	0	0	0	0	0	4	3	0	0
ATF4	NM_001675	Bound	0	0	1	1	0	0	0	0	3	1	0	1	2	10	0	0	0	3	0	0	1	0	0	0	1	0	0	0	6	0	7	0	0	0	0	0	1	1	0	1	1	2	0	1	0	2	0
ATP5F1	NM_001688	Bound	0	0	1	1	0	0	0	0	4	0	0	0	4	13	2	0	0	10	0	0	0	0	0	2	3	0	0	2	4	2	8	1	1	0	0	0	0	3	0	1	2	2	0	3	7	1	0
ATP5G3	NM_001689	Bound	0	0	1	1	0	0	1	1	5	0	0	0	0	3	0	0	0	0	0	0	0	0	0	1	1	0	0	0	1	0	0	0	0	1	0	0	0	0	0	0	0	0	0	0	0	0	0
CLTA	NM_001833	Bound	0	0	1	1	1	0	0	0	0	1	0	0	0	5	0	0	0	0	0	0	0	0	0	0	2	0	0	0	4	0	1	0	0	0	0	0	0	0	0	0	1	0	0	1	1	0	0
SLC31A1	NM_001859	Bound	0	0	1	1	0	0	0	0	4	0	0	1	1	9	0	1	5	2	0	0	2	0	0	0	0	0	1	2	25	10	15	1	0	1	2	0	0	2	8	3	11	7	1	12	10	4	0
COX7A2	NM_001865	Bound	0	0	1	1	0	0	0	0	0	0	0	1	0	0	0	0	0	0	0	0	0	0	0	0	0	0	0	1	1	0	1	0	0	0	0	0	0	1	0	1	0	1	0	1	2	0	0
CRYZ	NM_001889	Bound	0	0	1	1	0	0	0	0	0	0	0	0	0	1	0	0	0	1	0	0	0	0	0	0	0	0	0	0	2	3	1	0	0	1	0	0	0	2	0	1	0	1	0	2	2	2	0
DBT	NM_001918	Bound	0	0	1	1	1	0	0	0	1	0	0	0	0	2	0	0	0	2	0	0	0	0	0	0	0	0	0	0	2	3	3	0	0	0	0	0	0	1	2	1	3	2	2	1	0	1	0
FHIT	NM_002012	Bound	0	0	1	1	0	2	0	0	3	0	0	7	4	15	4	1	5	1	0	1	4	0	0	0	4	0	0	2	15	41	12	0	9	4	1	1	1	7	17	8	15	12	3	3	5	8	8
GJA4	NM_002060	Bound	0	0	1	1	0	0	0	0	0	0	0	0	1	0	0	0	0	0	0	0	0	0	0	0	0	0	0	0	1	0	0	0	0	0	0	0	0	0	0	0	0	0	0	1	0	0	0
GSPT1	NM_002094	Bound	0	0	1	1	0	1	0	0	7	0	0	0	4	13	0	0	1	5	2	0	3	0	0	0	2	0	2	3	13	10	9	1	2	0	0	0	0	0	2	0	5	13	2	4	9	10	6
HMGB1	NM_002128	Bound	0	0	1	1	1	0	0	0	16	2	0	2	7	11	3	0	3	1	6	0	0	2	0	1	5	1	0	0	5	4	13	2	0	0	0	1	1	3	1	1	1	5	1	5	10	0	2
MAP3K11	NM_002419	Bound	0	0	1	1	0	0	2	2	40	1	0	0	8	20	4	0	3	16	0	1	0	2	0	2	6	1	0	2	12	2	19	12	0	0	1	0	1	4	0	0	8	2	0	21	35	2	0
NCBP1	NM_002486	Bound	0	0	1	1	0	0	0	0	0	0	0	0	0	1	0	0	0	1	0	0	0	0	0	0	0	0	0	0	0	1	0	0	0	0	0	0	0	0	0	0	1	0	0	0	0	0	0
NDUFA4	NM_002489	Bound	0	0	1	1	0	0	0	0	1	0	0	1	2	3	3	0	0	2	0	0	0	0	0	0	2	0	0	0	1	0	0	0	0	0	0	0	0	0	0	0	1	1	0	2	4	0	0
NDUFA6	NM_002490	Bound	0	0	1	1	0	0	0	0	0	0	0	0	0	1	0	0	0	0	0	0	0	0	0	0	0	0	0	0	0	0	0	0	0	0	0	0	0	0	0	0	0	0	0	1	0	0	0
NDUFB5	NM_002492	Bound	0	0	1	1	0	0	0	0	0	0	0	0	0	5	0	0	1	2	0	0	0	0	0	0	1	0	0	1	3	2	3	0	1	0	0	0	0	1	0	1	3	1	2	0	0	2	0
NDUFS4	NM_002495	Bound	0	0	1	1	0	2	0	0	4	0	0	4	1	9	0	0	3	10	0	1	1	0	0	0	0	0	0	2	25	17	12	0	3	2	0	0	0	3	3	1	8	7	1	9	4	3	3
NFYA	NM_002505	Bound	0	0	1	1	1	1	1	1	6	1	0	0	2	13	2	0	0	4	2	0	1	2	0	1	1	1	1	3	16	6	16	4	2	3	1	1	0	5	4	1	5	6	1	7	13	1	3
NPAS2	NM_002518	Bound	0	0	1	1	0	1	1	1	6	1	0	0	3	23	0	0	2	7	2	0	3	0	0	0	2	0	2	4	19	15	15	0	2	0	0	1	0	3	3	6	6	8	2	7	7	6	8
NRAS	NM_002524	Bound	0	0	1	1	0	2	0	0	5	0	1	4	4	24	1	0	2	6	0	0	3	4	0	0	6	1	2	5	21	22	23	0	3	3	3	0	1	4	14	5	10	12	3	8	9	12	3
PDE6D	NM_002601	Bound	0	0	1	1	1	0	0	0	6	0	0	3	4	19	1	0	5	2	0	0	1	2	0	2	3	0	1	2	16	14	17	0	0	2	2	1	0	2	9	4	7	11	5	8	9	4	3
PSMA2	NM_002787	Bound	0	0	1	1	0	0	0	0	0	0	0	1	2	0	1	0	0	0	0	0	1	0	0	0	0	0	0	1	6	2	2	0	1	1	0	0	0	1	3	4	0	2	0	0	1	1	0
PSMD7	NM_002811	Bound	0	0	1	1	0	0	0	0	1	0	0	0	0	3	0	0	0	2	0	0	0	0	0	0	1	0	1	1	0	1	0	0	0	0	0	0	0	0	1	0	2	0	0	1	1	1	0
PSMD10	NM_002814	Bound	0	0	1	1	0	0	0	0	7	0	0	0	0	10	2	1	2	3	0	0	1	0	0	0	2	0	1	1	7	3	10	4	0	0	0	0	0	2	1	1	3	4	1	3	5	3	0
RAB2	NM_002865	Bound	0	0	1	1	0	0	0	0	5	0	1	1	2	12	0	0	2	8	4	0	2	2	0	1	3	1	0	0	6	5	4	0	1	1	0	0	0	2	3	1	6	7	1	6	6	3	1
RANGAP1	NM_002883	Bound	0	0	1	1	0	0	0	0	0	0	0	0	0	5	0	0	0	0	0	0	0	2	0	0	2	0	1	1	3	1	0	0	0	0	0	0	0	2	0	0	0	0	0	0	0	0	0
RDH5	NM_002905	Bound	0	0	1	1	1	0	0	0	26	0	0	1	11	19	3	0	0	11	0	1	1	0	0	1	5	0	1	4	9	3	23	4	1	1	1	1	0	5	0	1	2	5	0	14	16	3	0
RENT1	NM_002911	Bound	0	0	1	1	0	0	2	3	0	0	0	0	0	0	0	0	0	0	0	0	0	0	0	0	0	0	0	0	0	0	1	0	0	0	0	0	0	0	0	0	0	0	0	1	0	0	0
RPS27A	NM_002954	Bound	0	0	1	1	0	0	0	0	1	0	0	0	2	0	0	0	2	0	0	0	0	0	0	0	0	0	0	0	2	1	1	0	0	0	0	0	0	0	0	0	0	0	0	0	0	0	0
SMARCE1	NM_003079	Bound	0	0	1	1	0	1	0	0	6	0	0	2	3	5	1	0	0	0	0	0	0	0	0	0	0	0	0	0	2	7	7	0	3	1	0	0	0	1	3	4	4	6	0	1	4	1	3
SNX1	NM_003099	Bound	0	0	1	1	0	1	0	0	3	0	0	0	2	28	3	0	3	2	0	0	3	0	0	2	5	0	1	2	17	4	12	0	1	1	1	0	0	2	2	4	10	6	1	8	8	2	0
SRP54	NM_003136	Bound	0	0	1	1	1	0	0	0	0	1	0	1	1	3	0	0	0	0	0	0	0	2	0	1	1	1	0	0	5	1	3	0	0	1	0	0	0	1	0	1	3	1	0	3	1	1	0
NFE2L1	NM_003204	Bound	0	0	1	1	1	0	1	1	13	2	0	0	5	7	0	0	2	2	0	0	0	0	1	1	2	0	0	2	3	1	8	4	1	0	0	0	2	0	2	0	0	3	0	5	3	2	0
TRA1	NM_003299	Bound	0	0	1	1	5	0	2	3	6	1	0	2	3	4	0	0	2	13	4	1	1	0	0	0	0	0	0	0	6	2	15	4	0	0	0	0	0	0	1	0	6	1	1	3	5	4	0
YWHAB	NM_003404	Bound	0	0	1	1	0	0	0	0	2	0	0	0	5	11	3	0	0	6	0	1	2	0	0	2	3	0	1	1	5	12	11	1	0	1	1	2	0	5	4	1	5	5	2	3	4	5	1
ZNF207	NM_003457	Bound	0	0	1	1	0	0	0	0	0	0	0	0	1	3	0	0	0	0	0	0	0	2	0	0	1	1	0	2	0	3	3	0	0	0	0	0	0	0	0	0	2	1	0	0	0	1	0
STAM	NM_003473	Bound	0	0	1	1	0	2	0	0	2	0	0	2	4	8	0	0	0	1	0	0	1	0	0	1	2	0	0	0	7	12	8	0	2	2	0	0	0	3	4	1	3	5	2	3	1	3	1
PIP5K1A	NM_003557	Bound	0	0	1	1	0	1	0	0	1	0	0	0	4	9	0	0	0	0	0	0	0	0	0	2	2	0	0	1	5	5	6	1	1	0	0	0	0	2	4	2	2	3	1	4	0	1	1
CUL2	NM_003591	Bound	0	0	1	1	0	0	0	0	4	0	0	0	1	4	0	0	0	1	4	0	0	0	0	1	2	0	0	0	1	0	4	0	0	0	1	2	0	2	0	2	4	4	1	5	6	1	0
SMARCA5	NM_003601	Bound	0	0	1	1	1	0	0	0	6	0	0	0	0	0	2	0	0	0	0	0	0	0	0	0	0	0	0	0	4	1	8	1	0	0	0	0	0	0	0	1	0	0	0	5	3	0	0
PEX11B	NM_003846	Bound	0	0	1	1	0	0	0	0	7	0	0	0	2	1	0	0	0	0	0	0	0	0	0	0	0	0	0	1	4	1	1	0	0	0	0	0	0	0	0	0	3	2	0	4	1	1	0
SUCLG1	NM_003849	Bound	0	0	1	1	1	0	0	0	0	1	0	0	1	1	0	0	0	0	0	0	0	0	0	0	0	0	0	0	1	0	1	0	0	0	0	0	0	0	0	0	0	0	0	1	0	0	0
DPM1	NM_003859	Bound	0	0	1	1	0	0	2	4	20	0	0	0	8	10	4	0	4	8	4	0	0	0	2	0	2	0	0	0	3	1	4	3	0	0	1	2	0	2	0	0	4	3	0	9	11	2	0
G10	NM_003910	Bound	0	0	1	1	0	0	0	0	5	0	0	0	0	8	0	0	0	1	0	0	0	2	0	0	3	0	1	2	0	0	2	1	0	0	0	0	0	0	0	0	1	2	0	2	4	0	0
MBD4	NM_003925	Bound	0	0	1	1	0	0	0	0	0	0	0	0	0	0	0	0	0	0	0	1	0	0	0	0	0	0	0	0	0	2	0	0	0	0	0	0	0	0	2	0	0	0	0	0	0	0	0
UBE2M	NM_003969	Bound	0	0	1	1	0	0	0	0	2	0	0	0	1	2	0	0	0	1	0	0	0	0	0	0	0	0	0	0	0	1	0	0	0	0	0	0	0	0	0	0	0	1	0	0	0	0	0
BYSL	NM_004053	Bound	0	0	1	1	0	0	0	0	2	0	0	0	1	1	0	0	0	0	0	0	0	0	0	0	1	0	0	0	0	0	0	0	0	0	0	0	0	0	0	0	0	0	0	1	0	0	0
CDKN1B	NM_004064	Bound	0	0	1	1	2	0	3	3	6	0	0	2	2	9	0	0	1	4	0	0	0	2	0	0	3	0	1	1	3	3	10	1	1	0	0	0	0	1	0	2	1	1	0	7	7	0	1
CS	NM_004077	Bound	0	0	1	1	0	3	0	0	18	0	0	0	9	22	2	0	3	6	0	3	2	0	0	5	3	0	1	2	18	15	19	2	1	0	3	3	0	4	4	3	6	3	3	6	5	1	7
FDX1	NM_004109	Bound	0	0	1	1	0	0	0	0	0	0	0	0	0	0	0	0	0	0	0	0	0	0	0	0	0	0	0	0	2	1	0	0	0	0	0	0	0	0	0	0	0	2	0	0	0	1	0
SNRPD3	NM_004175	Bound	0	0	1	1	0	0	0	0	3	0	0	0	1	1	1	0	1	1	0	0	0	0	0	0	0	0	0	0	1	0	1	0	0	0	0	0	0	0	0	1	0	0	0	4	2	0	0
STK19	NM_004197	Bound	0	0	1	1	1	0	0	0	25	0	0	0	8	17	5	1	1	14	2	1	1	0	0	3	7	0	0	3	5	1	12	1	0	1	1	2	0	2	0	1	5	2	0	19	22	2	0
ATP6V1F	NM_004231	Bound	0	0	1	1	0	0	0	0	2	0	0	0	2	2	0	0	0	8	0	0	0	0	0	0	1	0	0	0	1	1	3	0	0	0	0	0	0	0	0	2	0	3	0	0	5	0	0
RECQL5	NM_004259	Bound	0	0	1	1	1	0	0	0	2	1	0	1	1	7	0	0	2	0	0	0	0	0	0	0	1	0	1	1	4	2	4	1	0	0	0	0	0	2	2	0	2	3	0	3	4	0	0
GOSR2	NM_004287	Bound	0	0	1	1	0	0	0	0	3	0	0	0	2	14	0	0	0	1	0	1	0	0	0	0	3	0	1	1	8	3	3	0	0	1	0	0	0	1	2	0	2	4	0	4	7	0	0
BCS1L	NM_004328	Bound	0	0	1	1	0	0	0	0	7	0	0	0	1	8	1	0	0	3	0	0	0	4	0	1	3	2	0	0	2	1	1	1	0	0	0	1	1	4	0	0	0	1	0	3	6	1	0
CETN2	NM_004344	Bound	0	0	1	1	2	0	0	0	1	0	0	0	0	2	0	0	0	0	0	0	0	0	0	0	0	0	0	0	1	0	4	0	0	0	0	0	0	0	0	0	2	1	0	2	2	0	0
CPT1B	NM_004377	Bound	0	0	1	1	0	1	0	0	6	0	0	1	6	9	1	0	4	11	0	0	0	0	0	1	1	0	1	1	4	2	13	1	1	0	1	2	1	4	2	0	4	1	1	8	11	0	0
SFRS8	NM_004592	Bound	0	0	1	1	1	1	0	0	6	0	0	1	5	15	1	0	5	1	0	0	2	0	0	1	4	0	1	5	6	10	15	3	0	0	0	1	0	5	3	2	6	5	0	7	6	6	0
SNRPA	NM_004596	Bound	0	0	1	1	0	0	0	0	5	0	0	0	1	1	1	0	0	0	0	0	0	0	0	1	1	0	0	0	0	0	1	0	0	0	0	0	0	0	0	0	0	0	0	1	1	0	0
RAB11A	NM_004663	Bound	0	0	1	1	1	1	0	0	1	0	0	2	3	16	0	0	2	5	0	0	1	0	0	2	2	0	2	3	15	15	9	1	2	1	2	3	0	4	6	1	9	10	1	6	10	4	1
MTMR4	NM_004687	Bound	0	0	1	1	3	1	3	2	23	1	0	0	10	24	7	0	0	16	0	0	1	0	0	0	4	0	4	4	5	4	28	1	0	0	0	0	0	3	2	2	3	4	1	16	14	3	0
DYRK1B	NM_004714	Bound	0	0	1	1	2	0	0	0	13	1	0	0	6	7	3	0	5	5	2	0	0	0	0	0	2	0	1	1	5	3	13	3	1	0	0	0	0	2	1	0	4	5	1	6	8	3	0
TXNL	NM_004786	Bound	0	0	1	1	0	0	0	0	0	0	0	0	0	0	0	0	0	0	0	0	0	0	0	0	0	0	0	0	0	0	0	0	0	0	0	0	0	0	0	0	0	0	0	0	0	0	0
TM9SF2	NM_004800	Bound	0	0	1	1	0	2	0	0	2	0	0	2	1	5	0	0	0	0	0	0	2	0	0	0	1	0	1	1	5	15	4	0	1	0	0	0	0	0	7	4	5	2	3	2	4	1	1
CIAO1	NM_004804	Bound	0	0	1	1	0	2	0	0	18	0	0	0	5	7	1	0	1	8	2	0	0	2	1	1	4	1	0	0	2	2	6	0	2	0	0	0	0	2	0	0	2	1	0	11	10	1	1
STOML1	NM_004809	Bound	0	0	1	1	0	0	0	0	0	0	0	0	0	0	0	0	0	0	0	0	1	0	0	0	0	0	0	0	0	1	3	0	0	1	0	0	0	0	0	0	1	0	2	0	0	0	0
VPS4B	NM_004869	Bound	0	0	1	1	0	1	0	0	2	0	0	0	0	1	0	0	2	0	0	0	0	0	0	0	0	0	0	0	6	5	6	0	0	0	1	2	0	2	3	0	3	1	0	3	0	0	0
MRPL33	NM_004891	Bound	0	0	1	1	0	0	0	0	0	0	0	0	1	0	0	0	0	0	0	0	0	0	0	1	0	0	0	0	0	2	1	0	1	0	0	0	0	0	1	0	0	0	0	1	1	0	0
RNPC2	NM_004902	Bound	0	0	1	1	0	0	0	0	2	0	0	0	3	4	0	0	0	1	0	0	0	0	0	0	1	0	0	0	2	0	2	0	0	0	0	0	0	0	0	0	3	2	0	0	1	0	0
ABCG1	NM_004915	Bound	0	0	1	1	1	1	1	1	4	1	0	2	0	10	0	0	0	5	0	0	0	0	0	2	2	0	0	2	1	8	4	2	0	1	1	1	0	1	3	2	4	3	1	5	5	2	1
NDUFS1	NM_005006	Bound	0	0	1	1	0	0	0	0	13	0	0	0	5	16	2	0	10	17	2	0	2	0	0	2	2	0	0	5	19	8	18	1	0	2	1	2	1	4	3	1	7	3	0	9	9	4	0
PCYT1A	NM_005017	Bound	0	0	1	1	0	0	0	0	1	0	0	0	0	11	0	0	0	1	0	0	0	0	0	1	3	0	0	1	1	0	1	0	0	0	0	0	1	0	0	0	1	1	1	2	1	1	0
GTF2H1	NM_005316	Bound	0	0	1	1	0	0	2	3	5	0	0	0	0	6	0	0	0	2	2	0	0	2	0	0	3	1	0	0	1	2	0	2	0	0	0	0	0	0	0	0	1	1	0	4	3	0	0
HSPA5	NM_005347	Bound	0	0	1	1	3	0	3	2	2	3	0	0	3	13	3	0	1	0	0	2	1	2	1	1	2	1	0	0	2	2	11	1	0	1	0	0	0	0	0	1	2	5	0	4	0	5	0
VEGFC	NM_005429	Bound	0	0	1	1	0	5	1	2	3	0	0	0	2	17	0	0	0	1	0	0	1	0	0	2	4	0	2	3	11	8	6	0	1	3	1	0	0	2	7	3	7	5	0	4	0	3	1
MRE11A	NM_005590	Bound	0	0	1	1	0	1	0	0	1	0	0	2	0	1	0	1	0	2	0	0	0	0	0	0	0	0	0	0	4	6	3	0	0	0	0	0	1	0	4	0	3	4	1	0	3	2	1
RBBP4	NM_005610	Bound	0	0	1	1	0	0	0	0	3	0	0	0	0	4	0	0	0	1	0	0	0	0	0	0	1	0	0	0	0	1	2	0	0	0	0	0	0	1	0	0	0	1	0	6	0	1	0
SLC35A2	NM_005660	Bound	0	0	1	1	0	1	0	0	20	0	0	1	9	18	1	1	6	10	0	1	1	0	0	0	0	0	0	0	6	15	15	0	1	0	2	2	0	6	6	2	5	7	4	20	15	2	1
NR1H3	NM_005693	Bound	0	0	1	1	0	0	0	0	11	0	0	0	3	0	1	0	0	4	0	0	0	0	0	0	0	0	0	0	2	0	4	2	0	0	0	0	0	0	0	0	3	3	0	5	5	1	0
RBM6	NM_005777	Bound	0	0	1	1	0	0	1	1	5	0	0	0	3	0	1	0	0	0	0	0	0	0	0	0	0	0	0	0	1	0	0	0	0	0	0	0	0	1	0	0	1	1	0	4	5	0	0
PSME3	NM_005789	Bound	0	0	1	1	1	0	0	0	4	0	0	0	3	4	0	0	0	4	8	0	1	2	1	0	1	0	0	1	5	5	4	2	1	0	1	1	0	2	0	0	1	1	0	4	4	2	0
SLC35B1	NM_005827	Bound	0	0	1	1	0	0	0	0	3	0	0	0	2	9	1	0	0	1	0	0	0	2	1	1	2	1	1	2	5	2	5	1	0	0	0	0	0	0	0	0	3	2	0	2	1	1	0
BET1	NM_005868	Bound	0	0	1	1	0	1	0	0	0	0	0	0	2	2	0	0	1	0	0	0	0	0	0	0	1	0	1	2	4	3	0	0	0	0	0	0	0	0	0	1	1	2	0	0	0	2	0
SAP18	NM_005870	Bound	0	0	1	1	0	0	0	0	1	0	0	0	0	0	0	0	0	0	0	0	0	0	0	0	1	0	0	0	1	0	0	0	0	0	0	0	0	0	0	0	0	0	0	0	0	0	0
MEF2B	NM_005919	Bound	0	0	1	1	0	0	0	0	7	0	0	0	1	1	0	0	4	1	0	2	0	0	0	0	0	0	0	0	1	0	4	0	0	0	0	0	0	1	0	0	1	0	0	5	4	0	0
PRCC	NM_005973	Bound	0	0	1	1	0	0	0	0	3	0	0	0	0	5	0	0	1	0	0	0	1	0	0	0	0	0	0	0	4	2	7	0	1	0	1	1	0	1	1	0	2	6	0	2	4	2	0
C10orf7	NM_006023	Bound	0	0	1	1	0	0	0	0	0	0	0	1	0	0	0	0	0	0	0	0	0	0	0	0	0	0	0	0	1	1	1	0	0	0	1	1	0	2	1	0	0	1	0	4	1	1	0
CDC42BPB	NM_006035	Bound	0	0	1	1	1	0	0	0	1	0	0	1	1	8	0	0	0	0	0	0	0	2	0	1	1	0	0	0	6	9	9	1	1	1	0	0	0	3	2	0	4	6	4	3	2	2	0
SPATA2	NM_006038	Bound	0	0	1	1	0	0	0	0	5	0	0	0	1	3	1	0	0	0	0	0	1	0	0	2	1	0	0	0	1	0	5	0	0	0	0	0	0	1	0	1	5	3	0	3	1	0	1
DSCR3	NM_006052	Bound	0	0	1	1	0	0	0	0	0	0	0	3	0	3	0	0	0	0	0	0	0	0	0	1	1	0	0	0	1	10	2	0	0	0	0	0	0	0	4	1	3	2	2	1	3	0	1
CITED2	NM_006079	Bound	0	0	1	1	0	1	1	1	15	0	0	2	6	6	5	0	3	6	8	0	1	2	1	0	1	0	1	2	18	12	18	5	2	1	2	3	0	8	5	4	11	11	4	15	17	8	2
SKB1	NM_006109	Bound	0	0	1	1	0	0	0	0	3	0	0	2	1	2	0	0	0	0	0	0	0	0	0	0	0	0	0	2	2	1	1	0	0	0	0	0	0	0	1	1	0	2	1	3	1	1	0
NEDD8	NM_006156	Bound	0	0	1	1	1	0	0	0	8	0	0	0	3	14	0	0	5	4	0	0	3	0	0	3	4	0	0	1	8	5	7	0	1	0	2	2	0	1	0	0	4	4	1	7	8	1	0
PPP2R5B	NM_006244	Bound	0	0	1	1	0	0	0	0	5	0	0	0	1	5	0	0	0	2	0	0	0	0	0	5	3	0	0	0	3	0	4	2	0	0	0	0	0	1	1	0	0	0	0	4	3	0	0
TLN1	NM_006289	Bound	0	0	1	1	0	0	0	0	6	0	0	0	3	11	4	0	1	5	0	0	2	0	0	2	1	0	2	3	6	9	10	2	0	0	0	0	1	1	1	0	3	8	1	4	7	4	1
ZNF192	NM_006298	Bound	0	0	1	1	0	0	0	0	0	0	0	0	0	3	0	0	0	0	0	0	0	0	0	0	1	0	0	0	0	0	2	0	0	0	0	0	1	0	0	0	3	1	0	3	2	0	0
TIMM23	NM_006327	Bound	0	0	1	1	0	0	0	0	5	0	0	0	3	3	2	0	4	1	2	0	0	0	0	0	0	0	0	1	4	1	3	0	0	0	0	0	0	0	0	0	0	1	1	8	6	0	0
HBXIP	NM_006402	Bound	0	0	1	1	0	0	0	0	0	0	0	0	0	0	0	0	0	0	0	0	0	0	0	0	0	0	0	0	1	0	1	0	0	0	0	0	0	0	0	0	0	0	0	0	0	0	0
SMC2L1	NM_006444	Bound	0	0	1	1	0	0	0	0	0	0	0	0	1	0	0	0	0	0	0	0	0	0	0	0	0	0	0	0	1	0	1	0	0	0	0	0	0	0	0	0	0	1	0	0	0	0	0
IVNS1ABP	NM_006469	Bound	0	0	1	1	0	1	0	0	0	0	0	0	0	1	0	0	0	0	0	0	0	0	0	0	0	0	0	0	0	1	0	0	0	0	0	0	0	1	1	0	0	0	0	0	0	0	0
RRAGA	NM_006570	Bound	0	0	1	1	0	0	0	0	0	0	0	0	0	0	0	0	0	0	0	0	0	0	0	0	0	0	0	0	0	0	2	2	0	0	0	0	0	0	0	0	0	0	0	2	2	0	0
STARD10	NM_006645	Bound	0	0	1	1	0	0	0	0	10	0	0	1	6	16	0	0	0	6	0	0	0	0	0	0	3	0	1	4	3	4	7	2	0	0	1	2	0	4	0	0	3	2	1	10	9	3	0
CLPX	NM_006660	Bound	0	0	1	1	1	0	0	0	0	1	0	0	0	0	0	0	0	0	0	0	0	0	0	0	0	0	0	0	0	0	1	0	0	0	0	0	0	0	0	0	0	0	0	0	0	0	0
SUGT1	NM_006704	Bound	0	0	1	1	0	0	0	0	1	0	0	0	0	0	0	0	0	0	0	0	0	0	0	0	0	0	0	0	0	0	0	0	0	0	0	0	0	0	0	0	0	0	0	1	0	0	0
U2AF1	NM_006758	Bound	0	0	1	1	0	0	0	0	2	0	0	0	0	2	0	0	0	1	0	0	0	2	1	1	1	1	0	0	2	2	1	2	1	0	0	0	0	0	0	0	1	2	0	2	5	1	0
LZTR1	NM_006767	Bound	0	0	1	1	0	0	0	0	13	0	0	0	7	5	2	0	3	4	2	0	0	0	0	0	1	0	0	0	2	0	7	1	0	1	0	0	0	0	1	0	0	1	0	7	12	0	1
METAP2	NM_006838	Bound	0	0	1	1	0	0	1	1	2	0	0	1	0	0	0	0	0	0	0	0	0	0	1	0	0	0	0	1	2	2	1	0	0	1	0	1	0	1	1	0	2	2	1	3	1	1	0
TDRKH	NM_006862	Bound	0	0	1	1	0	0	0	0	0	0	0	1	0	0	0	0	0	0	0	0	1	0	0	0	0	0	0	0	2	1	1	0	0	0	0	0	0	0	0	0	0	0	0	0	0	0	0
RNF5	NM_006913	Bound	0	0	1	1	4	0	0	0	7	2	0	0	0	14	0	0	1	0	0	0	0	2	0	0	2	1	0	2	11	4	18	1	0	3	0	0	0	3	0	2	3	0	0	3	4	0	1
SFRS5	NM_006925	Bound	0	0	1	1	0	1	0	0	2	0	0	1	1	1	0	0	0	2	2	0	0	0	0	0	0	0	0	0	2	1	1	1	0	0	0	0	0	2	0	1	0	0	0	2	0	0	0
STCH	NM_006948	Bound	0	0	1	1	0	0	0	0	0	0	0	1	0	1	0	0	0	0	0	0	0	0	0	0	1	0	0	0	0	1	0	0	0	0	0	0	0	1	2	0	1	1	0	0	1	0	0
ZNF183	NM_006978	Bound	0	0	1	1	0	0	0	0	1	0	0	0	3	5	0	0	0	0	0	0	0	0	0	0	1	0	0	1	1	1	3	0	0	1	0	1	0	1	0	0	2	1	1	1	1	0	0
SLC39A7	NM_006979	Bound	0	0	1	1	0	1	1	1	25	0	0	0	8	8	1	0	1	8	0	0	0	0	0	1	1	0	0	2	3	1	3	5	0	1	0	0	0	2	1	1	0	1	0	13	15	2	1
CPSF5	NM_007006	Bound	0	0	1	1	0	1	2	1	4	0	0	1	1	1	0	0	0	8	0	0	1	0	0	0	1	0	0	1	4	3	4	0	0	0	0	0	0	1	5	2	4	3	0	6	3	2	1
DNAJB4	NM_007034	Bound	0	0	1	1	0	1	0	0	0	0	0	0	1	3	1	0	1	0	2	0	1	2	1	1	1	1	1	1	4	2	1	0	1	0	1	2	0	1	2	1	0	1	0	2	1	0	1
PNKP	NM_007254	Bound	0	0	1	1	1	0	0	0	9	0	0	0	0	0	2	0	2	6	0	0	0	0	0	0	0	0	0	0	2	1	4	2	0	0	0	0	0	0	0	1	1	1	0	2	5	0	0
BRCA1	NM_007295	Bound	0	0	1	1	0	0	0	0	0	0	0	0	0	0	0	0	0	0	0	0	0	0	0	0	0	0	0	0	0	2	0	0	0	0	0	0	0	0	1	0	0	2	0	1	1	1	1
NCBP2	NM_007362	Bound	0	0	1	1	0	0	0	0	3	0	0	0	1	3	5	0	0	2	0	0	0	0	0	0	0	0	0	1	0	1	1	0	0	0	0	0	0	0	0	0	0	0	0	2	1	0	0
CHIC2	NM_012110	Bound	0	0	1	1	0	1	0	0	0	0	0	3	2	8	0	0	1	1	0	0	0	0	0	0	1	0	0	0	9	5	3	0	1	1	1	0	0	1	5	4	5	5	1	5	3	1	0
AHSA1	NM_012111	Bound	0	0	1	1	0	0	0	0	6	0	0	1	3	7	4	0	1	4	2	1	1	0	0	0	3	0	0	0	2	3	3	0	0	1	0	0	0	1	1	1	1	1	1	7	5	0	0
AATF	NM_012138	Bound	0	0	1	1	0	0	0	0	1	0	0	0	0	1	0	0	0	2	0	0	1	0	0	0	0	0	1	2	5	3	1	0	1	1	0	0	0	0	0	0	0	3	0	1	1	2	1
FBXW2	NM_012164	Bound	0	0	1	1	0	0	0	0	1	0	0	0	0	3	0	0	0	0	0	0	0	2	0	0	1	1	0	1	0	0	0	1	0	0	0	0	0	0	0	0	0	0	0	3	2	0	0
FBXO24	NM_012172	Bound	0	0	1	1	0	0	0	0	2	0	0	0	2	4	1	0	0	0	0	0	0	0	0	2	1	0	0	0	0	1	0	3	0	0	0	0	0	0	0	0	0	0	0	2	1	0	0
HAAO	NM_012205	Bound	0	0	1	1	0	0	0	0	0	0	0	0	0	2	0	0	0	0	0	1	0	0	0	1	0	0	0	0	0	1	0	0	0	1	0	0	0	2	0	0	0	0	0	0	1	0	0
ORC3L	NM_012381	Bound	0	0	1	1	0	0	0	0	0	0	0	0	0	1	0	0	2	0	0	0	0	0	0	0	0	0	0	0	2	5	1	0	3	0	0	0	0	1	0	1	0	2	0	0	1	1	1
PRKCABP	NM_012407	Bound	0	0	1	1	1	0	0	0	2	0	0	0	0	0	0	0	4	0	0	0	0	0	0	0	0	0	0	0	1	0	3	0	0	0	0	0	0	0	0	0	2	0	0	4	4	0	0
TIMM9	NM_012460	Bound	0	0	1	1	0	0	0	0	2	0	0	0	0	1	0	0	0	0	0	0	0	0	0	0	0	0	1	1	2	2	1	0	0	0	0	0	0	0	0	1	1	1	0	0	0	0	0
TSLRP	NM_012472	Bound	0	0	1	1	0	0	0	0	0	0	0	0	0	0	0	0	0	0	0	0	0	0	0	0	0	0	0	0	3	2	1	0	0	0	0	0	0	0	0	0	2	2	0	0	0	1	0
GTL3	NM_013242	Bound	0	0	1	1	1	5	0	0	3	0	0	2	3	18	1	1	9	0	0	0	1	0	0	1	2	0	1	6	11	9	9	0	1	1	1	2	0	2	3	3	6	9	0	2	6	3	1
PRSS25	NM_013247	Bound	0	0	1	1	2	0	0	0	24	0	0	0	15	32	4	0	6	23	0	2	0	0	0	3	5	0	1	3	11	2	16	2	0	0	1	0	0	2	2	0	5	2	2	16	16	1	0
HSU79274	NM_013300	Bound	0	0	1	1	0	0	0	0	2	0	0	0	1	1	0	0	0	1	0	0	0	0	0	0	0	0	0	0	0	0	0	0	0	0	0	0	0	0	0	0	0	0	0	1	2	0	0
CNOT4	NM_013316	Bound	0	0	1	1	1	0	1	1	15	0	0	1	5	18	0	0	2	10	2	0	1	2	1	2	2	1	0	2	17	16	18	1	4	3	1	1	0	9	7	6	13	14	3	9	11	7	1
PARVB	NM_013327	Bound	0	0	1	1	0	1	0	0	1	0	0	0	0	7	0	2	0	0	0	0	0	0	0	0	1	0	0	0	4	5	3	0	3	0	0	0	0	0	2	1	1	1	0	0	0	0	3
ABT1	NM_013375	Bound	0	0	1	1	0	0	0	0	0	0	0	0	0	0	0	0	0	0	0	0	0	0	0	0	0	0	0	0	0	0	1	0	0	0	0	0	0	0	0	0	0	0	0	0	0	0	0
EWSR1	NM_013986	Bound	0	0	1	1	0	0	1	1	22	1	0	0	3	5	2	0	0	4	2	0	0	0	0	2	3	0	0	1	5	4	8	3	1	0	0	0	1	0	2	0	3	2	0	9	7	0	1
DHX38	NM_014003	Bound	0	0	1	1	0	0	0	0	1	0	0	0	0	0	0	0	0	0	0	0	0	0	0	0	0	0	0	0	0	0	0	0	0	0	0	0	0	0	0	0	1	0	0	0	1	0	0
PTD012	NM_014039	Bound	0	0	1	1	0	0	0	0	0	0	0	1	0	2	0	0	0	0	0	0	0	0	0	0	0	0	0	0	3	3	2	0	1	0	0	0	0	0	2	0	1	2	2	0	0	0	1
TRPS1	NM_014112	Bound	0	0	1	1	2	8	1	2	6	0	0	7	6	32	0	0	4	12	0	2	2	0	0	3	4	0	0	3	24	31	13	5	5	5	1	2	1	9	24	16	13	16	4	2	5	9	9
NUDT5	NM_014142	Bound	0	0	1	1	0	0	1	1	4	0	0	1	0	2	2	0	1	0	0	0	0	0	0	0	0	0	0	0	2	1	3	0	1	1	1	1	0	3	1	0	0	2	0	4	5	2	0
PHP14	NM_014172	Bound	0	0	1	1	0	0	8	12	12	0	0	0	3	2	4	0	3	4	2	0	0	2	2	2	4	0	0	1	2	1	6	2	0	0	0	0	0	3	1	0	0	0	0	8	6	0	0
HSPC166	NM_014186	Bound	0	0	1	1	0	0	0	0	2	0	0	0	0	2	0	0	0	3	0	0	0	0	0	0	0	0	0	0	1	0	1	0	0	0	0	0	0	0	0	0	0	0	0	0	0	0	0
HKE2	NM_014260	Bound	0	0	1	1	0	0	0	0	5	0	0	0	3	4	0	0	1	4	2	0	0	0	0	1	0	0	0	1	3	0	5	1	0	0	0	0	0	1	0	0	1	0	0	6	1	0	0
SPC18	NM_014300	Bound	0	0	1	1	0	0	0	0	0	0	0	0	1	1	0	0	0	0	0	0	0	0	0	0	0	0	0	0	1	1	0	0	1	0	0	0	0	1	0	0	0	0	0	0	0	0	0
HSPC117	NM_014306	Bound	0	0	1	1	0	1	0	0	0	0	0	0	1	0	0	0	0	1	0	0	0	0	0	0	0	0	0	0	1	3	3	0	1	0	0	0	0	1	2	2	0	0	0	2	1	0	2
ZNF324	NM_014347	Bound	0	0	1	1	0	0	0	0	0	0	0	0	0	0	0	0	0	0	0	0	0	0	0	0	0	0	0	0	0	0	0	0	0	0	1	0	0	0	0	0	0	0	0	0	0	0	0
INVS	NM_014425	Bound	0	0	1	1	1	1	0	0	8	0	0	1	4	9	0	1	3	3	0	0	0	0	0	2	2	0	1	1	7	9	9	0	0	0	0	0	0	1	1	3	4	3	0	8	12	1	3
SNX5	NM_014426	Bound	0	0	1	1	0	1	1	1	7	0	0	0	1	9	2	0	4	4	2	0	0	2	1	1	2	1	0	0	5	3	12	1	0	0	1	1	0	2	2	1	6	4	1	9	10	4	2
RAB30	NM_014488	Bound	0	0	1	1	3	3	0	0	8	1	0	3	6	26	3	0	5	8	2	0	5	0	0	3	3	0	0	3	25	23	23	2	3	3	1	0	0	0	13	5	12	13	5	9	6	7	4
SENP1	NM_014554	Bound	0	0	1	1	0	1	0	0	0	0	0	0	0	0	0	0	0	0	0	0	0	0	0	0	0	0	0	0	0	2	0	0	1	0	0	0	0	0	0	1	1	1	0	0	0	1	1
CGBP	NM_014593	Bound	0	0	1	1	0	0	0	0	1	0	0	0	0	1	0	0	0	2	0	0	1	0	0	0	0	0	0	0	0	1	0	0	0	0	0	0	0	0	3	0	0	0	0	0	0	0	0
ZNRD1	NM_014596	Bound	0	0	1	1	0	0	0	0	0	0	0	0	0	0	0	0	3	0	0	0	0	0	0	0	0	0	0	0	0	1	0	0	0	0	0	0	0	0	0	0	0	1	0	0	0	1	0
EHD3	NM_014600	Bound	0	0	1	1	0	2	0	0	2	0	0	1	4	9	0	0	0	0	0	0	0	0	0	0	3	0	1	4	10	9	9	0	0	1	2	1	1	1	2	2	6	6	0	6	2	2	1
KIAA0433	NM_015216	Bound	0	0	1	1	0	0	0	0	0	0	0	1	0	0	0	0	0	0	0	0	0	0	0	0	0	0	0	0	1	3	1	0	0	1	0	0	0	2	3	1	1	2	0	0	0	0	0
HCCR1	NM_015416	Bound	0	0	1	1	0	0	0	0	1	0	0	0	0	0	0	0	0	0	0	0	0	0	0	0	0	0	0	0	3	1	0	0	0	0	0	0	0	0	0	0	0	0	0	2	2	0	0
C20orf4	NM_015511	Bound	0	0	1	1	0	1	0	0	2	0	0	0	0	0	0	0	0	2	0	0	0	0	0	0	0	0	0	0	2	0	2	0	1	0	0	0	0	0	0	2	1	0	0	2	4	0	0
PRPF31	NM_015629	Bound	0	0	1	1	0	0	0	0	8	0	0	0	2	2	2	0	0	2	0	0	0	0	0	0	0	0	0	1	2	0	2	0	0	0	1	0	0	1	0	0	0	0	0	3	6	0	0
ARS2	NM_015908	Bound	0	0	1	1	0	0	0	0	2	0	0	0	0	6	1	0	1	2	0	0	0	0	0	0	2	0	0	0	1	2	3	0	0	0	0	0	0	2	0	1	1	1	0	3	2	1	0
C6orf82	NM_015921	Bound	0	0	1	1	0	0	0	0	5	0	0	0	2	3	0	0	0	6	2	0	0	0	0	0	1	0	0	2	3	1	8	1	0	0	1	1	0	1	0	0	4	2	0	5	3	0	0
LISCH7	NM_015925	Bound	0	0	1	1	0	0	0	0	2	0	0	0	0	2	1	0	0	6	0	0	0	0	0	0	1	0	0	1	0	0	2	0	0	0	0	0	0	0	0	0	0	0	0	2	2	0	0
MRPL2	NM_015950	Bound	0	0	1	1	0	0	0	0	6	0	0	1	1	5	1	0	0	9	0	1	0	2	0	1	1	0	1	1	3	1	4	1	0	0	0	0	0	0	1	1	0	1	0	7	6	0	0
RWDD1	NM_015952	Bound	0	0	1	1	0	2	0	0	1	0	0	0	0	7	0	0	6	3	0	0	1	0	0	0	0	0	1	2	5	3	6	1	1	1	0	0	0	1	3	0	0	4	0	2	2	4	0
MRPS7	NM_015971	Bound	0	0	1	1	0	0	0	0	6	0	0	0	1	5	0	0	1	0	0	0	0	0	0	2	1	0	0	0	0	0	2	1	0	0	0	0	0	1	0	1	1	1	0	3	3	1	0
UCHL5	NM_015984	Bound	0	0	1	1	0	1	0	0	5	0	0	0	6	3	0	0	1	3	0	0	1	2	0	3	2	1	0	0	5	4	5	1	1	0	0	0	0	1	1	1	6	4	0	7	8	1	1
ATP6V1D	NM_015994	Bound	0	0	1	1	0	1	1	1	2	0	0	0	0	9	0	0	0	1	0	0	0	0	0	0	2	0	0	0	4	1	0	0	0	0	0	0	0	2	0	0	1	0	0	2	5	0	0
TFB1M	NM_016020	Bound	0	0	1	1	0	2	0	0	0	0	0	4	0	5	1	0	0	1	0	1	1	0	0	0	0	0	0	1	3	12	2	1	3	3	0	0	0	4	7	5	4	4	2	1	1	1	4
C14orf122	NM_016049	Bound	0	0	1	1	0	0	0	0	9	0	0	0	1	6	2	0	1	7	0	0	0	0	0	0	2	0	1	1	5	3	7	1	0	1	2	2	0	2	2	0	2	2	1	5	4	0	0
COPZ1	NM_016057	Bound	0	0	1	1	1	10	0	0	13	0	0	6	10	19	4	1	4	8	0	0	0	2	0	2	1	1	0	2	26	27	29	1	7	3	6	7	2	12	8	7	17	18	4	15	11	8	2
MRPS16	NM_016065	Bound	0	0	1	1	0	0	0	0	0	0	0	0	1	0	0	0	0	0	0	0	0	0	0	0	0	0	0	0	2	1	1	0	0	0	1	1	0	2	0	0	1	1	1	0	1	0	0
MRPS18C	NM_016067	Bound	0	0	1	1	0	1	0	0	1	0	0	2	2	14	0	0	0	1	0	0	0	0	0	0	2	0	1	1	13	2	4	1	1	1	0	0	0	0	2	1	3	4	0	2	3	1	0
RBM7	NM_016090	Bound	0	0	1	1	0	0	0	0	3	0	0	0	0	1	1	0	1	0	0	0	0	0	0	0	0	0	0	0	0	0	2	0	0	0	0	0	0	1	0	0	2	0	0	2	5	1	0
ASB3	NM_016115	Bound	0	0	1	1	0	0	0	0	7	0	0	0	0	4	0	0	0	0	2	0	0	0	1	0	2	0	0	0	1	0	3	0	0	0	0	0	0	2	0	0	1	0	0	11	8	0	0
DDX41	NM_016222	Bound	0	0	1	1	0	0	0	0	0	0	0	0	0	0	0	0	0	0	0	0	0	0	0	0	0	0	0	1	4	0	1	0	0	0	0	0	0	1	1	0	1	0	0	0	0	0	0
TUBD1	NM_016261	Bound	0	0	1	1	0	0	2	3	19	0	0	1	7	7	5	0	2	7	0	0	0	0	0	0	1	0	0	2	6	7	4	1	1	0	0	0	0	0	0	1	7	3	2	11	11	1	1
DNAJB11	NM_016306	Bound	0	0	1	1	1	0	1	2	1	2	0	0	0	4	0	0	0	1	0	1	2	2	0	2	2	1	0	0	2	0	4	0	0	1	0	0	0	0	1	0	0	0	0	3	0	0	0
ACP6	NM_016361	Bound	0	0	1	1	0	0	0	0	1	0	0	0	1	9	0	0	2	0	0	0	0	0	0	0	1	0	0	2	4	4	2	0	2	0	0	0	0	2	0	3	2	3	2	1	6	1	2
COPB	NM_016451	Bound	0	0	1	1	0	0	0	0	0	0	0	0	0	0	0	0	0	0	0	0	0	0	0	0	0	0	0	0	1	0	1	0	0	0	1	0	0	0	0	0	0	0	0	0	0	0	0
SCOTIN	NM_016479	Bound	0	0	1	1	0	0	0	0	0	0	0	0	0	0	1	0	0	0	0	0	0	0	0	0	0	0	0	0	0	0	0	0	0	0	0	0	0	0	0	0	0	0	0	1	0	0	0
MRPL51	NM_016497	Bound	0	0	1	1	2	0	0	0	5	1	0	0	1	2	1	0	1	0	0	0	0	0	0	0	0	0	0	0	1	0	8	1	0	0	0	0	0	0	0	0	1	0	0	2	2	0	0
IER5	NM_016545	Bound	0	0	1	1	2	0	0	0	3	1	0	0	0	0	0	0	0	0	0	0	1	0	0	0	0	0	0	0	3	0	3	0	0	0	0	0	0	0	0	0	0	0	0	1	1	0	0
GMPR2	NM_016576	Bound	0	0	1	1	0	0	0	0	6	0	0	0	2	4	1	0	0	2	0	0	0	0	0	0	2	0	0	1	3	0	1	0	2	0	0	0	0	0	1	1	1	0	0	2	5	0	2
TTRAP	NM_016614	Bound	0	0	1	1	0	0	0	0	0	0	0	0	0	2	0	0	0	0	0	0	0	0	0	0	1	0	0	1	3	0	0	0	0	0	0	0	0	0	0	0	1	1	0	0	0	0	0
STX18	NM_016930	Bound	0	0	1	1	0	1	0	0	5	0	0	5	3	13	0	1	2	2	0	1	2	0	0	2	1	0	2	6	25	27	14	0	4	1	1	2	0	9	10	10	11	10	1	3	9	6	5
POLE3	NM_017443	Bound	0	0	1	1	0	0	0	0	0	0	0	0	1	0	0	0	0	0	0	0	0	0	0	0	0	0	0	0	0	0	0	0	0	0	0	0	0	0	0	0	0	0	0	0	0	0	0
NAGK	NM_017567	Bound	0	0	1	1	0	0	0	0	0	0	0	0	0	0	0	0	0	0	0	0	0	0	0	0	0	0	0	0	0	0	0	0	0	0	0	0	0	0	0	0	0	0	0	0	0	0	0
FLJ20125	NM_017676	Bound	0	0	1	1	0	0	1	1	3	0	0	0	2	5	0	0	0	1	0	0	1	0	0	0	1	0	0	0	2	7	3	0	0	0	0	0	0	1	2	2	2	6	0	4	4	0	1
GDAP2	NM_017686	Bound	0	0	1	1	0	0	0	0	7	0	0	0	2	7	0	0	0	1	0	0	0	2	0	1	0	0	0	0	3	1	1	0	0	0	0	0	0	0	2	2	2	2	0	5	5	1	1
OSGEP	NM_017807	Bound	0	0	1	1	0	1	0	0	9	0	0	0	8	14	3	0	4	1	0	0	2	0	0	0	4	0	0	4	11	10	20	1	0	0	0	0	0	4	1	1	8	4	1	7	9	2	0
FLJ20511	NM_017853	Bound	0	0	1	1	0	0	0	0	0	0	0	0	0	0	0	0	1	0	0	0	0	0	0	0	0	0	0	0	4	1	0	0	0	0	0	0	0	0	1	0	1	1	0	1	0	0	1
WDR13	NM_017883	Bound	0	0	1	1	0	0	3	4	2	0	0	0	4	1	0	0	0	0	0	0	0	0	0	0	0	0	0	0	1	3	2	3	0	0	2	2	1	2	0	1	0	2	0	1	2	0	0
SLC35A5	NM_017945	Bound	0	0	1	1	1	0	0	0	1	0	0	0	0	3	0	0	0	1	0	0	0	0	0	0	1	0	0	0	2	3	3	0	0	0	0	0	0	1	0	0	0	1	0	2	3	1	1
FLJ10116	NM_018000	Bound	0	0	1	1	0	0	0	0	2	0	0	0	2	10	1	0	0	4	0	0	0	0	0	0	3	0	1	1	6	8	4	0	2	0	0	0	0	1	0	2	7	3	0	3	3	2	0
FLJ10330	NM_018061	Bound	0	0	1	1	0	1	0	0	9	0	0	1	1	7	0	0	0	9	0	0	0	0	0	1	3	0	1	1	4	8	5	1	5	0	2	2	0	2	1	1	1	2	0	6	6	1	6
ELP3	NM_018091	Bound	0	0	1	1	0	1	0	0	0	0	0	0	0	0	0	0	1	1	0	0	0	0	0	0	0	0	0	0	4	3	1	0	0	0	0	0	0	0	1	0	3	0	0	1	1	2	0
FLJ10511	NM_018120	Bound	0	0	1	1	0	0	0	0	0	0	0	0	0	0	0	1	0	0	0	0	0	0	0	0	0	0	0	0	0	1	1	0	0	1	0	0	0	0	1	0	0	1	0	0	0	0	0
PNPO	NM_018129	Bound	0	0	1	1	2	0	0	0	0	3	0	0	0	3	0	0	0	3	2	0	0	0	0	0	1	0	0	0	1	0	5	0	0	0	0	0	0	0	0	0	0	1	0	1	4	0	1
FLJ10581	NM_018146	Bound	0	0	1	1	0	0	0	0	2	0	0	0	0	1	0	0	0	1	0	0	0	0	0	0	0	0	0	0	3	0	0	0	0	1	1	0	0	2	1	0	2	2	0	3	2	0	0
ASF1B	NM_018154	Bound	0	0	1	1	0	2	0	0	2	0	0	1	3	4	3	0	0	8	0	0	0	0	0	0	1	0	0	1	5	5	7	0	0	1	1	0	0	0	5	1	3	4	3	2	6	5	1
FLJ10637	NM_018164	Bound	0	0	1	1	0	0	0	0	0	0	0	1	0	0	2	0	2	1	0	0	0	0	0	0	0	0	0	0	2	1	2	0	0	0	0	0	0	2	1	0	0	1	1	1	0	0	0
C6orf67	NM_018247	Bound	0	0	1	1	0	1	0	0	2	0	0	2	1	9	1	0	1	1	0	0	0	2	0	0	1	0	0	2	4	10	4	1	0	2	0	0	0	3	4	1	1	2	0	3	2	0	1
FLJ10871	NM_018250	Bound	0	0	1	1	2	4	0	0	15	0	0	4	10	26	1	0	3	11	2	0	5	2	0	3	7	1	2	4	20	32	13	5	4	4	4	4	0	5	9	7	18	18	2	10	15	9	4
FLJ11046	NM_018309	Bound	0	0	1	1	1	2	0	0	1	0	0	1	2	6	0	0	0	1	0	0	0	2	0	0	2	1	0	0	11	7	5	0	2	0	0	0	1	2	2	0	4	5	1	3	0	2	3
C14orf106	NM_018353	Bound	0	0	1	1	0	1	0	0	0	0	0	0	0	0	0	0	0	0	0	0	0	0	0	0	0	0	0	0	0	1	0	0	0	0	1	0	0	2	2	2	0	0	0	0	0	1	0
DDX28	NM_018380	Bound	0	0	1	1	0	0	0	0	1	0	0	0	1	0	0	0	0	1	0	0	0	0	0	0	0	0	0	0	0	0	0	0	0	0	1	1	0	1	0	0	1	0	0	1	1	0	0
TSNAXIP1	NM_018430	Bound	0	0	1	1	1	1	0	0	11	1	0	0	6	16	1	0	1	3	0	0	0	0	1	2	3	0	0	4	10	4	10	2	1	0	0	0	0	0	3	2	2	2	1	7	6	0	0
FLJ20010	NM_019021	Bound	0	0	1	1	0	0	0	0	3	0	0	0	3	7	0	0	1	4	0	0	0	0	0	0	2	0	0	0	4	4	0	0	1	0	1	0	0	3	1	3	5	4	1	3	0	2	0
MTRF1L	NM_019041	Bound	0	0	1	1	1	0	0	0	0	1	0	1	1	2	0	0	0	0	0	0	1	0	0	0	1	0	0	0	3	10	3	0	2	0	1	1	0	2	4	2	5	3	0	0	2	0	0
FLJ10287	NM_019083	Bound	0	0	1	1	0	2	0	0	7	1	0	1	1	0	0	0	0	0	0	0	0	0	0	0	0	0	0	0	2	1	6	0	1	0	0	0	0	0	1	2	0	2	0	4	6	3	1
LOC55954	NM_019103	Bound	0	0	1	1	0	0	0	0	10	0	0	0	3	10	3	0	3	4	0	0	0	0	0	1	2	0	0	1	1	8	13	1	0	0	1	0	1	3	4	3	3	5	1	4	9	2	0
ACN9	NM_020186	Bound	0	0	1	1	0	2	0	0	0	0	0	0	1	4	0	0	1	1	0	1	0	0	0	0	0	0	0	1	5	11	2	0	2	1	1	0	0	2	3	3	2	0	0	2	3	0	3
HCDI	NM_020195	Bound	0	0	1	1	0	0	0	0	1	0	0	0	0	3	0	0	0	1	0	0	0	0	0	0	1	0	0	0	0	0	1	0	0	0	0	0	0	0	0	0	0	0	0	0	0	0	0
LOC57019	NM_020313	Bound	0	0	1	1	0	0	0	0	2	0	0	0	0	0	1	0	0	0	0	0	0	0	0	0	0	0	0	0	2	0	3	0	0	0	0	0	0	0	0	0	1	0	0	2	2	0	0
KBRAS1	NM_020345	Bound	0	0	1	1	1	1	1	2	11	0	0	0	9	5	0	0	2	3	0	0	0	0	0	2	5	0	0	0	8	8	12	3	1	1	1	2	1	3	1	2	6	3	0	3	6	3	0
C6orf210	NM_020381	Bound	0	0	1	1	1	3	0	0	2	0	0	1	3	8	0	1	4	1	0	0	1	0	1	1	3	0	0	2	16	24	5	0	2	2	1	0	0	4	7	7	7	10	3	3	2	6	5
EEF1B2	NM_021121	Bound	0	0	1	1	0	0	0	0	7	0	0	0	1	5	0	0	2	1	0	0	1	0	0	0	2	0	0	0	3	1	3	0	0	0	0	0	0	0	1	0	0	0	0	4	4	0	1
TNFAIP1	NM_021137	Bound	0	0	1	1	1	0	0	0	6	1	0	0	1	7	0	0	0	3	0	1	0	5	2	1	2	1	0	0	5	1	7	0	0	0	0	0	0	4	0	0	0	4	0	4	5	0	0
XRCC5	NM_021141	Bound	0	0	1	1	0	2	0	0	0	0	0	0	0	0	0	0	0	6	0	0	0	0	0	0	0	0	0	0	3	0	0	0	0	0	0	0	0	0	0	0	2	2	0	0	2	1	0
SQRDL	NM_021199	Bound	0	0	1	1	0	0	0	0	0	0	0	1	0	8	0	0	0	0	0	0	1	0	0	3	3	0	0	0	2	3	5	0	0	0	1	2	0	2	1	2	0	1	1	1	0	1	0
APMCF1	NM_021203	Bound	0	0	1	1	0	0	0	0	0	0	0	0	0	0	0	0	0	0	0	0	0	0	0	0	0	0	0	0	0	0	0	0	0	0	0	0	0	0	0	0	0	0	0	0	0	0	0
C20orf77	NM_021215	Bound	0	0	1	1	0	1	0	0	3	0	0	0	0	5	0	0	0	0	0	0	0	2	0	0	1	0	0	1	9	7	3	0	3	3	1	0	0	1	9	3	4	6	1	2	5	1	2
RAB18	NM_021252	Bound	0	0	1	1	0	1	0	0	0	0	0	0	0	6	0	0	0	3	0	0	0	2	0	2	2	0	0	0	0	1	1	0	0	0	0	0	0	1	0	1	1	1	0	2	2	0	0
MRPS35	NM_021821	Bound	0	0	1	1	0	0	0	0	0	0	0	0	0	0	0	0	0	0	0	0	0	0	0	0	0	0	0	1	0	1	0	0	0	0	0	0	0	0	2	0	1	0	0	0	0	0	0
MDS025	NM_021825	Bound	0	0	1	1	0	0	0	0	0	0	0	0	0	0	0	0	0	0	0	0	1	0	0	0	0	0	0	0	0	0	1	0	0	0	0	0	0	0	0	0	0	0	0	1	1	0	0
FLJ21820	NM_021925	Bound	0	0	1	1	0	0	0	0	0	0	0	0	0	0	0	0	0	0	0	0	0	0	0	0	0	0	0	0	2	1	1	0	0	0	0	0	0	0	0	1	0	0	0	0	0	0	0
PPP1R11	NM_021959	Bound	0	0	1	1	0	0	0	0	5	0	0	0	1	5	0	0	0	1	0	0	0	2	0	0	3	0	0	2	3	4	2	0	1	0	0	0	0	1	0	1	1	3	0	2	1	1	0
RXRB	NM_021976	Bound	0	0	1	1	1	0	3	2	29	0	0	0	15	22	1	0	5	18	2	0	0	0	1	0	7	0	1	3	10	1	16	2	0	0	0	0	0	1	1	0	12	4	0	13	20	1	0
C14orf133	NM_022067	Bound	0	0	1	1	1	0	2	2	7	0	0	2	3	12	4	0	4	8	2	1	1	2	1	1	4	1	0	1	3	4	9	1	0	1	1	1	0	4	2	4	2	1	1	7	8	1	1
MRPS14	NM_022100	Bound	0	0	1	1	0	0	0	0	0	0	0	0	0	0	0	0	0	0	0	0	0	0	0	0	0	0	0	0	0	1	0	0	1	0	0	0	0	0	0	0	0	0	0	0	0	0	0
PERP	NM_022121	Bound	0	0	1	1	0	1	0	0	0	0	0	1	1	6	0	0	0	2	0	0	0	0	0	0	1	0	1	1	5	6	2	0	1	0	0	1	0	2	2	0	5	1	0	0	1	3	0
MRPL46	NM_022163	Bound	0	0	1	1	0	0	0	0	1	0	0	0	1	1	0	0	1	0	0	0	0	0	0	0	1	0	0	0	0	0	0	0	0	0	0	0	0	0	0	0	0	0	0	0	2	0	0
AD24	NM_022451	Bound	0	0	1	1	0	0	0	0	0	0	0	0	1	0	0	0	0	0	0	0	0	0	0	1	0	0	0	0	1	0	1	0	0	0	0	0	0	1	0	0	1	1	0	2	0	0	0
AZ2	NM_022461	Bound	0	0	1	1	0	0	0	0	0	0	0	0	0	0	0	0	2	0	0	0	0	0	0	0	0	0	0	0	1	0	1	0	0	0	0	0	0	0	0	0	0	0	0	0	0	0	0
COPS7B	NM_022730	Bound	0	0	1	1	0	0	0	0	0	0	0	0	0	6	1	0	0	0	0	0	0	0	0	0	1	0	0	1	1	1	1	0	0	0	0	0	0	0	0	0	0	0	0	2	3	0	0
RBM15	NM_022768	Bound	0	0	1	1	2	0	0	0	4	4	0	0	1	12	0	0	4	5	0	0	0	4	1	1	6	1	0	1	7	3	6	0	0	3	1	0	0	3	2	0	0	0	0	5	2	0	0
DCLRE1B	NM_022836	Bound	0	0	1	1	0	0	0	0	1	0	0	0	4	5	0	0	0	0	2	0	0	0	0	0	1	0	0	0	2	3	2	0	0	0	0	0	0	1	0	0	1	5	1	5	2	1	0
MRPL44	NM_022915	Bound	0	0	1	1	0	0	0	0	0	0	0	0	0	0	0	0	0	0	0	0	0	0	0	0	0	0	0	0	0	1	0	0	0	0	0	0	0	0	0	0	0	0	0	0	0	0	0
ANKRA2	NM_023039	Bound	0	0	1	1	0	1	0	0	0	0	0	0	0	6	0	0	1	0	0	0	1	0	0	0	1	0	0	1	5	5	5	0	2	0	1	1	0	2	5	2	3	1	1	0	1	1	1
MIS12	NM_024039	Bound	0	0	1	1	1	1	0	0	6	0	0	1	1	8	2	0	1	3	0	0	0	0	1	0	3	0	0	3	3	4	7	2	0	1	1	2	0	2	1	1	6	5	0	3	6	5	1
SCNM1	NM_024041	Bound	0	0	1	1	0	0	1	2	0	0	0	0	4	9	0	0	1	2	0	0	0	0	0	1	1	0	0	1	5	1	3	1	0	0	0	0	0	0	0	0	6	2	1	4	5	0	0
MGC5509	NM_024093	Bound	0	0	1	1	1	0	0	0	0	0	0	0	1	3	0	0	0	0	0	0	0	2	2	1	1	1	0	0	1	2	2	0	0	0	0	0	0	0	1	1	1	0	0	2	0	2	0
MEP50	NM_024102	Bound	0	0	1	1	1	0	0	0	2	0	0	0	1	8	0	0	1	0	0	0	0	0	0	1	2	0	0	0	3	1	1	0	0	0	0	0	0	0	0	0	0	1	0	1	6	0	0
MGC2650	NM_024108	Bound	0	0	1	1	0	0	1	1	14	0	0	0	2	0	3	0	1	4	0	0	0	0	1	0	1	0	0	1	0	0	0	0	0	0	0	0	0	0	0	0	0	0	0	4	5	0	0
MGC10433	NM_024321	Bound	0	0	1	1	0	0	0	0	0	1	0	0	2	1	0	0	0	0	0	0	0	0	0	0	0	0	0	0	2	0	2	2	0	0	0	0	0	0	0	0	0	0	0	1	1	0	0
MGC3222	NM_024334	Bound	0	0	1	1	0	0	0	0	15	0	0	0	2	7	1	0	0	1	0	0	0	0	0	1	2	0	1	1	1	1	1	1	0	0	0	0	0	0	0	0	0	2	0	2	4	1	0
MGC4606	NM_024516	Bound	0	0	1	1	1	1	2	2	35	1	0	2	5	9	0	0	7	3	2	1	2	2	1	0	4	1	2	3	8	3	14	3	0	0	1	1	0	3	1	1	5	2	0	23	19	1	2
FLJ22555	NM_024520	Bound	0	0	1	1	0	1	0	0	0	0	0	0	1	0	1	0	0	3	0	0	0	0	0	0	0	0	0	0	0	0	0	0	0	0	0	0	0	0	0	0	0	0	0	1	3	0	0
MRPL24	NM_024540	Bound	0	0	1	1	0	0	0	0	1	0	0	0	0	0	0	0	0	0	0	0	0	0	0	0	0	0	0	0	2	1	1	0	0	0	0	0	0	0	0	0	0	0	0	1	1	0	0
C7orf10	NM_024728	Bound	0	0	1	1	0	1	1	1	11	0	0	0	3	4	1	1	3	4	0	0	1	0	0	0	2	0	0	2	9	6	9	1	2	1	0	0	0	3	1	2	6	3	2	4	8	3	0
HPS6	NM_024747	Bound	0	0	1	1	0	0	0	0	0	0	0	0	1	0	0	0	0	1	0	0	0	0	0	1	0	0	0	0	0	0	0	0	0	0	0	0	0	0	0	0	0	0	0	1	0	0	0
UBE1DC1	NM_024818	Bound	0	0	1	1	0	0	0	0	0	0	0	1	0	0	0	0	0	1	0	0	0	0	0	0	0	0	0	0	0	1	1	0	0	1	0	0	0	0	0	0	1	2	0	0	1	1	0
DHDDS	NM_024887	Bound	0	0	1	1	0	0	0	0	1	0	0	0	1	0	0	0	0	0	0	0	0	0	0	0	0	0	0	0	0	0	0	0	0	0	0	0	0	0	0	0	0	0	0	0	1	0	0
C6orf134	NM_024909	Bound	0	0	1	1	0	0	1	1	8	0	0	0	2	17	0	0	2	10	0	0	0	2	0	0	5	1	1	2	3	0	4	0	0	0	0	0	0	1	1	1	1	0	0	3	4	0	0
MAK3P	NM_025146	Bound	0	0	1	1	0	2	1	2	13	0	0	3	7	25	1	0	3	7	0	0	1	2	1	0	5	0	1	3	8	15	14	1	3	1	0	0	0	3	4	2	6	11	1	13	8	2	1
ELL3	NM_025165	Bound	0	0	1	1	0	0	0	0	0	0	0	0	1	0	0	0	0	1	0	0	1	0	0	0	0	0	0	0	1	0	0	0	0	0	0	0	0	0	0	0	0	0	0	0	0	1	0
DPCK	NM_025233	Bound	0	0	1	1	0	0	0	0	0	0	0	0	0	1	0	0	0	0	0	0	0	0	0	0	1	0	0	0	0	0	0	0	0	0	0	0	0	0	0	0	0	0	0	0	0	0	0
PRR3	NM_025263	Bound	0	0	1	1	0	0	4	6	5	0	0	0	1	6	0	0	0	3	0	0	0	2	0	1	1	1	0	0	1	1	1	0	0	0	0	0	0	0	0	0	2	0	0	7	6	0	0
NDFIP1	NM_030571	Bound	0	0	1	1	0	0	0	0	0	0	0	0	0	0	0	0	0	0	0	0	0	0	0	0	0	0	0	0	2	0	0	0	0	0	0	0	0	0	0	0	0	1	0	1	1	1	0
TCP1	NM_030752	Bound	0	0	1	1	1	0	0	0	7	0	0	0	0	3	0	0	0	2	0	0	0	0	1	0	0	0	0	0	1	1	3	0	0	0	0	1	0	0	0	1	3	1	0	0	5	1	2
MFTC	NM_030780	Bound	0	0	1	1	0	1	0	0	0	0	1	0	0	1	0	0	0	4	0	0	0	0	0	0	0	0	0	0	4	2	4	0	0	0	1	0	0	0	1	0	2	0	0	0	0	0	0
LMAN2L	NM_030805	Bound	0	0	1	1	1	0	0	0	4	3	0	1	0	1	0	0	0	4	0	0	0	0	0	0	0	0	0	0	3	2	6	1	0	0	0	1	0	0	1	1	0	0	0	0	0	0	0
VMP1	NM_030938	Bound	0	0	1	1	0	1	1	1	3	0	0	4	2	6	0	0	1	3	0	0	4	0	0	0	0	0	1	1	9	15	4	1	0	2	1	0	0	1	11	1	8	7	0	2	7	3	1
SESN2	NM_031459	Bound	0	0	1	1	2	0	1	1	15	3	0	0	3	13	1	0	0	5	2	0	0	0	0	1	3	0	0	2	6	3	9	4	0	0	0	0	0	1	0	2	5	1	1	8	9	3	0
SH3BGRL2	NM_031469	Bound	0	0	1	1	0	4	0	0	6	0	0	3	2	13	0	2	1	5	0	1	3	0	0	0	1	0	0	1	20	39	16	2	3	1	0	0	0	3	18	7	11	15	2	4	6	5	12
RIOK1	NM_031480	Bound	0	0	1	1	0	0	0	0	0	0	0	0	0	2	0	0	0	0	0	0	0	2	1	1	1	1	0	0	1	0	0	0	0	0	1	1	0	1	0	0	1	0	0	2	0	0	0
KCTD10	NM_031954	Bound	0	0	1	1	0	0	0	0	8	0	0	1	3	2	2	0	0	0	0	0	0	0	0	0	0	0	0	0	1	0	4	1	0	1	0	0	0	1	0	0	0	1	0	3	3	0	0
FLJ22875	NM_032231	Bound	0	0	1	1	0	0	0	0	10	0	0	0	3	11	0	0	0	0	0	0	0	0	0	0	3	0	0	0	5	2	3	2	0	0	1	0	0	1	0	2	3	3	0	5	2	3	1
C9orf64	NM_032307	Bound	0	0	1	1	0	0	1	1	2	0	0	0	0	0	0	0	0	0	0	0	0	0	0	0	0	0	0	0	0	0	0	0	0	0	0	0	0	0	0	0	0	0	0	0	0	1	0
WBSCR18	NM_032317	Bound	0	0	1	1	0	0	0	0	1	0	0	0	0	2	0	0	0	0	0	0	0	0	0	0	0	0	0	0	1	0	0	0	0	0	0	0	0	0	0	1	0	1	0	0	2	0	0
MGC13102	NM_032323	Bound	0	0	1	1	0	0	0	0	7	0	0	0	1	9	3	0	0	3	0	1	0	0	0	1	2	0	1	2	9	2	6	0	0	0	0	0	0	3	0	0	3	1	0	6	6	1	0
MGC12981	NM_032357	Bound	0	0	1	1	0	0	0	0	2	0	0	0	1	0	0	0	0	1	0	0	0	0	0	0	0	0	0	0	0	0	1	1	0	0	0	0	0	0	0	0	1	0	0	3	2	0	0
BAZ1B	NM_032408	Bound	0	0	1	1	0	1	3	3	6	1	0	0	2	16	1	0	2	2	2	0	1	0	1	0	4	0	1	2	8	11	5	4	1	0	1	0	0	0	4	0	4	5	3	7	7	5	1
PINK1	NM_032409	Bound	0	0	1	1	0	0	0	0	0	0	0	0	0	0	0	0	0	1	0	0	0	0	0	0	0	0	0	0	0	0	0	0	0	0	0	0	0	0	0	0	0	0	0	0	0	0	0
MCM8	NM_032485	Bound	0	0	1	1	0	0	1	1	4	1	0	0	0	2	0	0	0	1	4	0	0	0	0	0	0	0	0	0	3	2	2	1	0	0	0	0	0	1	0	0	3	1	1	6	4	1	0
MGC3248	NM_032486	Bound	0	0	1	1	0	0	1	1	1	0	0	0	2	0	2	0	1	1	0	0	0	0	0	0	0	0	0	1	3	1	1	0	0	0	0	0	0	0	0	0	2	0	1	3	5	0	1
AP1M1	NM_032493	Bound	0	0	1	1	0	0	0	0	3	0	0	0	0	1	0	0	1	0	0	0	0	0	0	0	1	0	0	2	0	0	4	2	0	0	0	0	0	0	0	0	0	0	0	3	2	0	0
MCEE	NM_032601	Bound	0	0	1	1	0	2	0	0	2	0	0	0	0	1	0	0	1	2	2	0	1	0	0	0	1	0	0	0	6	10	4	1	1	2	0	0	0	2	1	2	5	1	0	2	2	2	2
PHF5A	NM_032758	Bound	0	0	1	1	0	0	0	0	6	0	0	0	2	15	1	0	2	7	0	1	0	2	2	2	3	1	0	1	5	7	4	1	0	0	0	0	0	2	0	0	3	1	0	2	0	0	0
FLJ14431	NM_032783	Bound	0	0	1	1	0	0	0	0	0	0	0	0	0	0	0	0	0	0	0	0	0	0	0	0	0	0	0	0	1	1	0	0	1	0	0	0	0	0	0	0	0	1	0	0	0	0	0
SLC35B4	NM_032826	Bound	0	0	1	1	0	1	0	0	1	0	0	1	0	3	0	0	0	0	0	0	0	0	0	1	0	0	1	1	4	12	2	0	1	0	1	1	0	1	3	1	1	2	3	0	0	2	0
PPP1R15B	NM_032833	Bound	0	0	1	1	0	0	0	0	4	0	0	0	0	0	0	0	0	1	0	0	0	0	0	2	0	0	0	0	7	7	2	0	1	0	1	0	0	0	1	0	5	2	1	3	0	3	1
MGC13159	NM_032927	Bound	0	0	1	1	0	2	0	0	1	0	0	0	2	8	0	0	0	2	0	0	0	0	0	2	1	0	0	0	5	12	3	0	2	0	2	2	0	3	2	2	1	6	2	1	2	1	4
ALG2	NM_033087	Bound	0	0	1	1	0	0	0	0	2	0	0	0	0	0	0	0	0	0	2	0	0	0	0	0	0	0	0	0	1	0	3	0	0	0	0	0	0	1	0	0	0	0	0	0	1	0	0
BAT4	NM_033177	Bound	0	0	1	1	0	0	0	0	0	0	0	0	0	0	0	0	0	0	0	0	0	0	0	0	0	0	0	0	0	0	0	0	0	0	0	0	0	0	0	0	0	0	0	2	1	0	0
MGC9084	NM_033418	Bound	0	0	1	1	0	1	0	0	2	0	0	0	0	2	0	0	0	1	0	0	0	0	0	1	0	0	0	0	1	1	0	0	0	0	0	0	0	0	0	0	0	0	0	2	4	0	0
MGC16733	NM_033547	Bound	0	0	1	1	0	0	0	0	0	0	0	0	0	0	0	0	1	0	0	0	0	0	0	0	0	0	0	0	0	0	0	0	0	0	0	0	0	0	0	1	0	0	0	0	1	0	0
C20orf72	NM_052865	Bound	0	0	1	1	0	1	0	0	5	0	0	0	1	2	2	0	2	3	4	0	0	2	1	1	2	1	0	0	2	0	3	0	0	0	0	0	0	1	0	1	2	1	0	7	6	0	0
CTMP	NM_053055	Bound	0	0	1	1	0	0	0	0	0	0	0	0	0	0	0	0	0	1	0	0	0	0	0	0	0	0	0	0	0	1	0	0	0	0	0	0	0	0	0	0	0	0	0	0	0	0	0
PEX16	NM_057174	Bound	0	0	1	1	0	0	0	0	3	0	0	0	0	8	0	0	1	0	0	0	0	0	0	0	2	0	0	0	2	0	1	0	0	0	0	0	0	0	0	0	0	0	0	1	1	0	0
ZSWIM3	NM_080752	Bound	0	0	1	1	0	0	0	0	13	0	0	0	2	11	1	0	0	4	0	0	0	0	1	0	1	0	1	2	6	0	11	4	1	0	0	0	0	2	2	1	4	2	0	10	7	0	1
LOC129401	NM_138285	Bound	0	0	1	1	0	0	0	0	0	0	0	1	0	0	0	0	0	0	0	0	1	0	0	0	0	0	0	0	4	6	4	0	0	0	0	0	0	1	4	1	3	3	1	1	1	1	0
C9orf42	NM_138333	Bound	0	0	1	1	0	1	0	0	2	0	0	0	1	2	0	0	0	0	0	0	0	0	0	0	0	0	0	0	2	1	1	0	1	0	0	0	0	0	0	0	1	1	0	2	2	1	2
LOC90799	NM_138363	Bound	0	0	1	1	0	3	0	0	7	1	0	1	3	9	0	0	1	1	0	0	0	2	1	2	4	0	0	1	5	4	5	1	0	1	0	0	1	0	0	1	2	2	0	3	4	0	1
GSS	NM_000178	Bound	0	0	1	1	0	0	0	0	1	0	0	0	1	3	0	0	0	0	0	0	0	0	0	0	0	0	0	1	3	3	5	0	1	0	0	0	0	0	0	0	2	1	1	2	1	0	0
GABPA	NM_002040	Bound	0	0	1	1	0	0	1	2	10	0	0	0	0	6	2	0	0	4	0	0	0	0	0	1	1	0	0	0	2	1	5	0	0	0	0	0	1	0	0	0	1	1	0	7	9	1	0
PSMA1	NM_002786	Bound	0	0	1	1	0	0	0	0	0	0	0	0	0	0	0	0	0	0	0	0	1	0	0	0	0	0	0	0	1	2	0	0	1	0	0	0	0	0	1	0	0	0	1	0	0	0	0
MGST3	NM_004528	Bound	0	0	1	1	0	0	0	0	3	0	0	2	2	11	1	0	0	4	0	0	1	0	0	0	1	0	1	2	5	8	7	2	0	1	1	1	0	1	0	0	5	10	0	6	2	2	0
RPS6KA5	NM_004755	Bound	0	0	1	1	1	3	0	0	14	3	0	2	2	20	1	0	2	7	4	0	1	2	0	3	4	1	0	3	9	12	18	1	1	1	2	2	0	7	5	2	10	6	2	7	5	3	1
COPB2	NM_004766	Bound	0	0	1	1	1	0	0	0	3	0	0	0	1	2	0	0	0	0	1	0	0	0	0	0	0	0	0	0	2	3	3	0	0	1	2	2	0	2	1	0	3	3	1	4	2	3	0
SERPINI1	NM_005025	Bound	0	0	1	1	1	2	0	0	14	1	0	2	1	24	1	0	0	6	0	0	2	0	1	2	4	0	1	1	22	30	9	1	2	1	6	7	1	8	8	4	14	14	4	11	16	10	4
REA	NM_007273	Bound	0	0	1	1	0	0	0	0	1	0	0	0	1	1	0	0	0	0	0	0	0	0	0	0	0	0	0	0	0	0	3	0	0	0	0	0	0	0	0	0	1	1	0	4	7	0	0
TOMM70A	NM_014820	Bound	0	0	1	1	0	0	0	0	0	0	0	0	0	1	0	0	0	0	0	0	0	0	0	0	0	0	0	0	0	0	0	0	0	0	0	0	0	0	0	1	0	0	0	0	0	0	0
TRPC4AP	NM_015638	Bound	0	0	1	1	0	1	1	1	1	0	0	0	2	10	0	0	0	3	2	0	1	0	0	0	1	0	0	0	6	5	6	0	0	0	1	0	0	1	5	0	3	7	2	4	4	1	1
FLJ20084	NM_017659	Bound	0	0	1	1	0	0	0	0	2	0	0	0	1	0	0	0	0	0	0	0	0	0	0	0	0	0	0	0	1	0	2	0	0	0	0	0	0	0	0	0	0	0	0	2	3	0	0
C6orf96	NM_017909	Bound	0	0	1	1	0	0	0	0	0	0	0	0	0	0	0	0	0	0	0	0	0	0	0	0	0	0	0	0	2	0	0	0	0	0	0	0	0	0	0	0	0	0	0	0	0	0	0
C14orf119	NM_017924	Bound	0	0	1	1	1	0	0	0	7	0	0	0	2	3	1	0	0	3	2	0	0	0	0	0	1	0	0	2	3	5	3	2	1	1	0	0	0	1	1	0	2	1	0	2	1	1	0
FLJ10407	NM_018087	Bound	0	0	1	1	0	0	0	0	4	0	0	0	2	0	1	0	2	1	0	0	0	0	0	0	0	0	0	1	2	2	2	0	0	1	0	0	0	0	1	0	2	0	1	5	4	1	0
FLJ10415	NM_018089	Bound	0	0	1	1	0	0	0	0	17	1	0	0	4	14	2	0	1	7	4	1	1	0	0	2	2	0	0	0	5	1	10	2	0	0	1	0	0	1	2	1	2	0	0	5	4	0	0
FLJ11029	NM_018304	Bound	0	0	1	1	4	2	0	0	11	3	0	1	3	6	2	0	1	2	0	0	1	0	0	0	0	0	1	3	7	7	16	1	0	1	0	0	0	2	1	1	1	6	0	10	10	2	1
FLJ22169	NM_024085	Bound	0	0	1	1	0	0	0	0	17	1	0	0	2	6	3	0	0	1	2	0	0	0	0	0	1	0	0	0	2	0	7	1	0	0	0	0	0	1	0	0	1	0	0	5	5	0	0
FLJ23263	NM_025115	Bound	0	0	1	1	0	0	0	0	0	0	0	0	0	0	0	0	0	0	0	0	0	0	0	0	0	0	0	0	0	1	1	0	0	0	0	0	0	0	0	0	0	1	0	0	0	0	0
LOC81558	NM_030802	Bound	0	0	1	1	3	4	0	0	25	2	0	7	16	47	1	1	6	24	6	0	1	2	0	2	10	0	0	1	43	40	62	5	4	5	3	0	1	14	9	5	18	30	4	19	22	19	5
FLJ12770	NM_032174	Bound	0	0	1	1	0	1	0	0	1	0	0	0	2	3	0	0	1	2	0	1	0	0	0	0	0	0	1	3	4	2	4	0	1	1	0	0	0	2	0	0	1	3	1	0	3	1	0
MGC4189	NM_032308	Bound	0	0	1	1	0	0	0	0	8	1	0	0	3	0	2	0	4	1	2	0	0	0	0	0	0	0	0	0	0	1	2	0	0	0	0	0	0	0	0	0	0	0	0	1	1	0	0
CYP51A1	NM_000786	Bound	0	0	1	1	0	0	0	0	2	0	0	0	1	2	0	0	0	1	0	0	0	2	0	1	1	0	0	0	0	0	0	0	0	0	0	0	0	0	0	0	0	1	0	0	0	1	0
NUDT2	NM_001161	Bound	0	0	1	1	1	0	0	0	4	1	0	1	4	12	1	0	3	7	0	1	0	0	0	0	2	0	1	3	8	7	13	0	1	1	2	0	2	1	1	2	3	6	2	4	5	2	0
CDC25A	NM_001789	Bound	0	0	1	1	1	0	0	0	4	2	0	0	0	1	0	0	0	0	0	0	0	0	0	0	1	0	0	0	6	2	7	0	0	0	0	0	0	1	0	0	1	3	0	2	2	1	0
TEGT	NM_003217	Bound	0	0	1	1	0	0	0	0	0	0	0	0	1	0	0	0	0	1	0	0	0	0	0	0	0	0	0	0	2	1	2	0	0	0	0	0	0	2	0	0	2	1	0	1	1	2	0
COX7A2L	NM_004718	Bound	0	0	1	1	0	0	0	0	0	0	0	0	0	8	0	0	0	1	0	0	0	0	0	0	3	0	1	1	0	2	1	0	0	0	0	0	0	0	0	0	0	0	1	0	1	0	0
MDH1	NM_005917	Bound	0	0	1	1	1	2	0	0	0	0	0	0	1	6	0	0	0	1	0	0	0	0	0	0	1	0	0	0	4	7	5	1	1	1	0	0	0	0	4	1	0	3	0	1	3	0	2
TSG101	NM_006292	Bound	0	0	1	1	0	0	0	0	0	0	0	0	0	0	0	0	0	0	0	0	0	0	0	0	0	0	0	0	2	0	0	0	0	1	0	0	0	0	0	0	0	0	0	0	0	0	0
C2F	NM_006331	Bound	0	0	1	1	0	0	0	0	15	0	0	0	7	15	6	0	5	5	0	1	1	2	0	3	4	0	0	3	2	3	13	1	0	0	1	1	0	3	0	0	1	2	1	9	15	0	0
SUPT16H	NM_007192	Bound	0	0	1	1	0	3	0	0	11	0	0	0	4	8	3	0	4	2	0	1	2	0	0	0	3	0	1	4	5	5	10	2	1	3	1	2	0	1	2	3	3	2	0	7	6	3	1
SLC7A9	NM_014270	Bound	0	0	1	1	0	0	0	0	0	0	0	0	0	1	0	0	0	0	0	0	0	0	0	1	0	0	0	0	0	3	0	0	0	0	0	0	0	0	0	0	0	1	0	1	0	0	2
TRUB2	NM_015679	Bound	0	0	1	1	0	0	0	0	6	0	0	0	2	0	1	0	0	1	0	0	0	0	1	0	1	0	0	0	2	0	1	2	0	0	0	0	0	1	0	0	0	0	1	2	3	0	0
URKL1	NM_017859	Bound	0	0	1	1	0	2	0	0	18	0	0	1	14	9	0	2	1	9	0	1	0	0	0	0	2	0	0	6	1	2	6	1	0	1	1	0	1	5	3	3	2	0	0	10	8	0	0
C11orf1	NM_022761	Bound	0	0	1	1	0	2	0	0	3	0	0	0	5	6	1	0	2	8	0	0	1	0	0	2	0	0	0	0	8	3	8	0	0	0	1	0	0	2	2	0	3	3	1	2	3	5	1
DKFZP564O0523	NM_032120	Bound	0	0	1	1	0	0	0	0	3	0	0	0	0	1	1	0	0	3	0	0	0	0	0	0	0	0	0	0	3	0	0	1	0	0	1	1	0	2	0	0	2	0	0	2	0	0	0
MGC19595	NM_033415	Bound	0	0	1	1	0	0	0	0	2	0	0	0	0	0	0	0	0	0	0	0	0	0	0	0	0	0	0	0	0	0	1	1	0	0	0	0	0	0	0	0	0	0	0	1	1	1	0
[truncated: 206 more columns]
