# Supplementary material for: Genomic Promoter Analysis Predicts Functional Transcription Factor Binding
Source: Adv Bioinformatics. 2008 Oct 30;2008:369830. doi: 10.1155/2008/369830 (PMC2768302; doi:10.1155/2008/369830)
Supplement: Supplementary file 1 — Supplementary Table S1 presents the complete dataset from the analysis given in Section 2 of the paper. Supplementary Tables S2–S8 show the complete data on conserved TFBS for each of the seven groups analyzed in Section 2.1 of the paper. Supplementary Tables S9–S16 demonstrate detailed results of the cross-validation summarized in Table 4 of the paper. [file 369830.f1.zip › 369830/SuppTableS8.xls]

## Sheet: Sheet1
SYMBOL	REFSEQ	Bound	HNF1-hep	HNF1-panc	HNF4-hep	HNF4-panc	V$ACAAT	V$AFP1	V$AHR	V$AHRARNT	V$AIRE	V$ALPHACP1	V$ALX4	V$AMEF2	V$AML	V$AP1	V$AP4	V$APOLYA	V$AR	V$AREB6	V$ARNT	V$ARP1	V$ATATA	V$ATF	V$ATF1	V$ATF3	V$ATF4	V$ATF6	V$BACH1	V$BACH2	V$BARBIE	V$BRN2	V$CAAT	V$CACCCBINDINGFACTOR	V$CART1	V$CDC5	V$CDP	V$CDPCR1	V$CDPCR3	V$CDPCR3HD	V$CDX	V$CDX2	V$CEBP	V$CEBPDELTA	V$CEBPGAMMA	V$CETS168	V$CETS1P54	V$CHOP	V$CHX10
FLJ11301	NM_018385	Bound	0	1	0	1	0	0	0	0	1	0	0	0	0	0	0	0	3	0	0	0	0	0	0	0	0	0	0	1	2	0	1	0	0	0	0	0	0	1	0	0	0	1	0	0	0	0	0
MGC10500	NM_031477	Bound	1	1	0	1	0	0	0	0	7	0	0	0	0	5	1	0	0	12	0	0	0	2	0	0	2	1	1	1	0	1	3	2	0	0	0	0	0	0	0	0	0	0	0	5	4	1	0
GLA	NM_000169	Bound	0	1	0	1	2	1	0	0	7	0	0	0	2	12	0	0	1	3	10	0	1	2	1	2	5	1	0	0	2	3	5	1	0	0	0	0	1	0	1	0	4	4	1	5	3	1	0
FLJ20643	NM_017916	Bound	0	1	0	1	0	0	0	0	0	0	0	0	0	0	0	0	0	0	0	0	0	0	0	0	0	1	0	0	0	0	1	0	0	0	0	0	0	1	0	0	0	0	0	1	0	0	0
CCNE1	NM_001238	Bound	1	0	0	1	0	0	0	0	0	0	0	0	0	3	0	0	2	0	0	0	0	0	0	0	1	0	0	1	0	0	0	2	0	0	0	0	0	0	0	0	0	0	1	0	5	0	0
GTF2B	NM_001514	Bound	1	0	0	1	1	0	0	0	0	0	0	0	1	5	0	0	0	1	0	0	0	2	0	1	1	1	0	0	4	3	1	0	0	0	2	2	0	3	0	0	0	2	0	1	2	1	2
EIF3S6	NM_001568	Bound	0	1	0	1	0	0	0	0	0	0	0	0	0	4	0	0	0	0	0	0	1	0	0	0	1	0	0	0	2	0	0	0	0	0	1	2	0	1	1	0	1	1	0	0	0	2	0
CDC45L	NM_003504	Bound	0	1	0	1	0	0	0	0	0	0	0	0	0	3	0	0	0	0	0	0	0	0	0	0	1	0	0	1	0	0	0	0	0	0	0	0	0	0	0	0	0	0	0	0	0	0	0
GNB2L1	NM_006098	Bound	0	1	0	1	0	0	0	0	3	0	0	0	1	1	1	0	0	1	0	0	0	0	0	0	1	0	0	0	0	1	0	0	0	0	0	0	0	1	0	0	1	2	0	2	3	1	0
FKBP14	NM_017946	Bound	0	1	0	1	0	0	0	0	1	0	0	0	0	2	0	0	1	0	0	0	0	0	0	0	1	0	0	0	2	0	2	2	0	0	0	0	0	0	0	1	0	0	0	1	1	0	0
SHH	NM_000193	Bound	0	0	0	1	1	0	0	0	18	2	0	0	6	14	2	0	6	14	2	1	2	0	0	1	3	0	0	2	22	8	19	4	1	5	3	4	0	4	3	3	5	6	0	11	14	5	1
MLH1	NM_000249	Bound	0	0	0	1	1	3	0	0	12	3	0	3	7	34	3	0	4	8	0	0	2	2	0	1	5	0	1	3	27	21	36	2	2	4	2	1	1	10	15	5	10	12	2	17	13	6	1
MTR	NM_000254	Bound	0	0	0	1	0	1	0	0	0	0	0	0	0	2	0	0	0	0	0	1	0	0	0	2	2	0	0	0	6	1	0	0	0	0	0	0	0	0	1	0	2	0	1	0	0	0	0
PEX12	NM_000286	Bound	0	0	0	1	1	0	0	0	2	0	0	0	0	1	0	0	1	0	0	0	0	0	0	0	0	0	0	0	0	2	2	0	0	0	0	0	0	0	1	0	0	0	0	2	2	0	0
SOX9	NM_000346	Bound	0	0	0	1	0	1	0	0	3	1	0	2	1	5	1	0	0	1	0	0	2	2	0	0	1	1	1	3	6	6	6	2	1	0	2	2	1	3	1	0	3	3	1	3	4	1	0
UMPS	NM_000373	Bound	0	0	0	1	0	0	0	0	0	0	0	0	0	0	0	0	0	0	0	0	0	0	0	0	0	0	0	0	0	1	0	0	0	0	0	0	0	1	0	1	0	0	0	1	1	0	0
G6PD	NM_000402	Bound	0	0	0	1	0	0	0	0	3	0	0	0	2	2	0	0	0	3	0	0	0	0	0	0	1	0	0	0	2	0	1	0	0	0	0	0	0	0	0	0	0	0	0	5	5	0	0
TCF2	NM_000458	Bound	0	0	0	1	1	3	2	3	7	1	0	4	3	8	2	0	1	7	4	0	2	0	0	0	0	0	0	0	16	11	15	1	2	2	0	0	1	3	11	3	6	6	0	2	5	5	3
BARD1	NM_000465	Bound	0	0	0	1	0	0	0	0	3	0	0	2	3	11	2	0	0	5	0	0	2	0	0	1	1	0	0	0	9	10	8	0	4	2	1	1	0	4	5	3	5	5	1	3	2	1	2
CHRNB2	NM_000748	Bound	0	0	0	1	0	0	0	0	1	0	0	0	1	1	0	0	0	0	0	0	0	0	0	0	0	0	0	0	0	2	0	1	0	0	0	1	0	3	0	0	1	0	0	4	1	0	0
PRRG2	NM_000951	Bound	0	0	0	1	0	0	0	0	1	0	0	0	0	3	0	0	0	2	2	0	0	0	0	0	0	0	1	1	3	0	0	1	0	0	0	0	0	0	0	0	1	1	0	3	3	0	0
RPL12	NM_000976	Bound	0	0	0	1	0	0	0	0	2	0	0	0	0	0	0	0	0	0	0	0	0	0	0	0	0	0	0	0	0	0	0	1	0	0	0	0	0	0	0	0	0	0	0	0	0	0	0
RPL26	NM_000987	Bound	0	0	0	1	0	0	0	0	0	0	0	0	0	2	0	0	0	0	0	0	2	0	0	0	0	0	0	0	0	3	0	0	0	1	0	0	0	0	0	0	2	0	0	0	0	0	0
RPL27	NM_000988	Bound	0	0	0	1	0	0	0	0	0	0	0	0	0	0	0	0	0	0	0	0	0	0	0	0	1	0	0	0	1	0	0	0	0	0	0	0	0	0	0	0	0	0	0	2	2	0	0
RPL37	NM_000997	Bound	0	0	0	1	0	0	0	0	0	0	0	0	0	1	0	0	0	0	0	0	0	0	0	0	0	0	0	0	0	1	0	0	0	0	0	0	0	0	0	0	0	0	0	2	1	0	0
RPS3	NM_001005	Bound	0	0	0	1	0	0	0	0	0	0	0	1	1	5	0	0	0	0	0	0	0	2	0	0	1	1	0	0	4	1	1	0	0	0	0	1	0	1	1	0	1	1	0	3	0	0	0
RPS5	NM_001009	Bound	0	0	0	1	0	0	0	0	0	0	0	0	0	1	0	0	0	0	0	0	0	0	0	0	0	0	0	0	1	0	0	0	0	0	0	0	0	0	0	0	0	0	0	2	2	0	0
RPS6	NM_001010	Bound	0	0	0	1	0	0	0	0	0	0	0	0	0	0	0	0	2	0	0	0	0	0	0	0	0	0	0	0	0	0	0	0	0	0	0	0	0	0	0	0	0	0	0	1	0	0	0
RPS20	NM_001023	Bound	0	0	0	1	0	1	0	0	0	0	0	2	0	0	0	0	0	0	0	0	1	0	0	0	0	0	0	0	1	3	1	0	0	0	1	1	0	1	1	0	0	0	1	1	4	0	0
RPS25	NM_001028	Bound	0	0	0	1	0	1	1	1	5	0	0	1	1	7	3	0	3	2	2	0	0	0	1	0	0	0	0	1	7	1	6	0	0	0	1	2	0	1	1	0	0	2	1	3	7	1	1
RPS28	NM_001031	Bound	0	0	0	1	0	0	0	0	2	0	0	0	0	0	1	0	0	0	0	0	0	0	1	0	0	0	0	0	0	0	1	0	0	0	0	0	0	1	0	0	0	0	0	2	0	0	0
AAMP	NM_001087	Bound	0	0	0	1	0	1	1	1	26	0	0	0	9	15	0	0	3	2	0	0	0	4	2	2	7	1	0	2	6	2	5	6	1	1	0	0	0	2	1	0	7	6	0	16	14	1	0
ADSS	NM_001126	Bound	0	0	0	1	0	1	0	0	0	0	0	0	1	5	0	0	0	0	0	0	0	0	0	0	0	0	0	0	4	6	2	0	1	0	0	0	0	0	2	1	3	0	1	0	1	1	0
BCL2L1	NM_001191	Bound	0	0	0	1	0	0	2	1	23	1	0	0	5	8	0	0	2	9	0	1	0	0	0	1	2	0	0	3	8	4	9	4	1	0	0	1	0	2	1	0	3	6	0	14	18	2	0
BUB1B	NM_001211	Bound	0	0	0	1	0	0	0	0	0	0	0	0	1	0	0	0	0	0	0	0	0	0	0	0	0	0	0	0	0	0	0	0	0	0	0	0	0	0	0	0	0	0	0	0	0	0	0
CCNT1	NM_001240	Bound	0	0	0	1	0	0	0	0	2	0	0	0	0	0	0	0	0	0	0	0	0	0	0	0	0	0	0	0	1	0	0	0	0	0	0	0	0	0	0	0	0	1	0	1	2	0	0
CDC6	NM_001254	Bound	0	0	0	1	0	1	0	0	1	0	0	0	0	0	0	0	0	0	0	0	0	0	0	0	0	0	0	0	4	4	1	0	1	0	0	0	0	1	1	2	1	0	0	0	2	0	2
AP2B1	NM_001282	Bound	0	0	0	1	0	1	1	1	4	0	0	0	1	13	0	0	0	3	0	0	0	0	0	0	3	0	0	0	10	8	4	1	1	2	0	0	0	1	6	1	3	4	1	3	3	2	0
DAD1	NM_001344	Bound	0	0	0	1	0	0	0	0	1	0	0	0	0	3	0	0	0	1	0	0	0	0	0	0	0	0	0	0	1	1	2	0	1	0	0	0	0	0	0	0	0	0	0	1	1	1	1
DPH2L2	NM_001384	Bound	0	0	0	1	0	0	0	0	7	0	0	0	6	2	1	0	2	5	0	0	0	0	0	0	1	0	0	1	3	0	6	2	0	0	0	0	0	2	0	0	2	1	0	8	6	0	0
G22P1	NM_001469	Bound	0	0	0	1	0	0	0	0	8	0	0	0	2	4	1	0	6	2	2	0	0	2	0	1	2	0	0	1	6	2	5	3	1	0	0	0	0	0	0	0	1	2	0	2	3	0	1
GCN5L1	NM_001487	Bound	0	0	0	1	0	2	0	0	6	0	0	2	1	1	1	0	1	2	0	0	0	0	0	0	1	0	0	1	4	3	7	2	1	0	0	0	0	2	1	0	2	4	0	4	6	0	1
GTF2H3	NM_001516	Bound	0	0	0	1	0	0	0	0	0	0	0	0	1	0	1	0	0	1	0	0	0	0	0	0	0	0	0	0	3	2	1	0	0	2	1	0	0	0	0	1	1	1	0	1	2	0	1
GTF2H4	NM_001517	Bound	0	0	0	1	0	0	0	0	0	0	0	1	0	2	0	0	0	0	0	0	0	0	0	0	1	0	0	0	1	2	0	0	0	0	0	0	0	1	0	0	0	0	1	0	0	0	0
IGBP1	NM_001551	Bound	0	0	0	1	0	0	0	0	1	0	0	0	0	0	0	0	0	0	0	0	0	0	0	0	0	0	0	0	0	0	2	0	0	0	0	0	0	0	2	0	0	1	0	0	0	1	0
ATP6V1E1	NM_001696	Bound	0	0	0	1	0	0	0	0	0	0	0	0	0	0	0	0	0	0	0	0	0	0	0	0	0	0	0	0	0	0	0	0	0	0	0	0	0	0	0	0	0	0	0	0	0	0	0
BNC	NM_001717	Bound	0	0	0	1	0	2	0	0	6	0	0	1	5	15	0	0	2	4	2	0	1	0	1	0	0	0	1	1	16	17	9	1	7	2	2	1	2	6	6	4	11	11	3	2	3	5	7
BPGM	NM_001724	Bound	0	0	0	1	1	2	0	0	1	0	0	0	3	9	4	0	0	0	0	0	1	0	0	0	2	0	0	1	11	7	14	0	0	0	1	1	0	5	2	6	2	9	1	4	4	4	2
CAV1	NM_001753	Bound	0	0	0	1	0	0	0	0	8	0	0	0	2	2	0	0	0	1	0	0	1	0	0	0	2	0	0	1	3	1	6	3	0	0	0	0	0	1	0	0	1	2	0	3	1	0	0
CDC10	NM_001788	Bound	0	0	0	1	1	1	0	0	9	0	0	1	1	2	2	0	2	0	4	0	1	2	1	1	4	1	0	1	6	7	5	4	1	0	0	0	0	1	1	1	7	7	0	7	5	2	1
COX7C	NM_001867	Bound	0	0	0	1	0	0	0	0	0	0	0	0	2	0	0	0	0	0	0	0	0	0	0	0	0	0	0	0	0	1	0	0	0	0	0	0	0	0	0	0	2	2	0	0	0	0	0
CTNNA1	NM_001903	Bound	0	0	0	1	0	7	0	0	2	0	0	1	3	10	1	0	0	10	0	0	1	0	0	0	1	0	1	2	4	15	8	1	0	3	1	1	1	2	4	1	5	7	2	3	3	4	3
E2F4	NM_001950	Bound	0	0	0	1	0	0	0	0	8	0	0	0	1	1	0	0	1	3	0	1	0	0	0	0	0	0	1	2	2	0	9	1	0	0	0	0	0	1	0	1	1	2	0	8	7	0	0
E2F5	NM_001951	Bound	0	0	0	1	0	0	0	0	0	0	0	0	0	2	0	0	0	0	0	0	0	2	0	0	1	1	0	0	0	0	1	0	0	0	0	0	0	0	1	0	0	0	0	1	1	0	0
FDPS	NM_002004	Bound	0	0	0	1	0	0	0	0	1	0	0	0	2	0	0	0	0	0	0	0	0	0	0	0	0	0	0	0	0	0	2	3	0	0	0	0	0	0	0	0	0	0	0	0	0	0	0
FGF7	NM_002009	Bound	0	0	0	1	1	1	0	0	1	1	0	1	1	6	0	0	0	3	0	0	2	0	0	2	1	0	0	0	6	8	7	1	0	2	2	0	2	2	6	4	2	4	0	2	2	1	0
FKBP3	NM_002013	Bound	0	0	0	1	1	1	0	0	6	0	0	0	2	3	1	0	0	6	2	0	0	0	0	0	1	0	0	1	0	1	1	0	0	0	1	1	0	2	2	1	1	5	1	3	3	1	0
FOXO1A	NM_002015	Bound	0	0	0	1	1	1	1	1	5	0	0	3	4	16	0	1	0	1	0	0	0	0	0	0	0	0	2	3	11	8	15	1	3	1	0	0	0	2	3	0	7	6	0	4	1	3	3
GAS1	NM_002048	Bound	0	0	0	1	1	0	0	0	7	0	0	0	1	6	3	0	0	2	0	0	1	0	0	0	2	0	0	0	9	2	6	2	0	0	0	0	0	1	0	0	2	1	0	3	6	0	0
HLF	NM_002126	Bound	0	0	0	1	0	0	1	1	5	0	0	1	0	11	0	0	0	4	2	0	0	3	2	1	3	1	0	0	6	2	4	1	0	0	0	0	0	2	4	0	2	3	0	6	8	6	0
HSPE1	NM_002157	Bound	0	0	0	1	0	0	0	0	8	0	0	1	3	5	0	0	2	7	0	1	0	4	1	0	2	1	0	0	7	2	6	1	0	0	0	0	0	1	0	0	3	4	0	4	8	2	0
ITGA9	NM_002207	Bound	0	0	0	1	0	0	0	0	8	0	0	2	7	6	2	0	3	3	2	0	0	0	0	1	0	0	0	0	8	3	12	0	1	1	0	0	0	2	1	3	2	3	1	8	7	2	0
LRRN4	NM_002319	Bound	0	0	0	1	4	0	0	0	12	4	0	0	5	13	3	0	2	8	0	0	0	0	0	4	2	0	0	3	4	2	19	4	1	0	0	0	0	0	1	0	2	3	0	10	11	2	1
MCM3	NM_002388	Bound	0	0	0	1	0	0	0	0	0	0	0	0	0	0	0	0	0	0	0	0	0	0	0	0	0	0	0	0	1	1	2	0	0	0	0	0	0	0	0	0	0	0	0	0	0	1	0
MAP3K3	NM_002401	Bound	0	0	0	1	5	5	0	0	8	3	0	4	7	32	5	1	7	5	0	0	1	0	0	0	5	0	2	6	25	24	15	2	4	3	2	2	0	7	9	5	12	10	3	8	16	5	2
MSMB	NM_002443	Bound	0	0	0	1	0	0	0	0	0	0	0	0	0	0	0	0	0	0	0	0	0	0	0	0	0	0	0	0	0	0	0	0	0	0	0	0	0	0	0	0	0	0	0	0	0	0	0
NDUFB3	NM_002491	Bound	0	0	0	1	1	1	1	2	18	1	0	0	5	11	0	0	6	3	0	0	3	0	0	0	1	0	0	1	7	12	13	3	1	1	2	0	0	1	1	1	7	10	0	4	3	5	2
NVL	NM_002533	Bound	0	0	0	1	1	0	0	0	0	1	0	0	0	0	0	0	0	0	0	0	0	0	0	0	0	0	0	0	2	0	1	0	0	0	1	0	0	0	0	0	0	0	0	0	0	0	0
OSBP	NM_002556	Bound	0	0	0	1	4	1	0	0	7	1	0	2	3	16	0	0	4	10	0	0	0	0	0	1	2	0	0	0	13	22	25	3	1	0	2	0	0	5	1	1	9	7	2	6	5	4	3
FURIN	NM_002569	Bound	0	0	0	1	1	1	0	0	5	0	0	0	2	11	1	0	3	11	0	0	0	0	0	0	2	0	1	2	7	2	9	2	0	1	1	0	0	4	3	0	0	0	0	4	3	2	0
PAWR	NM_002583	Bound	0	0	0	1	0	0	0	0	1	0	0	1	0	0	0	0	1	1	0	0	1	0	0	0	0	0	0	0	5	0	1	0	0	0	1	0	0	2	1	0	0	0	0	1	0	0	0
PDE9A	NM_002606	Bound	0	0	0	1	1	0	0	0	0	0	0	1	0	3	1	0	0	1	0	0	1	0	0	0	1	0	0	0	6	7	4	0	0	0	0	0	0	0	2	4	2	3	0	0	2	1	0
PFDN5	NM_002624	Bound	0	0	0	1	1	0	0	0	5	1	0	1	1	9	2	0	1	6	0	0	1	0	0	0	1	0	1	2	7	3	5	0	0	0	0	1	0	1	5	0	1	3	0	6	5	1	0
PHB	NM_002634	Bound	0	0	0	1	0	0	0	0	0	0	0	0	1	0	1	0	0	1	2	0	0	0	0	0	0	0	0	0	5	1	3	0	0	0	0	0	0	1	0	0	2	0	0	1	1	0	0
PIK3C3	NM_002647	Bound	0	0	0	1	0	0	0	0	1	0	0	0	0	4	0	0	0	0	0	0	1	0	0	0	0	0	0	0	0	0	1	0	0	0	0	0	0	0	1	1	1	1	0	0	2	1	0
POU5F1	NM_002701	Bound	0	0	0	1	0	0	0	0	7	0	0	0	2	2	1	0	0	2	0	1	0	0	0	3	2	0	0	1	1	0	6	4	0	0	0	0	0	0	0	0	1	0	0	4	5	2	0
PPP1CA	NM_002708	Bound	0	0	0	1	1	0	0	0	2	1	0	0	2	4	0	0	0	0	0	0	0	0	0	0	2	0	1	1	1	0	2	2	0	0	0	0	0	0	0	0	0	0	0	4	3	0	0
PPP1R10	NM_002714	Bound	0	0	0	1	0	1	0	0	10	0	0	4	3	13	0	0	0	1	2	0	0	2	0	1	3	1	0	3	11	6	8	1	0	2	0	0	1	2	2	3	3	6	1	8	4	4	0
PPP6C	NM_002721	Bound	0	0	0	1	0	0	0	0	0	0	0	0	1	3	0	0	0	0	0	0	0	0	1	0	1	0	0	0	1	1	1	1	0	1	0	0	0	0	0	0	0	0	0	0	0	0	0
HHEX	NM_002729	Bound	0	0	0	1	1	2	1	1	5	0	0	3	6	13	0	0	0	3	0	1	0	6	2	1	6	0	1	2	4	7	8	2	0	0	1	0	1	3	3	2	7	4	1	10	13	3	0
PSMA3	NM_002788	Bound	0	0	0	1	2	0	0	0	1	1	0	0	0	5	0	0	0	0	0	0	0	0	0	0	1	0	1	1	3	0	5	0	0	0	0	0	0	0	0	0	2	0	0	0	0	0	0
PSMB5	NM_002797	Bound	0	0	0	1	0	0	0	0	1	0	0	0	3	0	0	0	0	0	0	0	0	0	0	0	0	0	0	0	1	1	0	0	0	0	0	0	0	1	0	0	1	0	0	1	1	0	0
PSMD4	NM_002810	Bound	0	0	0	1	0	0	0	0	0	0	0	0	0	4	0	0	0	0	0	0	0	0	0	0	1	0	1	1	0	1	0	0	0	0	0	0	0	0	0	0	0	0	0	1	1	0	0
RBL1	NM_002895	Bound	0	0	0	1	0	0	0	0	1	0	0	0	0	1	0	0	0	1	0	0	0	0	0	0	0	0	0	0	1	0	0	0	0	0	0	0	0	0	0	1	0	1	0	1	3	0	0
RECQL	NM_002907	Bound	0	0	0	1	0	0	1	1	1	0	0	0	0	0	0	0	0	0	2	0	0	0	1	0	0	0	0	0	0	0	0	0	0	0	0	0	0	0	0	0	3	0	0	1	2	0	0
SFRS2	NM_003016	Bound	0	0	0	1	0	0	0	0	4	1	0	2	3	3	0	0	0	2	0	0	1	0	0	0	0	0	0	0	5	4	5	0	0	1	0	0	0	2	1	2	3	5	0	1	4	1	0
SKI	NM_003036	Bound	0	0	0	1	0	1	0	0	5	0	0	2	0	14	3	1	2	3	0	0	3	0	0	0	2	0	0	3	6	14	5	0	2	0	2	1	0	4	2	2	11	5	4	11	11	6	8
SMPD2	NM_003080	Bound	0	0	0	1	0	1	0	0	2	0	0	0	2	0	2	0	0	2	0	0	0	0	0	1	0	0	0	0	2	2	0	0	1	0	0	0	0	0	1	1	2	0	0	0	0	0	0
SSR2	NM_003145	Bound	0	0	0	1	0	0	0	0	2	0	0	0	1	0	0	0	1	1	0	0	0	0	0	0	0	0	0	1	3	0	1	0	0	0	0	0	0	1	0	0	0	0	0	0	0	0	0
TFAP4	NM_003223	Bound	0	0	0	1	0	0	1	2	7	0	0	0	2	4	4	0	0	4	0	0	0	2	0	1	2	0	0	2	2	1	5	0	0	0	0	0	0	0	1	0	4	4	0	7	7	3	0
XPO1	NM_003400	Bound	0	0	0	1	2	1	3	2	32	2	0	2	8	9	1	1	0	3	2	1	0	2	0	0	3	1	0	1	6	3	18	13	1	0	0	0	1	1	1	1	8	7	0	17	11	4	2
ZFP37	NM_003408	Bound	0	0	0	1	0	0	0	0	3	0	0	0	0	2	0	0	0	0	0	0	0	0	0	0	0	0	0	0	1	2	1	1	0	0	0	0	0	0	2	0	0	2	1	1	1	0	0
USP5	NM_003481	Bound	0	0	0	1	0	0	2	2	20	2	0	0	4	13	3	0	3	13	2	2	0	0	0	1	1	0	0	1	9	2	27	1	0	0	0	0	0	4	0	0	4	5	1	15	8	3	0
ARD1	NM_003491	Bound	0	0	0	1	0	0	0	0	2	0	0	0	1	1	0	0	0	4	0	0	0	0	0	0	0	0	0	0	2	0	3	0	0	0	0	0	0	1	0	0	1	1	0	2	1	0	0
IRS4	NM_003604	Bound	0	0	0	1	1	1	1	1	2	2	0	0	2	7	1	0	0	8	2	0	0	0	0	0	0	0	0	0	6	4	6	1	0	0	0	1	0	2	1	0	7	1	0	3	1	4	0
HIRIP3	NM_003609	Bound	0	0	0	1	0	0	0	0	4	0	0	0	2	1	0	0	1	0	4	0	1	0	0	0	0	0	0	1	3	2	4	0	0	0	0	0	0	1	0	0	3	3	0	8	8	1	0
BLZF1	NM_003666	Bound	0	0	0	1	0	0	0	0	0	0	0	0	1	0	0	0	0	0	0	0	0	0	0	0	0	0	0	0	4	5	0	0	0	1	0	0	0	1	3	1	0	2	0	0	0	0	0
PRPF18	NM_003675	Bound	0	0	0	1	0	0	0	0	0	0	0	0	0	0	0	0	0	0	0	0	0	0	0	0	0	0	0	0	1	1	1	0	1	0	0	0	0	1	1	1	1	1	0	1	1	1	0
EIF3S2	NM_003757	Bound	0	0	0	1	0	0	1	2	4	0	0	0	3	0	3	0	2	11	0	0	0	0	0	0	1	0	0	2	3	1	2	0	0	0	0	0	0	2	0	0	1	0	0	3	6	0	0
LDB1	NM_003893	Bound	0	0	0	1	1	1	0	0	21	0	0	1	5	5	2	0	1	7	0	0	0	0	0	1	1	0	0	0	9	1	16	4	0	1	0	0	0	3	1	0	3	2	0	18	11	1	1
EIF2S2	NM_003908	Bound	0	0	0	1	0	0	0	0	3	0	0	0	5	0	0	0	0	0	0	0	0	0	0	0	1	0	0	1	4	3	7	1	1	0	0	0	0	0	1	0	2	3	0	2	4	1	0
SGCE	NM_003919	Bound	0	0	0	1	0	4	0	0	15	0	0	4	10	26	4	2	3	13	0	0	2	0	0	1	3	0	1	5	31	40	27	2	4	4	4	3	2	13	14	12	13	17	6	18	12	12	4
ST13	NM_003932	Bound	0	0	0	1	0	0	0	0	2	0	0	0	2	2	1	0	0	1	0	0	0	0	0	0	1	0	0	0	0	2	1	0	2	0	0	0	0	0	2	0	1	2	1	2	3	1	1
AIP	NM_003977	Bound	0	0	0	1	0	0	0	0	0	1	0	0	0	0	0	0	0	0	0	0	2	0	0	0	0	0	0	0	0	0	3	0	0	0	0	0	0	0	0	0	0	0	0	2	2	0	0
AP2M1	NM_004068	Bound	0	0	0	1	0	1	0	0	8	0	0	1	3	17	0	0	0	6	0	1	0	2	0	0	3	1	1	2	8	1	7	0	1	3	0	0	0	4	0	0	4	5	0	3	10	4	3
COX8	NM_004074	Bound	0	0	0	1	0	0	0	0	0	0	0	0	0	0	0	0	0	0	0	0	0	0	0	0	0	0	0	0	1	0	2	0	0	0	0	0	0	0	0	0	0	0	0	1	0	0	0
FEN1	NM_004111	Bound	0	0	0	1	0	0	2	1	4	0	0	0	0	8	0	0	8	1	4	0	0	2	0	0	1	1	0	0	5	0	4	0	1	0	0	0	0	1	5	1	2	1	0	7	5	0	0
FGF13	NM_004114	Bound	0	0	0	1	1	1	3	4	7	0	0	1	0	8	1	0	2	4	0	0	0	2	0	0	5	0	0	2	15	13	7	2	2	1	1	1	0	3	4	2	6	5	1	8	4	4	1
SMCX	NM_004187	Bound	0	0	0	1	1	0	0	0	6	1	0	1	4	11	0	0	0	4	2	0	0	0	0	0	3	0	2	3	7	0	9	1	0	0	0	0	0	1	0	0	2	1	0	7	7	0	0
PSCD2	NM_004228	Bound	0	0	0	1	0	1	0	0	5	0	0	0	3	4	0	0	0	4	0	0	0	0	0	0	0	0	0	0	4	1	3	1	0	0	0	0	0	1	1	1	0	0	0	4	7	0	2
ZNF235	NM_004234	Bound	0	0	0	1	0	0	0	0	0	0	0	0	1	2	0	0	0	0	0	0	0	0	0	0	0	0	0	0	1	1	0	0	0	0	0	0	0	0	1	1	1	0	0	0	0	0	0
USP49	NM_004275	Bound	0	0	0	1	0	0	1	1	2	0	0	0	2	1	0	0	0	0	0	0	0	0	0	0	0	0	0	1	0	1	1	2	0	0	0	0	0	0	0	0	2	0	0	3	3	1	0
NFE2L3	NM_004289	Bound	0	0	0	1	0	1	0	0	5	0	0	0	3	13	1	0	3	7	0	0	0	0	0	1	2	0	0	2	11	4	4	2	0	1	0	0	0	1	0	2	1	4	1	3	4	5	0
MTRF1	NM_004294	Bound	0	0	0	1	0	0	0	0	2	0	0	0	0	0	0	0	3	1	0	0	0	0	0	0	0	0	0	0	0	3	3	0	0	0	1	0	1	0	0	1	0	2	0	0	1	1	1
BAD	NM_004322	Bound	0	0	0	1	1	0	2	1	17	0	0	0	4	10	3	0	0	8	0	0	1	2	0	0	2	0	0	0	1	0	7	0	1	0	1	0	0	0	2	1	2	1	0	6	5	0	0
CEBPA	NM_004364	Bound	0	0	0	1	0	1	1	1	10	0	0	1	0	3	0	0	0	2	0	0	0	0	0	0	0	0	0	0	6	3	2	2	0	0	0	0	0	1	3	2	0	1	0	3	6	0	0
CETN3	NM_004365	Bound	0	0	0	1	0	0	0	0	0	0	0	0	0	0	0	0	0	0	0	0	0	0	0	0	0	0	0	0	1	2	0	0	0	1	0	0	0	1	0	0	0	0	0	0	1	0	0
CREBL1	NM_004381	Bound	0	0	0	1	0	0	2	1	11	1	0	0	4	12	3	0	2	5	0	1	0	0	0	1	2	0	0	2	6	2	16	0	0	0	1	1	1	3	1	0	1	2	0	9	11	1	1
CSK	NM_004383	Bound	0	0	0	1	0	1	2	1	33	0	0	2	21	34	7	1	4	7	6	0	0	0	0	11	8	0	0	2	12	6	22	5	0	0	0	0	0	1	0	2	1	6	1	21	22	3	4
DMP1	NM_004407	Bound	0	0	0	1	0	1	0	0	7	1	0	3	2	17	1	0	2	6	2	0	0	0	0	2	2	0	0	1	6	13	4	1	1	1	1	0	0	3	1	3	6	6	0	8	4	1	3
NDUFS3	NM_004551	Bound	0	0	0	1	0	0	0	0	12	0	0	1	3	13	4	0	1	14	0	2	0	0	0	5	3	0	0	3	12	3	13	0	1	0	3	3	0	4	1	2	4	4	1	13	12	3	0
NSEP1	NM_004559	Bound	0	0	0	1	0	0	1	1	6	0	0	0	2	1	0	0	0	4	2	0	0	0	0	0	0	0	0	0	0	2	1	0	0	1	0	1	1	1	1	0	0	0	0	2	4	0	1
PET112L	NM_004564	Bound	0	0	0	1	0	1	0	0	1	0	0	1	2	8	0	0	1	3	0	0	1	0	0	0	1	0	1	2	5	6	2	1	1	1	0	0	0	0	3	1	2	4	0	2	0	0	0
TRAF5	NM_004619	Bound	0	0	0	1	0	0	0	0	1	0	0	1	2	3	2	0	1	3	0	0	0	0	0	0	1	0	0	1	3	5	5	0	0	0	0	0	0	2	0	0	3	2	0	2	4	2	1
TSN	NM_004622	Bound	0	0	0	1	0	1	0	0	0	0	0	1	0	0	0	0	0	0	0	0	0	0	0	0	0	0	0	0	0	1	0	0	0	1	0	0	0	0	0	0	0	0	0	0	0	0	1
RAB7	NM_004637	Bound	0	0	0	1	0	0	0	0	2	0	0	0	0	5	0	0	0	0	2	0	0	2	0	1	3	0	0	1	6	4	6	0	0	0	0	0	0	0	0	0	4	1	1	0	1	3	0
BAT2	NM_004638	Bound	0	0	0	1	0	0	1	2	10	0	0	0	1	3	0	0	1	2	0	0	1	2	1	1	1	1	0	0	3	2	3	1	1	0	0	0	0	0	0	1	5	0	0	8	4	6	0
BUB3	NM_004725	Bound	0	0	0	1	0	2	0	0	1	0	0	0	0	10	0	0	0	0	0	0	2	2	0	0	2	1	0	1	3	11	5	0	2	2	0	0	0	2	10	1	6	4	1	0	1	4	3
KIF3B	NM_004798	Bound	0	0	0	1	0	2	0	0	3	0	0	1	0	5	0	0	0	0	0	0	1	0	0	0	2	0	0	1	7	3	3	1	3	1	2	1	1	1	3	1	1	3	0	2	1	2	1
GOSR1	NM_004871	Bound	0	0	0	1	0	0	0	0	1	0	0	0	1	3	0	0	0	2	0	0	0	0	0	2	1	0	0	0	1	3	2	0	0	1	0	0	0	1	0	0	0	1	1	4	2	0	0
BAG4	NM_004874	Bound	0	0	0	1	0	1	1	1	0	0	0	0	0	1	1	0	0	0	0	0	1	0	0	0	0	0	0	0	0	1	1	0	2	0	1	1	0	1	1	0	0	0	0	0	2	0	1
ATP5J2	NM_004889	Bound	0	0	0	1	0	0	0	0	0	0	0	0	0	0	0	0	0	0	0	0	0	0	0	0	0	0	0	0	0	0	0	0	0	0	0	0	0	0	0	0	0	0	0	1	0	0	0
SEC22L1	NM_004892	Bound	0	0	0	1	0	0	0	0	0	0	0	0	1	1	0	0	0	0	0	0	0	0	0	0	0	0	0	0	1	1	1	0	0	0	1	0	1	0	1	0	1	0	1	0	0	0	0
CDK5	NM_004935	Bound	0	0	0	1	0	1	3	2	23	0	0	1	11	19	5	0	2	9	0	0	0	2	0	2	7	0	0	1	10	7	15	3	0	2	1	3	0	3	1	0	6	7	1	7	16	2	2
NDUFA7	NM_005001	Bound	0	0	0	1	0	1	1	2	4	0	0	1	0	2	0	0	0	2	2	0	0	0	0	0	1	0	0	0	3	1	3	2	0	0	1	1	0	3	2	0	0	2	0	1	2	1	0
NFKBIL1	NM_005007	Bound	0	0	0	1	0	0	0	0	10	0	0	0	4	7	0	0	0	9	0	0	0	0	0	1	2	0	1	2	1	0	6	1	0	0	0	0	0	1	0	1	2	2	0	7	5	1	0
POLRMT	NM_005035	Bound	0	0	0	1	0	0	0	0	0	0	0	0	0	0	1	0	0	0	0	0	0	0	0	0	0	0	0	0	0	0	0	0	0	0	0	0	0	0	0	0	0	1	0	0	0	0	0
TLE3	NM_005078	Bound	0	0	0	1	0	9	1	1	22	2	0	3	5	8	0	1	6	9	6	0	1	4	1	1	3	2	1	3	18	13	13	7	2	1	3	4	0	4	8	5	2	8	2	13	11	6	6
BMI1	NM_005180	Bound	0	0	0	1	1	5	0	0	29	0	0	5	4	36	1	2	4	11	2	1	5	0	0	0	10	0	0	4	30	28	30	2	4	4	3	3	2	9	5	9	15	17	4	14	18	9	2
CEBPB	NM_005194	Bound	0	0	0	1	0	0	0	0	9	0	0	0	2	6	3	0	0	2	0	0	0	0	0	2	2	0	0	0	1	0	4	1	0	0	0	0	0	0	0	0	2	1	0	4	3	0	0
DDOST	NM_005216	Bound	0	0	0	1	1	0	0	0	1	1	0	0	0	1	1	0	0	0	0	0	0	0	0	0	0	0	0	0	2	0	2	0	0	0	1	0	0	2	1	0	0	1	0	0	2	0	0
GPR37	NM_005302	Bound	0	0	0	1	0	5	0	0	2	0	0	7	3	28	3	1	10	4	0	0	4	0	0	2	6	0	1	1	21	42	23	0	8	2	3	3	1	8	20	17	12	15	5	3	4	5	8
PODXL	NM_005397	Bound	0	0	0	1	1	0	4	4	9	0	0	0	2	6	0	0	0	5	0	0	0	0	0	0	2	0	0	1	2	6	8	1	0	1	0	1	0	1	2	0	3	4	2	11	8	2	0
PRKCE	NM_005400	Bound	0	0	0	1	0	1	0	0	22	0	0	6	12	21	3	0	5	8	8	1	0	2	0	3	3	1	0	4	15	16	23	2	2	1	1	1	1	4	6	4	13	14	3	12	16	7	3
NCOA4	NM_005437	Bound	0	0	0	1	0	0	0	0	0	0	0	0	1	1	0	0	0	0	0	0	0	0	0	0	0	0	0	0	4	5	1	0	0	0	0	0	0	0	1	0	1	4	0	1	2	2	2
SMC4L1	NM_005496	Bound	0	0	0	1	0	1	0	0	1	0	0	0	1	4	0	0	0	0	0	0	0	2	0	0	1	0	0	0	4	4	4	0	1	0	0	0	0	1	0	0	2	3	1	2	5	1	1
KARS	NM_005548	Bound	0	0	0	1	0	0	4	6	21	0	0	0	7	6	3	0	2	4	4	0	0	0	0	0	3	0	0	2	6	1	7	0	1	0	2	4	0	2	1	1	6	3	0	10	9	0	0
LGMN	NM_005606	Bound	0	0	0	1	0	0	0	0	0	0	0	0	0	2	0	0	0	0	0	0	0	0	0	0	0	0	0	0	1	0	1	0	0	0	0	0	0	0	0	0	0	0	0	1	0	0	0
RBL2	NM_005611	Bound	0	0	0	1	0	0	0	0	3	1	0	0	0	4	0	0	0	1	0	0	0	0	0	0	0	0	0	0	0	0	4	0	0	0	0	0	0	0	0	0	0	0	1	3	1	0	0
RPS14	NM_005617	Bound	0	0	0	1	0	1	0	0	0	0	0	0	1	4	0	0	0	0	0	0	0	0	0	2	1	0	0	0	0	0	0	0	0	0	0	0	0	0	0	0	1	0	0	2	2	0	0
TAF11	NM_005643	Bound	0	0	0	1	0	1	1	1	2	0	0	1	2	8	1	0	2	4	0	0	0	6	0	0	3	3	1	1	7	7	4	0	2	0	0	0	1	0	3	1	2	3	3	5	9	0	0
ABCC5	NM_005688	Bound	0	0	0	1	0	0	0	0	1	0	0	1	2	4	0	0	0	4	0	0	0	0	0	0	1	0	0	0	2	1	2	0	1	0	0	0	1	2	0	1	0	1	0	1	1	0	0
ACTR1A	NM_005736	Bound	0	0	0	1	0	1	3	3	24	2	0	2	4	24	0	0	0	3	2	1	1	2	0	0	4	0	0	1	16	4	21	3	2	1	0	0	0	1	3	1	3	1	1	12	7	1	1
ALG3	NM_005787	Bound	0	0	0	1	0	0	0	0	6	0	0	0	0	1	1	0	2	4	2	0	0	0	0	0	0	0	1	1	1	0	3	0	0	1	0	0	0	0	0	0	1	0	1	5	5	1	0
TRIP	NM_005879	Bound	0	0	0	1	0	1	0	0	22	0	0	0	14	8	1	1	0	11	0	0	0	0	0	0	2	0	0	2	11	3	13	1	0	1	1	1	0	3	0	3	2	3	0	15	11	1	0
MFAP1	NM_005926	Bound	0	0	0	1	0	0	0	0	0	0	0	0	0	0	0	0	0	0	0	0	1	0	0	0	0	0	0	0	1	1	0	0	0	0	0	0	0	0	0	0	1	0	0	0	0	0	0
MTF1	NM_005955	Bound	0	0	0	1	0	1	0	0	3	0	0	2	5	10	1	0	0	4	0	0	1	2	0	1	2	0	0	2	5	8	8	1	2	3	0	0	0	2	5	2	2	4	2	7	9	2	0
TSNAX	NM_005999	Bound	0	0	0	1	0	0	0	0	2	0	0	0	1	1	0	0	0	1	0	0	1	0	0	0	0	0	0	0	0	0	0	0	1	0	0	0	0	0	0	0	0	0	0	2	0	0	0
ALKBH	NM_006020	Bound	0	0	0	1	0	0	0	0	0	0	0	0	0	1	0	0	0	0	0	0	0	0	0	0	0	0	1	1	0	0	1	0	0	0	0	0	0	0	0	0	0	1	0	0	0	0	0
PNMA1	NM_006029	Bound	0	0	0	1	0	2	0	0	2	0	0	8	4	5	0	0	2	2	0	1	3	0	0	1	2	0	0	1	13	11	2	1	0	3	0	0	0	0	8	5	5	4	4	2	2	3	2
TUBB4	NM_006086	Bound	0	0	0	1	0	0	0	0	4	0	0	0	2	11	1	0	2	1	2	0	0	0	0	0	2	0	1	1	5	2	4	3	1	0	0	0	0	1	0	0	0	3	0	4	7	1	2
NSF	NM_006178	Bound	0	0	0	1	0	1	0	0	3	0	0	0	2	12	0	0	0	2	2	1	1	2	0	0	2	1	0	1	0	3	2	0	0	0	0	1	0	1	3	0	0	2	0	1	1	2	0
NUCB1	NM_006184	Bound	0	0	0	1	1	0	1	1	1	1	0	0	0	0	0	0	0	0	0	0	0	0	0	0	0	0	0	0	0	1	3	0	0	0	0	0	0	0	0	0	0	1	0	1	0	0	0
PAX1	NM_006192	Bound	0	0	0	1	2	2	1	1	5	1	0	0	0	11	0	0	1	0	4	0	0	6	1	2	5	3	0	0	3	1	4	0	0	0	1	2	0	1	0	0	0	1	0	5	4	0	0
PRKAB1	NM_006253	Bound	0	0	0	1	0	2	0	0	0	0	0	0	0	0	1	0	0	1	0	0	1	0	0	0	0	0	0	0	4	6	1	0	2	0	0	0	0	1	0	0	0	3	0	0	0	1	4
SHFM1	NM_006304	Bound	0	0	0	1	1	1	0	0	1	1	0	1	2	0	0	0	0	2	0	0	0	0	0	0	0	0	0	0	4	5	2	0	1	0	0	0	0	1	6	0	5	6	1	2	4	1	2
SMC1L1	NM_006306	Bound	0	0	0	1	0	0	1	1	2	0	0	0	0	3	0	0	0	0	0	0	2	0	0	1	1	0	0	3	3	1	2	0	0	0	0	0	0	0	0	0	1	2	0	0	2	1	0
CDIPT	NM_006319	Bound	0	0	0	1	0	0	0	0	2	0	0	0	1	3	1	0	0	2	0	0	0	0	0	0	1	0	2	2	3	0	2	0	0	0	0	0	0	0	0	0	1	0	0	2	3	0	0
C1D	NM_006333	Bound	0	0	0	1	0	1	0	0	0	0	0	0	0	1	0	0	0	0	0	0	0	0	0	0	1	0	0	0	1	0	1	0	0	0	0	0	0	0	0	0	1	1	0	0	0	0	0
SLC30A9	NM_006345	Bound	0	0	0	1	0	0	0	0	0	0	0	0	0	0	0	0	0	0	0	0	0	0	0	0	0	0	0	0	0	1	0	0	0	0	0	0	0	0	0	0	0	0	0	0	0	0	0
TM9SF1	NM_006405	Bound	0	0	0	1	0	0	0	0	0	0	0	0	0	0	0	0	0	0	0	0	0	0	0	0	0	0	0	0	0	0	0	0	0	0	0	0	0	0	0	0	0	0	0	0	1	0	0
SLC35A1	NM_006416	Bound	0	0	0	1	0	0	0	0	0	0	0	1	0	0	0	0	1	0	0	0	0	0	0	0	0	0	0	0	2	2	0	0	1	0	0	0	0	1	3	2	0	2	0	1	1	1	0
RABAC1	NM_006423	Bound	0	0	0	1	0	0	0	0	0	0	0	0	0	0	1	0	0	0	0	0	0	0	0	0	0	0	0	0	0	0	0	0	0	0	0	0	0	0	0	0	0	0	0	1	1	0	0
CCT7	NM_006429	Bound	0	0	0	1	0	0	0	0	6	2	0	0	2	3	2	0	0	1	0	0	0	0	0	0	1	0	0	1	2	1	6	0	0	0	0	0	0	0	1	0	1	1	0	6	3	0	0
LIM	NM_006457	Bound	0	0	0	1	0	2	0	0	4	0	0	1	2	6	0	0	0	3	0	0	0	0	0	0	2	0	0	0	15	12	13	1	1	1	1	0	1	2	1	2	3	8	0	7	2	3	0
POLR3F	NM_006466	Bound	0	0	0	1	0	1	0	0	0	0	0	0	1	2	0	0	0	1	0	0	0	0	0	0	0	0	0	0	3	6	5	2	1	1	1	2	1	2	4	5	3	4	2	1	1	3	0
GNAI3	NM_006496	Bound	0	0	0	1	0	3	0	0	11	0	0	6	2	13	0	0	0	6	0	0	1	0	1	1	2	0	0	0	20	14	16	2	5	4	0	0	0	4	9	6	8	11	1	2	7	3	9
PSMC4	NM_006503	Bound	0	0	0	1	0	0	0	0	0	0	0	0	0	3	1	0	0	0	0	0	0	2	1	1	1	0	0	0	0	0	0	0	0	0	0	0	0	0	0	0	0	0	0	2	0	0	0
TG737	NM_006531	Bound	0	0	0	1	0	0	0	0	0	0	0	0	0	2	0	0	0	0	0	0	0	0	0	0	1	0	0	0	0	0	0	0	0	0	0	0	0	1	0	0	0	0	0	0	0	0	0
ELL	NM_006532	Bound	0	0	0	1	0	0	1	2	1	0	0	0	1	8	0	0	0	1	0	0	0	0	0	1	2	0	1	1	2	2	2	2	0	0	0	0	0	0	0	0	0	1	1	2	1	0	0
TUSC4	NM_006545	Bound	0	0	0	1	0	2	3	4	10	0	0	1	7	12	5	0	1	13	0	0	0	0	0	0	2	0	0	0	6	4	12	1	0	1	0	0	0	2	1	2	6	7	2	8	9	2	1
CCT6B	NM_006584	Bound	0	0	0	1	1	1	0	0	9	0	0	2	3	9	2	0	3	4	0	0	2	0	1	0	1	0	0	3	17	9	16	0	0	1	1	3	0	3	3	2	6	5	0	8	6	3	0
NTE	NM_006702	Bound	0	0	0	1	0	0	0	0	3	0	0	1	1	0	0	0	0	1	0	0	1	0	0	0	0	0	0	0	4	2	2	0	0	0	0	0	0	0	1	0	2	0	0	3	5	0	0
TCERG1	NM_006706	Bound	0	0	0	1	1	0	0	0	7	0	0	1	2	7	1	0	3	1	2	0	0	2	0	0	0	0	0	0	5	5	9	0	0	0	2	2	0	3	0	0	2	5	2	4	4	0	0
COPS8	NM_006710	Bound	0	0	0	1	0	0	0	0	0	0	0	0	0	1	0	0	0	0	0	0	1	0	0	0	0	0	0	0	1	0	1	0	0	0	0	0	0	1	0	0	1	0	0	0	1	0	0
SSFA2	NM_006751	Bound	0	0	0	1	0	0	0	0	3	0	0	0	1	1	0	0	2	0	0	0	0	0	0	0	0	0	0	0	3	3	4	0	0	0	0	0	0	2	0	0	4	3	0	1	4	0	0
IFRD2	NM_006764	Bound	0	0	0	1	1	0	0	0	23	0	0	0	7	6	3	0	1	14	6	0	0	0	0	1	2	0	0	1	5	1	26	0	0	0	2	4	0	5	0	0	2	2	0	9	10	0	0
BRAP	NM_006768	Bound	0	0	0	1	0	0	0	0	0	0	0	0	0	0	0	0	0	0	0	0	0	0	0	0	0	0	0	0	0	1	0	0	0	0	0	0	0	0	0	0	0	0	0	0	0	0	0
CDC42EP2	NM_006779	Bound	0	0	0	1	0	0	0	0	0	0	0	1	0	2	0	0	0	0	0	0	0	0	0	0	0	0	0	0	0	3	0	0	0	1	0	0	0	0	0	0	0	0	0	0	1	0	0
HNRPA0	NM_006805	Bound	0	0	0	1	1	0	0	0	1	1	0	0	0	1	0	0	0	1	0	0	0	0	1	0	1	0	0	0	2	0	6	0	0	0	0	0	0	0	0	0	0	0	0	1	0	0	0
B3GNT6	NM_006876	Bound	0	0	0	1	0	0	0	0	0	0	0	0	0	0	0	0	0	0	0	0	0	0	0	0	0	0	0	0	1	0	1	0	0	0	0	0	0	0	0	0	0	0	0	1	0	0	0
SERPINB3	NM_006919	Bound	0	0	0	1	0	1	0	0	0	0	0	0	0	1	0	0	0	0	0	0	0	0	0	0	0	0	0	0	0	1	0	0	0	0	0	0	0	0	1	0	1	1	1	0	1	1	0
SDF2	NM_006923	Bound	0	0	0	1	0	0	2	2	6	0	0	0	2	6	0	0	0	4	0	1	0	0	0	0	1	0	0	1	1	2	2	0	1	0	0	0	0	2	0	0	4	1	0	3	5	0	0
SFRS1	NM_006924	Bound	0	0	0	1	0	0	5	5	8	0	0	0	2	3	0	0	0	0	0	0	0	2	1	2	2	1	0	0	7	2	3	2	0	0	0	0	0	1	0	0	2	0	0	1	6	1	0
101F6	NM_007022	Bound	0	0	0	1	3	0	0	0	14	2	0	1	5	18	3	0	4	16	0	0	0	0	0	1	3	0	1	4	3	1	17	1	0	0	1	1	0	5	0	0	2	4	0	9	16	1	0
PL6	NM_007024	Bound	0	0	0	1	0	0	0	0	0	0	0	0	0	0	0	0	0	0	0	0	0	0	0	0	0	0	0	0	1	0	0	0	0	0	0	0	0	0	0	0	0	0	0	0	1	0	0
NUDT6	NM_007083	Bound	0	0	0	1	0	0	0	0	0	0	0	0	0	1	0	0	0	0	0	0	0	0	0	1	1	0	0	0	1	0	1	0	0	0	0	0	0	0	0	0	1	0	0	2	1	0	0
NDUFV1	NM_007103	Bound	0	0	0	1	0	0	0	0	1	0	0	0	1	6	0	0	2	0	0	0	0	0	0	0	1	0	0	0	0	0	2	0	0	0	0	0	0	0	0	0	0	0	0	1	1	0	0
SSR3	NM_007107	Bound	0	0	0	1	0	0	0	0	0	0	0	1	0	4	0	0	0	0	2	0	0	4	1	1	2	2	0	0	0	0	1	0	0	0	0	0	0	0	0	0	0	1	0	1	1	1	0
USF1	NM_007122	Bound	0	0	0	1	0	0	0	0	19	0	0	0	7	5	2	0	2	11	0	0	0	0	0	0	0	0	0	2	10	0	8	1	0	0	1	1	0	3	0	0	2	3	0	7	6	2	0
ZNF175	NM_007147	Bound	0	0	0	1	0	0	0	0	0	0	0	0	0	2	0	0	0	0	0	0	0	0	0	0	0	0	0	0	1	1	0	0	0	0	0	0	0	0	0	0	0	1	1	0	0	1	0
SEC23IP	NM_007190	Bound	0	0	0	1	0	0	0	0	0	0	0	0	0	1	0	0	1	0	0	0	0	0	0	0	0	0	0	1	2	1	2	0	0	0	0	0	0	0	0	0	0	0	0	2	1	0	1
MRPL3	NM_007208	Bound	0	0	0	1	0	0	0	0	0	0	0	0	0	1	0	0	0	0	0	0	1	0	0	0	0	0	0	0	0	0	1	0	1	0	0	0	0	0	0	0	0	0	0	0	0	0	1
JM4	NM_007213	Bound	0	0	0	1	1	1	2	1	21	0	0	1	7	16	1	0	2	5	4	0	0	0	0	3	4	0	1	4	6	2	22	3	0	2	2	3	0	5	1	0	3	2	0	10	10	3	0
PDCD10	NM_007217	Bound	0	0	0	1	1	0	2	2	8	1	0	0	0	4	1	0	0	9	0	0	2	0	0	0	0	0	0	1	11	7	8	1	0	0	2	2	1	3	3	0	10	8	1	11	13	9	1
LYPLA2	NM_007260	Bound	0	0	0	1	0	0	0	0	4	0	0	0	1	2	0	0	0	2	0	0	0	0	0	0	2	0	0	0	1	1	4	1	0	0	0	0	0	0	0	0	2	1	0	6	8	0	0
HSGT1	NM_007265	Bound	0	0	0	1	0	0	0	0	3	0	0	0	0	1	0	0	0	2	0	0	0	0	0	0	0	1	0	0	1	1	2	0	0	0	0	0	0	0	1	0	1	1	0	4	1	0	0
ATF6	NM_007348	Bound	0	0	0	1	0	1	0	0	1	0	0	3	1	9	0	0	4	8	0	0	0	0	0	1	3	0	1	1	6	4	7	0	1	2	3	1	0	1	4	1	4	5	1	2	3	2	0
PRDX5	NM_012094	Bound	0	0	0	1	0	2	0	0	46	0	0	1	11	1	6	0	2	3	2	0	0	0	0	0	0	0	0	2	10	5	15	8	2	1	0	0	2	1	3	3	5	5	0	14	12	5	0
FXC1	NM_012192	Bound	0	0	0	1	0	0	1	1	18	1	0	0	11	19	3	0	3	26	2	0	1	6	1	1	5	2	1	5	6	3	14	2	0	1	1	1	0	4	1	0	2	1	1	12	12	2	0
XRN2	NM_012255	Bound	0	0	0	1	0	0	0	0	0	0	0	0	0	0	0	0	0	0	0	0	0	0	0	0	0	0	0	0	0	1	1	0	0	0	0	0	0	1	0	0	0	1	0	0	1	0	0
FAIM2	NM_012306	Bound	0	0	0	1	1	0	0	0	3	0	0	0	1	3	0	0	0	0	0	0	1	0	0	2	1	0	0	1	0	2	3	1	0	0	0	0	0	1	0	0	1	2	0	3	1	2	1
LSM4	NM_012321	Bound	0	0	0	1	0	0	0	0	1	0	0	0	0	0	0	0	0	0	0	0	0	0	0	0	0	0	0	0	0	0	1	0	0	0	0	0	0	0	0	0	1	0	0	4	4	0	0
MAPK8IP2	NM_012324	Bound	0	0	0	1	0	0	0	0	2	0	0	0	0	1	0	0	0	0	0	0	0	0	0	0	0	0	0	0	0	0	0	1	0	0	0	0	0	0	0	0	0	0	0	0	1	0	0
MYCBP	NM_012333	Bound	0	0	0	1	0	0	1	1	1	0	0	0	2	2	0	0	1	0	0	0	1	0	0	0	1	0	0	0	3	6	2	0	1	0	0	1	0	0	0	1	3	0	0	2	3	2	0
NMA	NM_012342	Bound	0	0	0	1	0	6	0	0	12	0	1	10	4	32	1	0	2	6	0	1	3	0	0	4	6	0	0	0	28	30	16	1	4	3	2	4	1	7	16	14	7	8	3	9	8	6	10
PLDN	NM_012388	Bound	0	0	0	1	0	0	0	0	0	0	0	0	1	0	0	0	0	0	0	2	0	0	0	0	0	0	0	0	1	1	0	0	0	0	0	0	0	1	1	0	1	2	0	0	0	3	3
PEF	NM_012392	Bound	0	0	0	1	1	0	0	0	5	1	0	0	1	6	0	0	4	8	0	0	0	0	0	0	1	0	0	0	7	4	7	1	0	0	0	0	1	0	1	1	4	6	0	4	5	5	1
PLA2G2D	NM_012400	Bound	0	0	0	1	0	1	0	0	1	0	0	0	0	1	0	0	0	0	0	0	0	0	0	0	0	0	0	0	0	4	0	0	1	1	1	2	0	1	1	1	1	2	2	1	0	0	0
ARFIP2	NM_012402	Bound	0	0	0	1	0	0	0	0	7	0	0	0	1	4	1	0	0	10	4	0	1	2	1	0	1	1	0	1	6	0	9	0	0	0	1	1	0	1	0	0	0	0	0	14	6	1	0
RPS6KC1	NM_012424	Bound	0	0	0	1	0	0	0	0	2	0	0	0	0	0	0	0	0	9	0	0	0	0	0	0	0	0	0	0	0	2	5	0	0	0	0	0	0	1	0	0	0	0	0	1	1	0	0
SF3B1	NM_012433	Bound	0	0	0	1	0	0	0	0	0	0	0	0	0	1	0	0	2	0	0	0	0	0	0	0	2	0	0	0	1	1	2	0	0	1	0	0	0	0	0	0	1	2	1	2	1	1	0
C20orf14	NM_012469	Bound	0	0	0	1	0	0	1	1	7	0	0	0	3	0	0	0	3	4	0	0	0	0	1	0	0	0	0	0	0	0	1	0	0	0	0	0	0	0	0	0	0	0	0	2	4	0	0
HCNGP	NM_013260	Bound	0	0	0	1	1	0	0	0	2	1	0	1	1	3	0	0	0	4	0	0	0	0	0	0	0	0	0	0	9	2	9	0	0	2	0	0	0	3	1	0	4	4	0	2	4	0	0
DDX25	NM_013264	Bound	0	0	0	1	0	0	0	0	0	0	0	0	0	0	0	0	0	0	0	0	0	0	0	0	0	0	0	0	0	1	0	0	0	0	0	0	0	0	0	0	0	0	0	0	0	0	0
C11orf2	NM_013265	Bound	0	0	0	1	0	0	0	0	0	0	0	0	0	0	0	0	0	3	0	0	0	0	0	0	0	0	0	0	0	0	0	0	0	0	0	0	0	0	0	0	0	0	0	0	0	1	0
POLL	NM_013274	Bound	0	0	0	1	0	0	0	0	1	0	0	0	2	2	0	0	0	0	0	0	0	0	0	0	0	0	0	0	1	1	1	0	0	1	0	0	0	0	0	0	1	1	0	1	2	0	0
TFPT	NM_013342	Bound	0	0	0	1	0	0	0	0	0	0	0	0	0	6	1	0	0	1	0	0	0	0	0	0	1	0	0	0	1	0	2	0	0	0	1	0	0	1	0	0	0	0	0	2	2	0	0
C6orf49	NM_013397	Bound	0	0	0	1	0	0	0	0	1	0	0	0	0	0	0	0	0	0	0	0	0	0	0	0	0	0	0	0	0	0	0	0	0	0	0	0	0	0	0	0	0	0	0	2	0	0	0
STOML2	NM_013442	Bound	0	0	0	1	1	0	1	1	30	1	0	0	14	36	4	1	3	16	2	0	2	0	0	1	10	0	2	6	8	1	25	3	3	2	1	0	1	3	0	0	4	4	0	10	17	1	2
MKRN1	NM_013446	Bound	0	0	0	1	0	0	0	0	2	0	0	0	0	0	0	0	0	0	0	0	0	0	0	0	0	0	0	0	1	1	2	0	0	0	0	0	0	0	0	0	0	0	0	0	0	0	0
MAPBPIP	NM_014017	Bound	0	0	0	1	0	0	1	1	13	0	0	0	3	9	3	0	0	2	0	0	0	2	0	0	3	1	0	0	3	2	4	0	0	0	0	0	0	1	1	1	1	2	0	4	5	1	0
MRPS28	NM_014018	Bound	0	0	0	1	0	0	0	0	0	0	0	0	0	1	0	0	0	1	0	0	0	0	0	0	0	0	0	0	0	4	0	0	0	0	0	0	0	1	1	1	0	1	1	1	1	1	2
DKFZP564M082	NM_014042	Bound	0	0	0	1	1	1	0	0	2	0	0	0	1	10	0	0	0	0	0	0	1	2	0	0	2	0	0	1	3	0	5	2	1	0	0	0	0	0	1	0	1	1	0	2	2	0	1
C20orf30	NM_014145	Bound	0	0	0	1	0	0	0	0	0	0	0	0	0	0	0	0	0	0	0	0	0	0	0	0	0	0	0	0	1	0	0	0	0	0	0	0	0	0	0	0	0	0	0	0	0	0	0
HSPC056	NM_014154	Bound	0	0	0	1	0	0	0	0	3	0	0	2	2	0	0	0	0	6	0	0	0	0	0	0	0	0	0	0	3	3	4	1	1	1	0	0	0	1	1	1	0	2	2	2	2	2	0
HSPC128	NM_014167	Bound	0	0	0	1	0	0	0	0	0	0	0	0	0	0	0	0	0	0	0	0	0	0	0	0	0	0	0	0	1	0	0	0	0	0	0	0	0	0	0	0	0	0	0	0	0	0	0
HSPC142	NM_014173	Bound	0	0	0	1	0	0	0	0	1	0	0	0	0	0	0	0	0	0	0	0	0	0	0	0	0	0	0	0	0	1	0	0	0	0	0	0	0	0	0	0	0	1	0	1	2	0	0
THY28	NM_014174	Bound	0	0	0	1	0	0	0	0	0	0	0	0	0	0	0	0	0	0	0	0	0	0	0	0	0	0	0	0	0	0	0	0	0	0	0	0	0	0	0	0	1	1	0	0	1	0	0
ORMDL2	NM_014182	Bound	0	0	0	1	3	0	0	0	3	1	0	0	1	8	1	0	1	1	0	0	0	0	1	0	2	0	0	0	4	0	9	0	0	0	0	1	0	0	0	0	1	1	0	3	0	0	0
HSPC171	NM_014187	Bound	0	0	0	1	0	0	0	0	10	1	0	0	1	4	0	0	1	1	0	0	0	0	0	0	1	0	0	1	2	0	9	3	0	0	0	0	0	0	0	1	1	2	0	8	5	1	0
HSPC182	NM_014188	Bound	0	0	0	1	0	0	0	0	0	0	0	0	0	2	0	0	0	0	0	0	1	0	0	0	0	0	0	0	2	1	1	0	0	0	0	0	0	0	0	0	0	0	0	0	1	0	0
C11orf10	NM_014206	Bound	0	0	0	1	0	0	2	1	1	0	0	1	0	8	0	0	6	2	4	0	0	4	0	0	2	2	0	0	4	0	3	0	1	0	0	0	0	1	5	1	1	1	0	5	2	0	0
SMAP	NM_014267	Bound	0	0	0	1	0	0	0	0	2	0	0	0	3	6	0	0	0	2	0	0	0	2	1	1	2	0	0	0	3	5	1	0	0	1	1	1	0	2	2	1	1	1	1	5	2	1	1
PPIL2	NM_014337	Bound	0	0	0	1	0	0	0	0	0	0	0	0	0	0	0	0	0	0	0	0	0	0	0	0	0	0	0	0	1	0	1	0	0	0	0	0	0	1	0	0	0	0	0	1	0	0	0
NS	NM_014366	Bound	0	0	0	1	0	0	0	0	2	0	0	0	1	4	0	0	0	5	0	0	0	0	0	0	0	0	0	0	4	1	3	0	0	0	0	0	0	0	0	0	1	0	0	0	1	0	0
LHX6	NM_014368	Bound	0	0	0	1	1	0	1	2	3	0	0	0	0	4	1	0	0	1	0	0	0	0	0	0	2	0	1	2	0	1	2	0	0	0	0	0	0	0	0	0	0	0	0	0	2	0	0
NAKAP95	NM_014371	Bound	0	0	0	1	0	1	0	0	1	0	0	0	0	0	1	0	0	0	0	0	1	0	0	0	0	0	0	0	1	1	1	0	0	0	0	0	0	1	1	3	1	3	0	0	1	1	3
ACAD8	NM_014384	Bound	0	0	0	1	0	0	0	0	0	0	0	0	0	0	0	0	0	0	0	0	0	0	0	0	0	0	0	0	0	0	0	0	0	0	0	0	0	0	0	0	0	0	0	0	0	0	0
GHITM	NM_014394	Bound	0	0	0	1	1	0	0	0	2	0	0	0	0	0	0	0	0	0	0	0	0	0	0	1	0	0	0	0	2	0	4	1	0	0	0	0	1	0	0	0	2	1	0	1	0	1	0
TRAPPC3	NM_014408	Bound	0	0	0	1	1	0	1	1	15	0	0	0	6	24	3	0	2	3	0	0	2	0	0	1	7	0	1	2	6	6	19	3	2	0	1	1	0	3	3	1	5	2	0	7	10	0	0
SIP	NM_014412	Bound	0	0	0	1	0	0	0	0	0	0	0	0	0	0	1	0	0	0	0	0	0	0	0	0	0	0	0	0	0	0	1	0	0	0	0	0	0	0	0	1	0	0	0	0	0	0	0
C20orf10	NM_014477	Bound	0	0	0	1	0	0	0	0	0	0	0	0	0	2	0	0	0	0	0	0	0	0	0	2	1	0	0	1	0	0	0	0	0	0	0	0	0	0	0	0	0	1	1	0	0	1	0
MOCS3	NM_014484	Bound	0	0	0	1	0	0	0	0	0	0	0	0	1	1	0	0	3	1	0	0	0	0	0	0	1	0	0	0	0	0	0	0	0	0	0	0	0	0	0	0	0	0	0	0	2	0	0
CNOT3	NM_014516	Bound	0	0	0	1	6	0	2	1	0	4	0	0	2	7	0	0	0	4	0	0	0	2	0	0	1	0	0	1	3	2	11	3	0	0	0	1	0	2	0	0	0	2	0	5	4	0	1
HUNK	NM_014586	Bound	0	0	0	1	0	3	0	0	14	0	0	5	4	22	3	0	1	24	2	0	1	0	0	3	3	0	2	3	21	28	19	3	5	1	3	2	0	4	9	8	12	15	6	11	16	10	5
KIAA0372	NM_014639	Bound	0	0	0	1	0	0	0	0	1	0	0	0	0	0	0	0	0	0	0	0	0	0	0	0	0	0	0	0	1	3	0	0	0	0	1	0	0	0	0	0	1	3	0	0	0	1	0
IPO13	NM_014652	Bound	0	0	0	1	1	0	0	0	9	1	0	0	5	7	2	0	1	8	0	0	0	0	0	0	2	0	0	1	6	3	9	3	0	0	2	1	0	3	0	1	3	3	1	2	12	3	0
ZNF305	NM_014724	Bound	0	0	0	1	0	0	0	0	0	0	0	0	0	0	0	0	0	0	0	0	0	0	0	0	0	0	0	0	1	0	0	0	0	0	0	0	0	0	0	0	0	0	0	1	1	0	0
KIAA0274	NM_014845	Bound	0	0	0	1	0	2	0	0	0	0	0	2	1	9	0	0	0	3	0	0	0	0	0	1	0	0	0	1	12	9	1	0	0	0	0	0	0	3	6	1	4	2	0	0	1	4	2
CNAP1	NM_014865	Bound	0	0	0	1	0	1	0	0	6	0	0	0	1	2	0	0	0	2	0	0	0	0	0	0	0	0	0	1	6	2	9	1	0	0	0	1	0	1	0	1	0	6	0	2	2	3	0
USP52	NM_014871	Bound	0	0	0	1	0	0	0	0	2	1	0	0	3	6	0	0	0	3	0	0	0	0	0	1	1	0	0	2	4	3	7	1	0	0	1	1	0	1	0	0	1	6	0	5	2	2	0
RNF44	NM_014901	Bound	0	0	0	1	1	0	2	1	2	0	0	0	0	9	0	0	1	0	0	0	0	7	4	3	4	3	0	0	4	1	4	1	0	0	0	0	0	0	0	0	0	0	0	2	4	1	0
DIS3	NM_014953	Bound	0	0	0	1	1	1	0	0	6	0	0	0	2	2	0	0	1	2	2	0	1	0	0	0	1	0	0	0	4	5	3	1	2	1	1	0	0	3	1	0	2	1	1	3	3	1	0
MRPS27	NM_015084	Bound	0	0	0	1	0	0	0	0	1	0	0	1	0	5	2	1	0	0	0	0	0	0	0	0	2	0	0	0	6	2	3	0	0	0	0	0	0	0	1	1	1	4	1	1	1	2	0
MAPK8IP3	NM_015133	Bound	0	0	0	1	0	0	0	0	1	0	0	0	0	2	0	0	0	0	0	0	0	0	0	0	1	1	0	1	0	0	0	0	0	0	0	0	0	0	0	0	0	0	0	1	2	0	0
LARS2	NM_015340	Bound	0	0	0	1	0	0	0	0	0	0	0	0	0	0	0	0	0	0	0	0	0	0	0	0	0	0	0	0	1	0	1	0	0	0	0	0	0	0	0	0	0	1	0	0	0	2	0
C20orf28	NM_015417	Bound	0	0	0	1	1	0	0	0	5	0	0	0	3	0	3	0	1	3	0	1	0	0	0	0	0	0	0	2	8	0	10	1	0	1	0	0	0	0	1	1	3	0	0	6	9	0	0
DKFZP566E144	NM_015523	Bound	0	0	0	1	0	0	0	0	7	0	0	0	1	0	0	0	0	10	4	0	0	0	0	0	0	0	0	0	3	2	0	2	0	0	0	0	0	0	0	0	3	3	1	3	4	1	0
OPA1	NM_015560	Bound	0	0	0	1	0	0	0	0	0	0	0	0	0	0	0	0	0	0	0	0	0	0	0	0	0	0	0	0	1	3	2	0	0	0	0	0	0	0	0	0	0	1	0	0	0	0	1
T54	NM_015698	Bound	0	0	0	1	0	0	0	0	1	0	0	0	0	2	0	0	0	0	0	0	0	0	0	0	0	0	0	0	1	1	1	0	0	0	0	0	0	0	0	0	0	2	0	1	1	1	0
GLTSCR2	NM_015710	Bound	0	0	0	1	0	0	0	0	2	0	0	0	0	5	1	0	0	0	0	0	0	0	0	0	1	0	1	1	1	0	1	0	0	0	0	0	0	0	0	0	0	0	0	2	2	0	0
WARS2	NM_015836	Bound	0	0	0	1	0	6	0	0	2	0	0	6	0	32	0	0	1	9	0	0	1	0	0	3	7	0	1	2	19	17	11	0	5	1	4	1	0	4	16	5	9	8	2	4	3	2	5
PCQAP	NM_015889	Bound	0	0	0	1	0	0	0	0	1	0	0	0	0	4	1	0	0	0	0	0	0	0	0	0	1	0	0	0	3	1	3	1	0	0	0	0	0	0	0	0	0	3	0	2	2	2	0
PIGT	NM_015937	Bound	0	0	0	1	0	0	0	0	0	0	0	0	0	0	0	0	0	0	0	0	0	0	0	0	0	0	0	0	0	0	1	0	0	0	0	0	0	0	1	0	0	0	0	0	0	0	0
C14orf111	NM_015962	Bound	0	0	0	1	0	0	0	0	2	0	0	0	0	2	0	0	0	0	0	0	0	2	0	0	1	1	0	0	2	2	2	0	0	1	0	0	0	1	0	0	4	0	0	2	2	0	0
ADIPOR1	NM_015999	Bound	0	0	0	1	0	0	0	0	9	0	0	2	6	14	0	0	0	4	0	1	1	4	0	3	4	2	0	1	7	11	7	2	2	1	0	0	0	2	3	2	4	7	0	8	8	4	1
LCMT1	NM_016015	Bound	0	0	0	1	0	0	0	0	0	0	0	0	0	2	0	0	0	3	0	0	0	2	1	0	1	1	0	0	3	2	0	0	0	0	0	0	0	0	0	0	0	0	0	1	0	0	0
LUC7L2	NM_016019	Bound	0	0	0	1	4	5	2	3	23	3	1	10	6	49	2	0	5	9	0	2	1	0	1	0	6	0	3	7	42	49	41	5	7	9	6	1	2	12	40	16	22	21	8	11	8	18	6
COQ4	NM_016035	Bound	0	0	0	1	0	0	1	1	3	0	0	0	0	1	0	0	3	0	0	0	0	0	0	0	0	0	0	0	0	0	1	0	0	0	0	0	0	0	0	0	0	0	0	2	3	0	0
C20orf45	NM_016045	Bound	0	0	0	1	0	0	0	0	3	0	0	0	2	4	0	0	8	4	0	0	0	0	0	0	2	0	0	0	2	7	3	0	1	0	0	0	1	1	0	1	2	3	0	4	3	1	1
MRPL11	NM_016050	Bound	0	0	0	1	0	0	0	0	0	0	0	0	3	0	1	0	0	1	0	0	0	0	0	0	0	0	0	0	0	0	1	0	0	0	0	0	0	0	0	0	0	0	0	0	0	0	0
PPIL1	NM_016059	Bound	0	0	0	1	1	0	0	0	1	0	0	0	0	0	0	0	0	0	0	0	0	0	0	0	0	0	0	0	0	0	1	0	0	0	0	0	0	0	0	0	0	0	0	1	1	0	0
MRPS23	NM_016070	Bound	0	0	0	1	0	0	0	0	0	0	0	0	0	2	0	0	0	0	0	0	0	0	0	0	0	0	0	0	2	0	3	0	0	0	0	0	0	2	1	0	0	0	0	1	2	0	0
TRAPPC4	NM_016146	Bound	0	0	0	1	0	0	0	0	3	0	0	0	1	2	5	2	0	3	0	0	2	0	0	0	0	0	0	1	11	1	7	1	1	0	1	2	0	3	5	4	3	1	0	3	5	0	1
ING4	NM_016162	Bound	0	0	0	1	0	0	0	0	1	0	0	0	0	8	0	0	0	0	0	0	0	3	2	1	3	1	0	0	1	1	2	0	0	0	0	0	0	1	0	0	1	1	0	0	0	1	0
C1orf33	NM_016183	Bound	0	0	0	1	0	0	2	1	3	0	0	0	0	0	0	0	0	0	0	0	0	0	0	0	0	0	0	0	0	0	3	0	0	0	0	0	0	0	0	0	0	0	0	0	1	0	0
DCTN4	NM_016221	Bound	0	0	0	1	0	0	0	0	0	0	0	1	0	2	0	0	0	0	0	0	0	0	0	0	0	0	0	0	3	4	1	0	1	0	1	0	0	0	4	1	0	0	0	0	0	1	1
LOC51204	NM_016360	Bound	0	0	0	1	0	0	0	0	0	0	0	0	1	0	0	0	0	0	0	0	0	0	0	0	0	0	0	0	2	0	1	0	0	0	0	0	0	0	0	0	0	0	0	1	0	0	0
HSPC148	NM_016403	Bound	0	0	0	1	1	0	0	0	2	1	0	0	1	2	0	0	0	0	0	0	0	0	0	0	1	0	0	0	8	4	3	0	1	0	0	0	0	1	2	0	3	2	1	0	1	0	1
HSPC152	NM_016404	Bound	0	0	0	1	0	0	0	0	5	0	0	0	0	1	0	0	0	4	0	0	0	0	0	0	0	0	0	0	1	0	4	0	0	0	0	0	0	1	0	0	0	0	0	2	1	1	0
C20orf43	NM_016407	Bound	0	0	0	1	0	0	0	0	1	0	0	0	0	0	1	0	0	0	0	0	0	0	0	0	0	0	0	0	0	0	0	0	0	0	0	0	0	0	0	0	0	0	0	0	0	0	0
C20orf111	NM_016470	Bound	0	0	0	1	0	1	1	1	1	0	0	0	0	9	0	0	0	5	2	0	1	0	0	1	5	0	0	0	4	8	4	0	2	1	0	0	0	1	0	1	0	3	1	4	2	2	3
MRPL30	NM_016503	Bound	0	0	0	1	0	0	0	0	0	0	0	0	0	0	0	0	0	3	0	0	0	0	0	0	0	0	0	1	1	0	0	0	0	0	0	0	0	1	0	0	1	0	0	0	1	0	0
CRK7	NM_016507	Bound	0	0	0	1	0	0	0	0	10	0	0	0	4	1	0	0	0	2	0	0	0	0	1	0	0	0	0	2	1	0	0	5	0	1	1	1	0	2	0	0	2	1	0	8	3	0	0
PTX1	NM_016570	Bound	0	0	0	1	0	0	0	0	0	0	0	0	0	0	0	0	1	0	0	0	0	0	0	0	0	0	0	0	0	2	0	0	0	0	0	0	0	0	0	0	0	2	1	0	0	2	1
C3orf1	NM_016589	Bound	0	0	0	1	0	0	0	0	1	0	0	0	0	0	0	0	0	0	0	0	0	0	0	0	0	0	0	0	1	0	1	0	0	0	0	0	0	0	0	0	0	0	0	1	1	0	0
NUP54	NM_017426	Bound	0	0	0	1	0	1	0	0	3	0	0	0	1	1	1	0	0	1	0	0	0	0	0	0	0	0	0	0	0	0	0	0	0	1	0	0	0	0	1	0	0	0	0	0	1	1	0
H17	NM_017547	Bound	0	0	0	1	1	1	0	0	13	0	0	0	4	14	0	0	1	13	2	0	1	2	0	3	7	1	0	1	16	6	24	2	0	1	1	1	0	7	1	1	12	4	1	8	15	4	0
DKFZp434E2220	NM_017612	Bound	0	0	0	1	0	0	0	0	1	0	0	0	0	0	0	0	1	0	0	0	1	0	0	0	0	0	0	0	0	0	0	0	0	0	0	0	0	0	0	0	0	0	0	0	2	1	0
DNAJB12	NM_017626	Bound	0	0	0	1	0	1	0	0	7	0	0	1	4	1	0	0	0	1	0	0	0	0	0	0	1	0	0	0	4	2	3	0	0	0	0	0	0	1	2	1	2	1	0	4	4	1	0
FGIF	NM_017704	Bound	0	0	0	1	0	1	0	0	0	0	0	1	0	2	0	0	0	3	0	0	0	0	0	0	0	0	0	0	3	2	2	0	0	0	0	0	1	1	3	1	1	2	1	2	3	0	0
MPRG	NM_017705	Bound	0	0	0	1	0	1	0	0	4	0	0	0	2	8	0	0	0	0	0	0	0	0	0	0	1	0	0	5	8	1	7	0	0	1	1	0	0	2	2	1	2	2	0	4	3	2	1
FLJ20291	NM_017748	Bound	0	0	0	1	0	0	0	0	0	0	0	0	0	0	0	0	0	0	0	0	0	0	0	0	0	0	0	0	0	0	0	0	0	0	0	0	0	0	0	0	0	1	0	1	1	0	0
CDKAL1	NM_017774	Bound	0	0	0	1	0	0	0	0	0	0	0	0	0	2	0	0	0	0	0	0	0	0	0	0	1	0	0	1	0	0	0	0	0	0	0	0	0	0	0	0	0	0	0	0	1	0	0
SARS2	NM_017827	Bound	0	0	0	1	0	1	0	0	10	0	0	0	6	2	3	0	2	4	6	0	1	0	0	0	1	0	0	0	2	2	7	4	0	0	0	0	0	0	0	0	1	2	0	4	4	0	0
C21orf55	NM_017833	Bound	0	0	0	1	0	0	0	0	0	0	0	0	1	0	0	0	0	0	0	0	0	0	0	0	0	0	0	0	0	1	1	0	0	0	0	0	0	0	0	0	0	0	0	0	0	0	0
FLJ20508	NM_017850	Bound	0	0	0	1	2	0	0	0	1	0	0	0	1	5	0	0	0	1	0	0	0	0	0	1	1	0	1	1	0	0	7	1	0	0	0	0	0	1	0	0	3	1	0	5	0	0	0
HIF1AN	NM_017902	Bound	0	0	0	1	0	0	0	0	1	0	0	0	0	0	0	0	0	0	0	0	0	0	0	0	0	0	0	0	0	1	0	1	0	0	0	0	0	1	0	0	0	0	0	1	0	0	0
PAK1IP1	NM_017906	Bound	0	0	0	1	0	0	0	0	0	0	0	0	0	0	0	0	0	0	0	0	0	0	0	0	0	0	0	0	0	0	1	0	0	0	0	0	0	0	1	0	0	0	0	0	0	0	0
C14orf10	NM_017917	Bound	0	0	0	1	0	3	0	0	4	0	0	2	2	13	1	0	1	2	0	0	3	0	0	3	2	0	0	2	17	9	9	0	0	0	2	4	0	8	4	6	4	7	3	2	3	6	1
PEX26	NM_017929	Bound	0	0	0	1	0	0	0	0	0	0	0	0	0	0	0	0	0	0	0	0	0	0	0	0	0	0	0	0	0	0	1	0	0	0	0	0	0	0	0	0	0	0	0	0	0	0	0
RUFY2	NM_017987	Bound	0	0	0	1	0	0	0	0	2	0	0	0	0	0	0	0	0	0	0	0	0	0	0	0	1	0	0	1	1	0	0	0	0	0	0	0	0	0	2	0	0	1	0	0	2	1	0
FEZL	NM_018008	Bound	0	0	0	1	1	2	6	5	38	0	0	3	13	7	2	5	1	9	2	1	2	0	1	0	3	0	1	7	34	23	30	5	6	4	3	1	0	4	7	9	20	13	3	15	11	7	14
CDCA8	NM_018101	Bound	0	0	0	1	0	0	0	0	2	0	0	0	3	6	2	0	2	2	0	0	0	0	0	2	1	0	0	0	1	0	0	0	0	0	0	0	0	0	0	0	2	1	0	6	5	0	0
THAP1	NM_018105	Bound	0	0	0	1	0	0	0	0	0	0	0	0	0	1	0	0	0	1	0	0	1	0	0	0	0	0	0	0	0	1	0	0	0	0	0	0	0	1	0	0	0	2	1	0	1	0	0
RPC5	NM_018119	Bound	0	0	0	1	0	0	0	0	0	0	0	0	1	0	0	0	0	0	0	0	0	0	0	0	0	0	0	1	0	0	1	0	0	0	0	0	0	0	0	0	0	0	0	0	0	0	0
FLJ10634	NM_018163	Bound	0	0	0	1	0	4	1	1	14	1	0	1	7	16	0	0	2	9	0	0	1	0	0	1	4	0	1	2	11	1	6	1	0	3	1	0	0	2	3	0	3	1	2	8	8	6	0
C20orf44	NM_018244	Bound	0	0	0	1	0	0	0	0	0	0	0	0	0	0	0	0	0	0	0	0	0	0	0	0	0	0	0	0	0	1	3	0	0	0	0	0	0	1	1	0	0	1	0	0	0	1	0
FLJ10853	NM_018246	Bound	0	0	0	1	0	0	0	0	0	0	0	0	0	0	0	0	0	1	0	0	0	0	0	0	0	0	0	0	0	1	0	0	0	0	0	0	0	0	0	1	0	0	0	0	0	0	0
QRSL1	NM_018292	Bound	0	0	0	1	0	0	1	1	0	0	0	0	0	5	0	0	5	0	0	0	0	0	0	2	1	0	0	2	3	3	5	0	1	0	1	1	1	3	4	0	0	0	1	0	1	0	0
FLJ11016	NM_018301	Bound	0	0	0	1	0	0	0	0	1	0	0	0	0	0	0	0	0	0	0	0	0	0	0	0	0	0	0	0	0	0	0	0	0	0	0	0	0	0	0	0	0	0	0	0	0	0	0
BRF2	NM_018310	Bound	0	0	0	1	0	0	0	0	0	0	0	0	0	0	0	0	0	0	0	0	0	0	0	0	0	0	0	0	0	0	0	0	0	0	0	0	0	0	0	0	0	0	0	1	1	0	0
BRIX	NM_018321	Bound	0	0	0	1	0	2	0	0	3	0	0	0	0	4	0	0	1	6	2	1	0	2	0	0	2	1	0	0	6	4	4	0	0	2	1	1	1	4	1	0	3	3	1	1	3	2	1
FLJ11193	NM_018356	Bound	0	0	0	1	3	0	0	0	3	0	0	0	0	2	0	0	1	2	0	0	0	2	0	0	1	0	0	0	1	0	4	0	0	0	0	0	0	0	1	1	0	1	0	3	5	1	1
LIN7C	NM_018362	Bound	0	0	0	1	0	1	0	0	0	0	0	2	2	8	0	0	0	0	0	0	0	2	1	1	2	0	0	1	1	2	4	0	0	0	1	0	0	1	0	1	3	3	1	1	1	2	0
NXT2	NM_018698	Bound	0	0	0	1	0	0	0	0	3	0	0	0	0	0	0	0	0	0	0	0	0	0	0	0	0	0	0	0	1	0	0	0	0	0	0	0	0	0	0	0	0	0	0	0	1	0	0
TERF2IP	NM_018975	Bound	0	0	0	1	0	0	0	0	1	0	0	0	0	0	0	0	0	0	0	0	0	0	0	0	0	0	0	0	1	0	1	0	0	0	0	0	0	1	0	0	0	0	0	2	1	0	0
ELP4	NM_019040	Bound	0	0	0	1	1	5	0	0	1	0	0	2	1	7	0	0	1	0	0	0	1	0	0	0	0	0	1	2	5	9	2	0	3	1	0	0	1	0	2	1	6	2	1	0	2	2	5
PD2	NM_019088	Bound	0	0	0	1	0	0	0	0	2	0	0	0	2	3	4	0	2	3	0	0	0	0	0	0	0	0	0	3	1	1	2	0	0	0	1	0	0	2	0	0	0	0	0	2	6	0	0
DMAP1	NM_019100	Bound	0	0	0	1	0	0	0	0	0	0	0	0	0	0	0	0	1	0	0	0	0	0	0	0	0	0	0	0	0	0	1	0	0	0	0	0	0	0	0	0	0	0	0	1	1	0	0
FLJ20257	NM_019606	Bound	0	0	0	1	0	0	1	2	9	0	0	0	2	8	3	0	0	3	2	0	0	4	1	1	3	1	0	1	5	3	7	4	0	0	0	0	0	0	2	1	1	3	0	5	3	1	1
ABCB9	NM_019624	Bound	0	0	0	1	0	0	0	0	3	0	0	0	0	0	0	0	0	0	0	0	0	0	0	0	0	0	0	1	0	0	2	1	0	0	0	0	0	0	0	0	1	0	0	4	4	0	0
EIF4ENIF1	NM_019843	Bound	0	0	0	1	0	0	1	2	5	0	0	0	3	2	2	0	0	2	0	0	0	0	0	0	0	0	0	1	3	0	3	1	1	0	0	0	0	0	0	0	1	0	0	3	0	0	0
METTL3	NM_019852	Bound	0	0	0	1	0	0	0	0	0	0	0	0	0	0	0	0	0	0	0	0	1	0	0	0	0	0	0	0	2	1	1	0	0	1	0	0	0	0	0	0	1	0	0	0	2	1	0
C3orf4	NM_019895	Bound	0	0	0	1	0	0	0	0	5	0	0	0	2	3	0	0	0	0	0	0	1	2	0	1	2	0	0	0	3	1	0	0	0	1	0	0	0	1	2	0	1	0	0	3	1	0	0
WRNIP1	NM_020135	Bound	0	0	0	1	0	0	0	0	3	0	0	0	0	6	2	0	0	0	2	0	1	0	0	1	0	0	0	0	5	2	3	1	0	0	0	0	0	2	1	1	0	0	1	2	3	0	0
LOC56851	NM_020154	Bound	0	0	0	1	0	1	0	0	0	0	0	1	1	11	0	0	0	0	0	0	0	0	0	0	1	0	0	0	4	15	6	0	3	0	0	1	0	2	3	0	2	4	2	0	0	0	4
INCENP	NM_020238	Bound	0	0	0	1	0	0	0	0	1	0	0	0	0	0	0	0	0	0	0	0	1	0	0	0	0	0	0	0	3	0	1	0	0	0	0	0	0	0	0	0	1	0	0	0	0	1	0
KNSL7	NM_020242	Bound	0	0	0	1	0	0	0	0	3	0	0	0	3	0	0	0	0	1	0	0	0	0	0	1	0	0	0	0	2	1	0	0	0	0	0	0	0	0	0	0	0	0	0	0	0	0	0
LZTFL1	NM_020347	Bound	0	0	0	1	0	0	0	0	1	0	0	0	0	0	0	0	0	1	0	0	0	0	0	0	0	0	0	0	1	0	0	0	0	0	0	0	0	0	0	0	0	0	0	1	2	0	0
C6orf149	NM_020408	Bound	0	0	0	1	0	1	0	0	2	0	0	0	0	2	0	0	0	0	0	0	0	0	0	0	1	0	0	0	1	2	0	0	1	0	0	0	0	0	0	0	1	3	1	0	1	0	1
CORO1B	NM_020441	Bound	0	0	0	1	0	0	0	0	0	0	0	0	0	1	0	0	0	0	0	0	0	0	0	0	0	0	0	0	0	0	0	0	0	0	0	0	0	0	0	0	0	0	0	4	4	0	0
NLN	NM_020726	Bound	0	0	0	1	1	4	1	1	17	0	0	3	6	16	3	0	2	10	2	0	1	0	0	0	2	0	1	1	10	18	10	3	1	2	2	2	0	2	7	6	6	6	0	9	9	4	3
BMP5	NM_021073	Bound	0	0	0	1	0	1	0	0	0	0	0	7	0	9	0	0	0	2	0	0	2	0	0	0	1	0	0	0	12	29	4	0	5	3	0	0	0	4	12	6	9	7	2	1	0	4	5
TMSB10	NM_021103	Bound	0	0	0	1	0	0	0	0	0	0	0	0	1	0	0	0	0	0	0	0	1	0	0	0	0	0	0	0	1	0	0	1	0	0	0	0	0	0	0	0	0	0	0	0	0	0	0
MRPS12	NM_021107	Bound	0	0	0	1	0	0	0	0	5	0	0	0	0	2	0	0	2	1	0	0	1	2	0	0	2	1	0	2	1	1	7	1	0	0	0	0	0	0	0	0	2	2	0	3	5	0	0
SLC25A19	NM_021734	Bound	0	0	0	1	0	0	0	0	0	0	0	0	0	0	0	0	0	0	0	0	0	0	0	0	0	0	0	0	0	0	1	0	0	0	0	0	0	0	0	0	0	0	0	0	0	0	0
SEC8L1	NM_021807	Bound	0	0	0	1	0	1	0	0	0	0	0	0	1	4	1	0	0	1	0	0	2	0	0	0	0	0	0	0	4	8	4	0	2	3	0	0	0	2	2	1	6	3	1	1	1	0	1
FLJ21613	NM_021929	Bound	0	0	0	1	0	0	0	0	0	0	0	0	0	0	0	0	0	0	0	0	0	0	0	0	0	0	0	0	0	0	0	0	0	0	0	0	0	0	0	0	0	0	0	0	3	0	0
FKBP10	NM_021939	Bound	0	0	0	1	0	0	4	3	19	0	0	0	6	6	5	0	4	14	2	0	0	0	1	1	2	0	0	3	2	2	5	3	0	0	0	0	0	0	0	0	3	2	0	9	14	3	1
ZNF277	NM_021994	Bound	0	0	0	1	0	5	2	2	19	1	0	1	5	33	3	2	8	11	0	0	4	0	0	3	4	0	1	4	27	43	19	3	11	2	5	5	2	10	7	9	13	20	5	13	20	11	6
LOC63929	NM_022098	Bound	0	0	0	1	1	1	0	0	9	1	1	2	3	15	1	1	2	5	0	1	2	0	0	0	4	0	0	2	15	22	11	3	2	3	0	0	1	6	13	10	10	6	3	7	8	2	0
FKBPL	NM_022110	Bound	0	0	0	1	0	0	0	0	0	0	0	0	1	1	0	0	2	0	0	0	0	0	0	0	0	0	0	0	0	2	1	0	0	0	0	0	0	0	0	0	1	2	0	0	0	1	1
TFB2M	NM_022366	Bound	0	0	0	1	2	1	0	0	7	1	0	2	0	6	0	0	0	1	0	0	1	0	0	0	2	0	0	1	14	13	9	0	3	0	0	0	0	1	2	0	1	7	3	6	3	3	1
SOX17	NM_022454	Bound	0	0	0	1	0	0	0	0	0	0	0	0	2	0	0	0	0	0	0	0	0	0	0	0	0	0	0	0	1	0	0	0	0	0	0	0	0	0	0	0	0	0	0	0	0	0	0
RPS18	NM_022551	Bound	0	0	0	1	0	1	0	0	9	0	0	0	6	6	1	0	0	1	0	0	0	2	0	0	3	1	1	1	3	1	5	2	0	0	1	0	0	4	0	0	3	1	1	11	12	0	0
VPS52	NM_022553	Bound	0	0	0	1	0	0	1	1	4	0	0	0	1	3	0	0	0	0	0	0	0	2	0	0	1	1	0	0	0	0	1	0	1	0	2	2	0	2	0	1	2	2	0	5	6	0	0
C9orf12	NM_022755	Bound	0	0	0	1	0	0	0	0	1	0	0	1	2	4	0	0	0	0	0	0	0	0	0	0	0	0	0	1	1	2	5	0	0	0	0	0	0	1	1	1	0	2	0	1	1	0	0
FLJ12085	NM_022771	Bound	0	0	0	1	0	1	0	0	2	0	0	0	1	1	0	0	0	1	2	0	0	0	0	0	1	0	0	1	1	2	0	1	0	0	0	0	0	0	1	0	1	1	1	3	5	1	0
FLJ22347	NM_022830	Bound	0	0	0	1	4	0	0	0	16	3	0	1	4	6	0	2	5	7	0	2	0	2	0	0	2	0	0	2	17	7	16	0	1	0	0	0	0	2	1	2	6	3	2	12	10	2	2
FLJ12895	NM_023926	Bound	0	0	0	1	0	0	0	0	0	0	0	0	0	0	0	0	0	0	0	0	0	0	0	0	0	0	0	0	1	0	0	0	0	0	0	0	0	0	0	0	0	0	0	0	0	0	0
IMAGE3455200	NM_024006	Bound	0	0	0	1	0	0	0	0	0	0	0	0	0	0	0	0	0	0	0	0	0	0	0	0	0	0	0	0	0	1	0	0	0	0	0	0	0	0	0	0	0	1	0	0	0	1	0
MGC3121	NM_024031	Bound	0	0	0	1	1	0	0	0	1	0	0	0	0	0	0	0	0	1	0	0	0	0	0	0	0	0	0	0	2	0	3	1	0	0	0	0	0	2	0	0	1	1	0	3	5	0	0
ALG8	NM_024079	Bound	0	0	0	1	0	0	0	0	1	0	0	0	1	0	0	0	0	0	0	0	0	0	0	0	0	0	0	0	1	1	0	0	0	0	0	0	0	0	0	0	0	0	0	1	0	0	0
MGC2655	NM_024339	Bound	0	0	0	1	0	0	0	0	0	0	0	0	1	0	0	0	0	0	0	0	0	0	0	0	0	0	0	0	0	0	0	0	0	0	0	0	0	0	0	0	0	0	0	0	0	0	0
ATP10A	NM_024490	Bound	0	0	0	1	0	0	0	0	0	0	0	0	0	0	0	0	0	0	0	0	0	0	0	0	0	0	0	0	0	0	1	1	0	0	0	0	0	0	0	0	0	0	0	0	2	0	0
FYCO1	NM_024513	Bound	0	0	0	1	0	0	0	0	0	0	0	2	0	3	0	0	0	0	0	0	0	0	0	0	1	0	1	1	0	1	0	0	0	0	0	0	0	0	0	0	0	0	0	0	1	0	0
QTRTD1	NM_024638	Bound	0	0	0	1	0	0	0	0	3	1	0	1	0	11	1	0	0	5	0	0	1	2	0	0	4	1	0	2	7	5	4	0	1	0	0	0	0	1	1	0	3	2	0	1	1	1	0
FLJ12168	NM_024682	Bound	0	0	0	1	0	0	0	0	6	0	0	0	3	7	0	0	2	2	4	0	0	4	2	0	4	0	1	2	3	2	6	2	0	1	0	0	0	0	0	0	2	2	1	5	9	0	0
FLJ12735	NM_024857	Bound	0	0	0	1	0	0	0	0	0	0	0	0	0	0	0	0	0	0	0	0	0	0	0	0	0	0	0	0	0	0	0	0	0	0	0	0	0	0	0	0	0	0	0	0	0	0	0
FLJ22688	NM_025129	Bound	0	0	0	1	0	1	0	0	1	0	0	0	0	1	0	0	0	0	0	0	0	0	0	1	2	0	0	0	1	0	0	0	0	0	0	0	0	0	0	0	0	0	0	1	1	0	0
FLJ21945	NM_025203	Bound	0	0	0	1	0	0	1	1	6	0	0	0	2	4	0	0	0	4	0	0	0	0	0	0	1	0	0	0	2	2	1	0	1	0	0	0	0	2	0	0	1	0	0	6	8	0	2
PDGFD	NM_025208	Bound	0	0	0	1	0	2	0	0	0	0	0	0	0	7	2	0	0	2	0	0	1	2	0	0	2	1	0	3	6	8	3	1	4	0	0	0	0	2	2	0	3	6	1	1	2	4	2
SIRT2	NM_030593	Bound	0	0	0	1	1	0	3	3	14	2	0	0	5	3	3	0	2	2	2	0	0	2	1	1	2	1	1	2	1	3	8	2	0	0	0	0	0	0	1	1	3	2	0	5	8	0	0
SKD3	NM_030813	Bound	0	0	0	1	0	0	0	0	2	0	0	1	4	3	1	0	0	2	0	0	0	0	1	0	1	0	0	0	2	0	2	1	0	0	0	0	0	0	0	0	1	2	0	0	2	1	0
DKFZP566D1346	NM_030816	Bound	0	0	0	1	0	0	0	0	0	0	0	0	0	0	0	0	0	0	0	0	0	0	0	0	0	0	0	0	0	1	0	0	0	0	0	0	0	1	2	0	0	0	0	0	0	0	0
RAB1B	NM_030981	Bound	0	0	0	1	1	0	0	0	20	0	1	1	11	17	3	1	6	6	0	0	2	0	0	0	2	0	2	2	5	0	14	4	0	0	3	0	0	1	3	1	6	3	0	16	16	1	0
FKSG32	NM_031307	Bound	0	0	0	1	1	0	0	0	4	1	0	0	2	2	0	0	0	4	0	0	0	0	0	0	0	0	0	0	2	3	5	0	0	0	1	2	0	1	1	1	6	7	1	4	2	0	1
DKFZP564I0422	NM_031435	Bound	0	0	0	1	0	0	1	1	14	0	0	1	3	6	4	0	0	1	2	0	0	2	1	0	2	0	0	3	9	8	4	3	0	0	0	0	0	0	2	0	2	6	1	11	6	1	0
P5326	NM_031450	Bound	0	0	0	1	0	0	1	1	24	0	0	0	6	12	1	0	0	14	0	2	0	2	0	1	4	0	1	3	3	2	7	0	0	0	0	0	0	2	0	0	2	0	0	16	8	0	0
MRPL32	NM_031903	Bound	0	0	0	1	0	0	0	0	1	0	0	2	0	1	0	0	0	2	0	0	0	0	0	0	1	0	0	0	3	0	0	0	0	0	0	0	0	0	1	1	0	0	0	0	0	0	0
DKFZP547N043	NM_032018	Bound	0	0	0	1	0	1	1	1	27	0	0	0	7	15	10	0	15	22	2	0	0	0	0	0	7	0	0	2	9	2	13	1	0	1	0	1	0	7	1	1	3	4	0	17	16	4	0
DKFZp434N1415	NM_032133	Bound	0	0	0	1	0	1	0	0	4	0	0	2	1	2	0	0	0	0	0	0	1	0	0	0	0	0	1	2	9	4	4	0	0	2	0	0	0	5	2	1	2	0	0	3	1	1	0
KBTBD7	NM_032138	Bound	0	0	0	1	0	0	0	0	1	0	0	0	0	0	0	0	0	2	0	0	0	0	0	0	0	0	0	0	2	0	0	0	0	0	0	0	0	0	0	0	0	0	0	0	0	1	0
MGC11102	NM_032325	Bound	0	0	0	1	1	0	0	0	10	0	0	0	6	11	0	0	0	8	0	0	0	0	0	1	1	0	0	1	8	0	15	4	0	1	1	1	0	1	0	0	2	2	0	8	13	1	0
MGC2408	NM_032331	Bound	0	0	0	1	0	0	0	0	1	0	0	0	2	2	1	0	0	5	2	0	0	0	0	0	1	0	0	1	2	0	2	1	0	0	0	0	0	0	0	0	3	1	0	3	3	1	0
MGC14595	NM_032334	Bound	0	0	0	1	0	0	0	0	1	0	0	1	0	4	0	0	0	0	0	0	0	0	0	0	0	0	0	0	4	6	4	0	1	0	1	0	0	3	2	3	2	5	0	0	1	6	1
BRMS1L	NM_032352	Bound	0	0	0	1	2	1	2	1	4	0	0	1	2	6	0	0	2	0	0	0	1	0	0	1	1	0	0	1	7	6	8	2	2	0	0	0	0	2	3	1	2	5	1	3	4	3	3
THOC3	NM_032361	Bound	0	0	0	1	0	0	0	0	0	0	0	1	0	0	0	0	1	1	0	0	0	0	0	0	0	0	0	0	0	0	0	0	0	0	0	0	0	1	1	0	0	1	0	0	2	1	0
DNAJ	NM_032364	Bound	0	0	0	1	2	0	1	1	16	1	0	0	5	7	2	0	1	1	0	0	0	0	0	0	1	0	0	1	10	1	10	3	0	0	0	0	0	1	0	0	7	2	0	10	5	2	0
MGC13114	NM_032366	Bound	0	0	0	1	0	0	0	0	0	0	0	0	0	0	0	0	0	0	0	0	0	0	0	0	0	0	0	0	0	0	2	0	0	0	0	1	0	1	0	0	1	2	0	0	1	1	0
MGC4251	NM_032376	Bound	0	0	0	1	0	0	0	0	1	0	0	0	0	1	0	0	0	1	0	0	0	0	0	0	1	0	0	0	0	0	2	0	0	0	0	0	0	0	0	0	0	1	0	0	1	0	0
PAPOLA	NM_032632	Bound	0	0	0	1	0	1	0	0	0	0	0	0	0	0	0	0	0	0	0	0	0	0	0	0	0	0	0	0	1	3	1	0	1	1	0	0	0	0	0	0	0	1	1	0	0	0	1
RTN4IP1	NM_032730	Bound	0	0	0	1	1	0	0	0	1	0	0	2	1	3	0	0	0	1	0	0	1	0	0	0	0	0	0	0	1	8	9	0	0	0	0	0	0	1	3	1	1	4	1	0	1	1	0
MGC14697	NM_032747	Bound	0	0	0	1	0	0	0	0	3	0	0	0	1	0	0	0	0	1	0	0	0	0	0	0	0	0	0	0	3	2	8	0	2	0	0	0	0	1	1	0	1	2	0	2	1	0	1
FLJ14451	NM_032786	Bound	0	0	0	1	0	0	0	0	8	0	0	0	1	10	2	0	0	4	0	0	0	6	3	3	6	1	0	1	4	0	5	2	0	0	0	0	0	0	0	0	2	0	0	10	7	0	0
MGC14126	NM_032898	Bound	0	0	0	1	0	0	0	0	1	0	0	0	0	0	0	0	0	0	0	0	0	0	1	0	0	0	0	0	0	0	0	0	0	0	0	0	0	0	0	0	0	0	0	1	2	0	0
MGC14288	NM_032901	Bound	0	0	0	1	0	0	0	0	11	1	0	0	8	4	1	1	3	2	0	0	0	0	0	0	1	0	0	0	8	0	9	3	0	0	1	1	0	1	0	1	4	0	0	4	8	0	0
EAF1	NM_033083	Bound	0	0	0	1	0	0	0	0	1	0	0	1	2	5	0	0	1	3	0	0	0	0	0	0	1	0	1	1	11	1	8	0	1	0	1	1	0	2	0	1	1	1	0	0	2	2	0
LOC90701	NM_033280	Bound	0	0	0	1	1	0	0	0	4	0	0	0	2	9	0	0	1	3	2	0	0	0	0	0	3	0	1	1	3	1	7	1	0	1	0	0	0	1	1	0	5	3	0	3	1	2	0
MGC20486	NM_052844	Bound	0	0	0	1	0	0	0	0	0	0	0	0	0	0	0	0	0	2	0	0	0	0	0	0	0	0	0	0	1	0	0	0	0	0	0	0	0	0	0	0	0	0	0	1	0	0	0
IGSF8	NM_052868	Bound	0	0	0	1	0	0	0	0	11	0	0	0	8	6	4	0	0	9	0	0	1	0	0	0	2	0	0	0	4	2	14	4	0	0	0	0	0	0	0	1	3	1	0	4	5	0	1
DACH2	NM_053281	Bound	0	0	0	1	1	11	0	0	8	2	0	8	4	18	1	0	3	11	0	0	0	0	0	4	3	0	0	1	44	74	27	0	11	8	12	13	3	17	27	14	19	25	13	7	4	20	11
TOR2A	NM_130459	Bound	0	0	0	1	0	0	1	1	1	0	0	0	0	0	0	0	0	0	0	0	0	0	0	0	0	0	0	0	0	0	0	1	0	0	0	0	0	0	0	0	0	0	0	0	2	0	0
OSCAR	NM_130771	Bound	0	0	0	1	0	0	0	0	1	0	0	0	1	1	1	0	0	0	0	0	0	0	0	1	0	0	0	0	0	1	0	0	0	0	0	0	0	0	0	0	1	0	0	1	0	0	0
MEN1	NM_130800	Bound	0	0	0	1	0	0	0	0	0	0	0	0	0	0	0	0	0	0	0	0	0	0	0	1	0	0	0	0	0	0	0	0	0	0	0	0	0	0	0	0	0	0	1	0	1	0	0
NEK7	NM_133494	Bound	0	0	0	1	1	3	0	0	10	0	0	2	9	31	1	0	5	6	0	3	2	0	0	1	3	0	2	6	19	40	24	2	17	3	2	1	0	2	11	5	10	20	6	8	4	7	11
C14orf147	NM_138288	Bound	0	0	0	1	0	0	0	0	0	0	0	0	0	0	0	0	0	0	0	0	0	0	0	0	0	0	0	0	1	1	1	0	0	0	0	0	0	0	1	0	2	1	1	1	1	0	0
LRSAM1	NM_138361	Bound	0	0	0	1	0	0	1	1	10	0	0	0	2	0	0	0	1	3	0	0	0	0	0	0	0	0	0	1	2	1	2	1	0	0	0	0	0	0	0	0	0	0	0	5	5	1	0
MGC15763	NM_138381	Bound	0	0	0	1	0	0	0	0	3	0	0	1	1	11	0	0	0	1	4	0	0	2	0	0	1	1	0	0	3	10	5	0	1	1	1	0	1	2	5	2	3	3	1	1	1	0	2
RAB3C	NM_138453	Bound	0	0	0	1	0	5	0	0	2	0	0	2	2	11	2	0	0	4	0	0	0	0	0	0	2	0	0	3	13	23	10	0	4	3	2	0	2	3	7	8	5	7	0	1	6	4	4
BCKDHA	NM_000709	Bound	0	0	0	1	0	0	0	0	3	0	0	0	0	0	0	0	0	4	2	0	0	0	0	0	0	0	0	0	1	0	3	0	0	0	0	0	0	0	0	0	1	0	0	2	4	0	0
PSMB1	NM_002793	Bound	0	0	0	1	0	0	0	0	0	0	0	0	0	0	0	0	0	0	0	0	0	0	0	0	0	0	0	0	1	0	0	0	0	0	0	0	0	0	0	0	1	0	0	0	1	0	0
ORC1L	NM_004153	Bound	0	0	0	1	0	1	0	0	2	0	0	0	1	1	0	0	0	2	0	1	0	0	0	0	0	0	0	0	5	3	5	0	0	2	2	2	0	2	2	0	0	2	0	2	1	1	0
SNRPD2	NM_004597	Bound	0	0	0	1	0	0	0	0	8	0	0	0	5	0	1	0	1	0	0	0	0	0	0	0	0	0	0	0	4	0	3	0	0	0	0	0	0	1	0	0	1	1	0	2	5	0	0
CCT8	NM_006585	Bound	0	0	0	1	0	1	0	0	0	0	0	0	0	0	0	0	0	0	0	0	0	0	0	0	0	0	0	0	0	0	1	0	0	0	0	0	0	0	0	1	0	0	0	1	0	0	0
OGFR	NM_007346	Bound	0	0	0	1	0	0	0	0	0	0	0	0	0	0	0	0	0	1	0	0	0	0	0	0	0	0	0	0	1	0	0	0	0	0	0	0	0	0	0	0	0	0	0	0	0	0	0
SART3	NM_014706	Bound	0	0	0	1	0	0	0	0	6	0	0	0	0	1	2	0	0	0	0	0	0	0	0	1	1	0	0	0	2	0	4	0	0	0	0	0	0	0	0	0	0	0	0	2	2	0	0
SPG4	NM_014946	Bound	0	0	0	1	0	0	1	2	0	0	0	0	1	10	0	0	0	0	2	0	0	0	1	0	1	0	0	1	0	1	0	0	0	0	0	0	0	0	2	0	2	1	0	0	0	0	0
COPS7A	NM_016319	Bound	0	0	0	1	0	0	0	0	0	0	0	0	0	0	0	0	0	0	0	0	0	0	0	0	0	0	0	0	0	0	0	0	0	0	0	0	0	0	0	0	0	0	0	1	1	0	0
PEX6	NM_000287	Bound	0	0	0	1	0	0	0	0	0	0	0	0	0	0	0	0	0	0	0	0	0	0	0	0	0	0	0	0	0	1	0	0	0	0	0	0	0	0	2	0	0	0	0	0	0	0	0
MN1	NM_002430	Bound	0	0	0	1	1	3	0	0	9	1	0	6	2	3	0	1	1	4	0	0	2	0	0	0	1	0	0	1	12	17	8	4	6	1	6	9	0	7	7	11	6	13	6	9	9	8	4
EED	NM_003797	Bound	0	0	0	1	0	0	0	0	1	0	0	0	0	1	0	0	0	3	0	0	0	0	0	0	0	0	0	0	1	2	1	0	1	0	0	0	0	0	2	0	2	1	1	0	0	1	0
GBF1	NM_004193	Bound	0	0	0	1	1	2	0	0	10	3	0	1	1	21	1	0	0	2	2	1	0	2	1	3	5	1	0	0	8	6	13	0	0	0	3	0	1	2	2	4	3	6	0	5	4	2	1
CIR	NM_004882	Bound	0	0	0	1	0	2	0	0	0	0	0	0	0	2	1	0	1	1	0	0	0	0	0	0	0	0	0	0	1	2	2	0	0	0	0	0	0	0	1	0	2	2	0	1	3	0	0
EPHA1	NM_005232	Bound	0	0	0	1	0	1	0	0	5	0	0	0	3	4	0	0	2	8	0	0	1	0	0	1	0	0	0	0	8	2	11	2	1	0	1	1	0	3	1	1	2	5	2	2	3	1	0
CFL1	NM_005507	Bound	0	0	0	1	1	1	2	3	15	1	0	0	1	8	3	0	1	4	2	0	0	0	0	0	1	0	0	1	4	1	7	5	0	0	0	0	0	1	0	0	4	2	0	10	10	1	0
NUTF2	NM_005796	Bound	0	0	0	1	0	1	0	0	8	1	1	1	3	6	4	0	2	7	2	0	0	0	0	1	4	0	0	3	4	2	5	0	0	0	0	0	0	3	1	1	3	2	0	8	14	0	0
WBSCR22	NM_017528	Bound	0	0	0	1	0	0	2	2	2	0	0	0	0	0	0	0	0	0	0	0	0	0	0	0	0	0	0	0	4	0	1	0	0	0	0	0	0	1	0	0	1	0	0	3	4	0	0
C6orf166	NM_018064	Bound	0	0	0	1	2	6	0	0	4	0	0	4	4	27	2	0	4	5	0	0	2	4	2	3	6	0	1	2	10	14	20	0	1	2	5	6	0	7	3	5	4	6	1	2	4	6	0
SYNJ2BP	NM_018373	Bound	0	0	0	1	0	1	0	0	1	0	0	0	0	2	0	0	0	1	0	0	0	0	0	0	0	0	0	0	2	1	1	0	0	0	0	0	0	0	0	0	1	1	0	1	1	0	0
HMGA1L4	NM_031288	Bound	0	0	0	1	0	0	0	0	0	0	0	0	1	0	0	0	0	2	0	0	0	0	0	0	0	0	0	0	0	0	0	0	0	1	0	0	0	0	0	0	1	0	0	1	0	0	0
ZNF499	NM_032792	Bound	0	0	0	1	0	0	2	2	5	0	0	0	2	0	0	0	1	1	0	0	0	0	0	0	0	0	0	0	0	0	0	0	0	0	0	0	0	0	0	0	0	0	0	2	1	0	0
MGC16169	NM_033115	Bound	0	0	0	1	0	0	0	0	0	0	0	0	0	1	0	0	0	0	0	0	0	0	0	0	0	0	0	1	3	3	0	0	0	0	1	0	1	1	0	1	0	1	0	0	1	1	0
CDCA5	NM_080668	Bound	0	0	0	1	1	0	2	1	13	1	0	0	7	14	2	0	5	6	4	0	0	2	3	2	5	0	0	1	2	4	17	1	1	0	2	3	0	2	0	0	1	3	1	6	4	4	0
[truncated: 206 more columns]
